# Supplementary material for: Integrative proteomic and lipidomic analysis of GNB1 and SCARB2 knockdown in human subcutaneous adipocytes
Source: PLoS One. 2025 Mar 24;20(3):e0319163. doi: 10.1371/journal.pone.0319163 (PMC11932494; doi:10.1371/journal.pone.0319163)
Supplement: S4 Table — Lipid species identified by LipidSearch 5.1.9. (XLSX) [file pone.0319163.s009.xlsx]

## Sheet: Lipid
S4 Table. Lipidomics data.
LipidMolec	LipidMolecGroup	ClassKey	SubClassKey	FAKey	FAGroupKey	CalcMass	BaseRt	MolFormula	MainIon	IonCnt	IsoCnt	PDBCnt	TotalSmpIDRate(%)	TotalGrade	Internal Standard	siRNA-negative control			siRNA-GNB1			siRNA-SCARB2
																Area C1	Area C2	Area C3	Area G1	Area G2	Area G3	Area S1	Area S2	Area S3
Ch()	Ch	Ch	cholesterol			386.355	48.8393	C27 H46 O1	M+H-H2O	1	1	0	100	B	Ch-D7()	79800000	65112000	72720000	94055000	89761000	97609000	80332000	83652000	86898000
ChE(18:1)	ChE(18:1)	ChE	sterolEsters	(18:1)	(18:1)	650.6	48.8736	C45 H78 O2	M+NH4	1	1	0	88.89	A	ChE(18:1)+D7:(s)	168310	166390	108660	102760	82507	111140	117350	104650	136230
ChE(18:2)	ChE(18:2)	ChE	sterolEsters	(18:2)	(18:2)	648.585	48.011	C45 H76 O2	M+NH4	1	1	0	66.67	A	ChE(18:1)+D7:(s)	38463	45615	33848	29184	21980	22352	23954	23916	26789
ChE(19:2)	ChE(19:2)	ChE	sterolEsters	(19:2)	(19:2)	662.6	48.8707	C46 H78 O2	M+NH4	1	1	0	77.78	A	ChE(18:1)+D7:(s)	200720	187540	186350	202210	218960	223400	215940	221590	214050
ChE(20:3)	ChE(20:3)	ChE	sterolEsters	(20:3)	(20:3)	674.6	48.1779	C47 H78 O2	M+NH4	1	1	0	11.11	A	ChE(18:1)+D7:(s)	60933	76410	62819	47687	39924	53453	75648	66646	70356
ChE(20:4)	ChE(20:4)	ChE	sterolEsters	(20:4)	(20:4)	672.585	47.5319	C47 H76 O2	M+NH4	1	1	0	100	A	ChE(18:1)+D7:(s)	123200	151070	112640	114680	111600	123120	138310	126840	120040
ChE(22:3)	ChE(22:3)	ChE	sterolEsters	(22:3)	(22:3)	702.631	49.126	C49 H82 O2	M+NH4	1	1	0	77.78	A	ChE(18:1)+D7:(s)	38861	42121	39349	30746	27691	34873	40952	40664	41314
ChE(22:4)	ChE(22:4)	ChE	sterolEsters	(22:4)	(22:4)	700.616	48.3486	C49 H80 O2	M+NH4	1	1	0	100	A	ChE(18:1)+D7:(s)	110760	120480	120710	87461	84667	113580	153160	150440	155890
ChE(22:5)	ChE(22:5)	ChE	sterolEsters	(22:5)	(22:5)	698.6	47.6039	C49 H78 O2	M+NH4	1	1	0	55.56	A	ChE(18:1)+D7:(s)	74121	84287	99864	66113	63658	74492	125200	117730	106580
ChE(22:6)	ChE(22:6)	ChE	sterolEsters	(22:6)	(22:6)	696.585	47.1332	C49 H76 O2	M+NH4	1	1	0	55.56	A	ChE(18:1)+D7:(s)	20073	23879	39557	39539	35437	38161	52764	61745	54934
ChE(24:3)	ChE(24:3)	ChE	sterolEsters	(24:3)	(24:3)	730.663	49.9779	C51 H86 O2	M+NH4	1	1	0	55.56	A	ChE(18:1)+D7:(s)	13199	15546	14667	10665	9794.7	12875	11690	12678	12324
ChE(24:4)	ChE(24:4)	ChE	sterolEsters	(24:4)	(24:4)	728.647	49.238	C51 H84 O2	M+NH4	1	1	0	44.44	A	ChE(18:1)+D7:(s)	19611	23249	21739	15130	13917	18037	28141	25717	28490
ChE(24:5)	ChE(24:5)	ChE	sterolEsters	(24:5)	(24:5)	726.631	48.5737	C51 H82 O2	M+NH4	1	1	0	33.33	A	ChE(18:1)+D7:(s)	11759	15356	14805	11485	12127	12971	13918	15233	13168
DG(12:0_14:0)	DG(26:0)	DG	diacyl	(12:0_14:0)	(26:0)	484.413	31.9311	C29 H56 O5	M+NH4	1	1	0	44.44	A	DG(15:0_18:1)+D7:(s)	63489	88579	91585	67704	34126	86241	27164	56371	82502
DG(14:0_16:0)	DG(30:0)	DG	diacyl	(14:0_16:0)	(30:0)	540.475	36.6425	C33 H64 O5	M+NH4	1	1	1	100	A	DG(15:0_18:1)+D7:(s)	545060	782150	480330	486380	486630	624030	432740	616720	628310
DG(14:0_16:1)	DG(30:1)	DG	diacyl	(14:0_16:1)	(30:1)	538.46	34.742	C33 H62 O5	M+NH4	1	2	1	100	A	DG(15:0_18:1)+D7:(s)	864890	1665100	831410	745800	845910	828710	615230	683900	760080
DG(14:1_16:1)	DG(30:2)	DG	diacyl	(14:1_16:1)	(30:2)	536.444	32.7954	C33 H60 O5	M+NH4	1	1	1	22.22	A	DG(15:0_18:1)+D7:(s)	288770	670360	275230	230650	332180	302730	223730	249860	254350
DG(16:0_16:1)	DG(32:1)	DG	diacyl	(16:0_16:1)	(32:1)	566.491	36.9466	C35 H66 O5	M+NH4	2	2	1	100	A	DG(15:0_18:1)+D7:(s)	5129000	12030000	5350000	5166900	6151500	5799000	4250200	4511100	4816500
DG(16:0_18:0)	DG(34:0)	DG	diacyl	(16:0_18:0)	(34:0)	596.538	40.3926	C37 H72 O5	M+NH4	2	1	2	100	A	DG(15:0_18:1)+D7:(s)	281580	359380	342810	436680	277750	434180	322720	331450	351290
DG(16:0_18:1)	DG(34:1)	DG	diacyl	(16:0_18:1)	(34:1)	594.522	38.8139	C37 H70 O5	M+NH4	3	2	4	100	A	DG(15:0_18:1)+D7:(s)	3966200	7847900	4289000	5427700	5488700	6010700	4336200	4843800	5087000
DG(16:0_19:1)	DG(35:1)	DG	diacyl	(16:0_19:1)	(35:1)	608.538	38.8395	C38 H72 O5	M+NH4	1	2	1	22.22	A	DG(15:0_18:1)+D7:(s)	206480	339410	275180	383700	387850	399700	329000	378700	404310
DG(16:0_20:4)	DG(36:4)	DG	diacyl	(16:0_20:4)	(36:4)	616.507	37.1818	C39 H68 O5	M+NH4	1	2	1	22.22	A	DG(15:0_18:1)+D7:(s)	130960	236970	157700	194190	203030	214440	211560	186760	180850
DG(16:0_22:6)	DG(38:6)	DG	diacyl	(16:0_22:6)	(38:6)	640.507	36.5355	C41 H68 O5	M+NH4	1	2	1	33.33	B	DG(15:0_18:1)+D7:(s)	77128	154570	101100	136560	137040	162580	145630	145460	148980
DG(16:1_16:1)	DG(32:2)	DG	diacyl	(16:1_16:1)	(32:2)	564.475	35.1007	C35 H64 O5	M+NH4	1	2	1	88.89	A	DG(15:0_18:1)+D7:(s)	3360600	7986700	3260300	2855400	3887200	3032200	2500900	2510800	3171800
DG(16:1_16:2)	DG(32:3)	DG	diacyl	(16:1_16:2)	(32:3)	562.46	34.3231	C35 H62 O5	M+NH4	1	1	0	11.11	B	DG(15:0_18:1)+D7:(s)	23980	48669	18872	30868	32836	27577	25158	29898	29259
DG(16:1_17:1)	DG(33:2)	DG	diacyl	(16:1_17:1)	(33:2)	578.491	36.1741	C36 H66 O5	M+NH4	1	1	1	22.22	A	DG(15:0_18:1)+D7:(s)	93676	127540	99355	110880	100160	117770	81867	96042	115440
DG(16:1_18:1)	DG(34:2)	DG	diacyl	(16:1_18:1)	(34:2)	592.507	37.2242	C37 H68 O5	M+NH4	3	2	1	100	A	DG(15:0_18:1)+D7:(s)	4955500	11691000	5328000	6095000	6829800	6999700	5111900	6462900	6101300
DG(16:1_19:1)	DG(35:2)	DG	diacyl	(16:1_19:1)	(35:2)	606.522	37.1737	C38 H70 O5	M+NH4	1	3	6	66.67	A	DG(15:0_18:1)+D7:(s)	387610	739300	427760	347120	567600	570510	480700	569500	563590
DG(16:1_20:4)	DG(36:5)	DG	diacyl	(16:1_20:4)	(36:5)	614.491	35.3533	C39 H66 O5	M+NH4	1	1	1	22.22	A	DG(15:0_18:1)+D7:(s)	62779	145770	72696	82134	82584	91427	80876	85225	88267
DG(16:1_22:6)	DG(38:7)	DG	diacyl	(16:1_22:6)	(38:7)	638.491	34.9235	C41 H66 O5	M+NH4	1	1	1	88.89	A	DG(15:0_18:1)+D7:(s)	81087	163140	106620	119420	125170	140080	120560	131950	135890
DG(18:0_18:1)	DG(36:1)	DG	diacyl	(18:0_18:1)	(36:1)	622.554	40.5484	C39 H74 O5	M+NH4	2	1	1	100	A	DG(15:0_18:1)+D7:(s)	460740	617020	562320	918190	694220	881900	685610	681330	722750
DG(18:0_20:0)	DG(38:0)	DG	diacyl	(18:0_20:0)	(38:0)	652.601	43.3453	C41 H80 O5	M+NH4	1	1	2	22.22	A	DG(15:0_18:1)+D7:(s)	17759	21493	19143	22241	10921	20364	13950	20294	21256
DG(18:0_20:3)	DG(38:3)	DG	diacyl	(18:0_20:3)	(38:3)	646.554	40.2471	C41 H74 O5	M+NH4	1	1	1	77.78	A	DG(15:0_18:1)+D7:(s)	43530	58419	51261	78614	56390	87626	49790	51069	43564
DG(18:0_20:4)	DG(38:4)	DG	diacyl	(18:0_20:4)	(38:4)	644.538	39.0736	C41 H72 O5	M+NH4	1	2	1	77.78	A	DG(15:0_18:1)+D7:(s)	149220	177140	166900	218880	170500	253470	222910	214880	189970
DG(18:0_22:4)	DG(40:4)	DG	diacyl	(18:0_22:4)	(40:4)	672.569	40.3066	C43 H76 O5	M+NH4	1	1	1	11.11	A	DG(15:0_18:1)+D7:(s)	72030	90393	66157	111340	93485	121310	99592	88744	86702
DG(18:1_16:2)	DG(34:3)	DG	diacyl	(18:1_16:2)	(34:3)	590.491	36.524	C37 H66 O5	M+NH4	1	2	0	11.11	B	DG(15:0_18:1)+D7:(s)	244950	518150	244080	313980	333040	316160	250190	282860	285630
DG(18:1_18:2)	DG(36:3)	DG	diacyl	(18:1_18:2)	(36:3)	618.522	37.7503	C39 H70 O5	M+NH4	1	2	1	55.56	A	DG(15:0_18:1)+D7:(s)	327990	518200	396160	486200	488790	571910	426640	450000	466930
DG(18:1_20:1)	DG(38:2)	DG	diacyl	(18:1_20:1)	(38:2)	648.569	40.6066	C41 H76 O5	M+NH4	1	1	1	66.67	A	DG(15:0_18:1)+D7:(s)	150250	205190	170990	295560	236720	373810	248720	259810	310050
DG(18:1_20:4)	DG(38:5)	DG	diacyl	(18:1_20:4)	(38:5)	642.522	37.2426	C41 H70 O5	M+NH4	1	2	1	22.22	A	DG(15:0_18:1)+D7:(s)	228750	386980	256330	346760	325820	389630	258150	345790	373710
DG(18:1_22:1)	DG(40:2)	DG	diacyl	(18:1_22:1)	(40:2)	676.601	42.0651	C43 H80 O5	M+NH4	1	1	1	33.33	A	DG(15:0_18:1)+D7:(s)	33463	43992	34264	57677	43865	70294	54563	49355	49073
DG(18:1_22:2)	DG(40:3)	DG	diacyl	(18:1_22:2)	(40:3)	674.585	41.1063	C43 H78 O5	M+NH4	1	2	1	22.22	A	DG(15:0_18:1)+D7:(s)	27974	32104	25917	49628	38796	57868	28357	33806	25512
DG(18:1_22:4)	DG(40:5)	DG	diacyl	(18:1_22:4)	(40:5)	670.554	38.8181	C43 H74 O5	M+NH4	1	3	1	77.78	A	DG(15:0_18:1)+D7:(s)	107310	150200	104460	178750	165610	209030	186260	182430	178280
DG(18:1_22:5)	DG(40:6)	DG	diacyl	(18:1_22:5)	(40:6)	668.538	37.8919	C43 H72 O5	M+NH4	1	1	1	66.67	A	DG(15:0_18:1)+D7:(s)	65300	103670	63589	138830	117530	90783	130910	140060	134690
DG(4:0_16:1)	DG(20:1)	DG	diacyl	(4:0_16:1)	(20:1)	398.303	20.1521	C23 H42 O5	M+NH4	1	1	0	44.44	A	DG(15:0_18:1)+D7:(s)	84169	230120	71568	65682	85713	56793	23087	27880	28416
DG(4:0_18:1)	DG(22:1)	DG	diacyl	(4:0_18:1)	(22:1)	426.334	24.0751	C25 H46 O5	M+NH4	1	1	0	66.67	A	DG(15:0_18:1)+D7:(s)	90275	203170	86081	85946	110010	88065	34911	39904	42191
LPC(15:0)	LPC(15:0)	LPC	monoacyl	(15:0)	(15:0)	481.317	11.2747	C23 H48 N1 O7 P1	M+H	3	1	1	100	A	LPC(18:1)+D7:(s)	1644900	2097100	534940	750120	1379800	1451900	1540100	3053700	4078500
LPC(16:0)	LPC(16:0)	LPC	monoacyl	(16:0)	(16:0)	495.332	13.4609	C24 H50 N1 O7 P1	M+H	2	1	3	100	A	LPC(18:1)+D7:(s)	650500	975180	363950	629850	786740	903080	660890	958600	1113600
LPC(18:0)	LPC(18:0)	LPC	monoacyl	(18:0)	(18:0)	523.364	18.1135	C26 H54 N1 O7 P1	M+H	2	1	2	88.89	A	LPC(18:1)+D7:(s)	221330	295140	233820	331650	363510	440610	299100	337740	352360
LPC(18:1)	LPC(18:1)	LPC	monoacyl	(18:1)	(18:1)	521.348	14.3309	C26 H52 N1 O7 P1	M+H	2	1	8	100	A	LPC(18:1)+D7:(s)	979100	1225300	293960	543530	1293400	1355100	1078000	1697300	1839000
LPC(20:4)	LPC(20:4)	LPC	monoacyl	(20:4)	(20:4)	543.332	11.115	C28 H50 N1 O7 P1	M+H	2	1	3	100	A	LPC(18:1)+D7:(s)	226230	217840	85580	112770	299930	242490	372910	443010	405120
LPE(15:0)	LPE(15:0)	LPE	monoacyl	(15:0)	(15:0)	439.27	11.7027	C20 H42 N1 O7 P1	M+H	1	1	2	33.33	A	LPE(18:1)+D7:(s)	13132	16140	7917	11895	12620	17524	15487	22987	28637
LPE(16:0)	LPE(16:0)	LPE	monoacyl	(16:0)	(16:0)	453.286	13.9578	C21 H44 N1 O7 P1	M+H	2	1	2	55.56	A	LPE(18:1)+D7:(s)	30629	44880	20680	27124	32996	44428	31487	38194	39195
LPE(18:0)	LPE(18:0)	LPE	monoacyl	(18:0)	(18:0)	481.317	18.5746	C23 H48 N1 O7 P1	M+H	2	1	2	100	A	LPE(18:1)+D7:(s)	26659	43138	25416	38059	39904	57002	28434	37558	39475
LPE(18:1)	LPE(18:1)	LPE	monoacyl	(18:1)	(18:1)	479.301	14.7559	C23 H46 N1 O7 P1	M+H	2	1	4	100	A	LPE(18:1)+D7:(s)	206040	267520	96803	261710	292650	346080	232010	294130	311060
LPE(20:4)	LPE(20:4)	LPE	monoacyl	(20:4)	(20:4)	501.286	11.4655	C25 H44 N1 O7 P1	M+H	2	1	4	100	A	LPE(18:1)+D7:(s)	292770	294690	299150	405100	388950	513690	373840	456790	408150
LPE(22:4)	LPE(22:4)	LPE	monoacyl	(22:4)	(22:4)	529.317	14.9388	C27 H48 N1 O7 P1	M-H	1	1	2	77.78	A	LPE(18:1)+D7:(s)	18362	31492	37373	15399	43738	49887	39915	29156	24825
LPE(22:5)	LPE(22:5)	LPE	monoacyl	(22:5)	(22:5)	527.301	12.544	C27 H46 N1 O7 P1	M+H	1	1	4	88.89	A	LPE(18:1)+D7:(s)	26682	27588	48798	21078	33751	37137	27195	38524	43099
LPE(22:6)	LPE(22:6)	LPE	monoacyl	(22:6)	(22:6)	525.285	11.217	C27 H44 N1 O7 P1	M+H	2	1	2	88.89	A	LPE(18:1)+D7:(s)	33087	35159	48119	32902	71920	81865	56912	51894	58021
MG(16:0)	MG(16:0)	MG	monoacyl	(16:0)	(16:0)	330.277	18.412	C19 H38 O4	M+H	2	1	3	55.56	A	MG(18:1)+D7:(s)	36663	40590	37252	30185	22762	33778	21849	21431	26594
MG(16:1)	MG(16:1)	MG	monoacyl	(16:1)	(16:1)	328.261	14.7113	C19 H36 O4	M+H	2	1	0	100	A	MG(18:1)+D7:(s)	119040	210220	74054	89983	134690	112650	64524	79820	81978
MG(18:0)	MG(18:0)	MG	monoacyl	(18:0)	(18:0)	358.308	22.7834	C21 H42 O4	M+NH4	2	1	1	100	A	MG(18:1)+D7:(s)	115110	105020	126480	92779	67659	107930	75226	76427	111160
MG(18:1)	MG(18:1)	MG	monoacyl	(18:1)	(18:1)	356.293	19.2372	C21 H40 O4	M+NH4	2	1	3	100	A	MG(18:1)+D7:(s)	209400	297210	160560	215900	302570	266440	176810	203850	166230
MG(18:2)	MG(18:2)	MG	monoacyl	(18:2)	(18:2)	354.277	16.1737	C21 H38 O4	M+NH4	1	1	1	11.11	B	MG(18:1)+D7:(s)	26071	32112	47676	28183	64050	34283	24169	28025	27508
PC(13:0_16:1)	PC(29:1)	PC	diacyl	(13:0_16:1)	(29:1)	689.5	33.1153	C37 H72 N1 O8 P1	M+H	1	1	9	11.11	C	PC(15:0_18:1)+D7:(s)	668390	1170800	766220	876760	925490	1037100	553490	655870	602490
PC(13:1_16:1)	PC(29:2)	PC	diacyl	(13:1_16:1)	(29:2)	687.484	31.0318	C37 H70 N1 O8 P1	M+H	1	1	4	55.56	C	PC(15:0_18:1)+D7:(s)	75858	170880	101900	100730	123080	140860	62558	71407	64348
PC(14:0_16:0)	PC(30:0)	PC	diacyl	(14:0_16:0)	(30:0)	705.531	32.1368	C38 H76 N1 O8 P1	M+H	3	3	12	100	A	PC(15:0_18:1)+D7:(s)	3880600	4888100	4412400	6011800	6015500	8991800	4067600	4536300	4190700
PC(15:0_16:0)	PC(31:0)	PC	diacyl	(15:0_16:0)	(31:0)	719.547	33.3798	C39 H78 N1 O8 P1	M+H	2	2	13	66.67	A	PC(15:0_18:1)+D7:(s)	388620	463340	388740	708780	580890	740410	485980	458630	414110
PC(15:0_18:1)	PC(33:1)	PC	diacyl	(15:0_18:1)	(33:1)	745.562	33.7078	C41 H80 N1 O8 P1	M+H	2	3	15	66.67	A	PC(15:0_18:1)+D7:(s)	1521700	1716700	1339800	2503800	2468000	2891800	2072800	1738800	1847400
PC(15:0_20:5)	PC(35:5)	PC	diacyl	(15:0_20:5)	(35:5)	765.531	33.8428	C43 H76 N1 O8 P1	M+H	1	2	2	77.78	B	PC(15:0_18:1)+D7:(s)	510190	696050	520410	909470	821010	1004600	696290	721940	635210
PC(15:0_22:5)	PC(37:5)	PC	diacyl	(15:0_22:5)	(37:5)	793.562	33.7312	C45 H80 N1 O8 P1	M+H	1	3	0	33.33	B	PC(15:0_18:1)+D7:(s)	450920	415090	441660	431180	542340	532670	523580	613400	533530
PC(15:0_22:6)	PC(37:6)	PC	diacyl	(15:0_22:6)	(37:6)	791.547	35.3888	C45 H78 N1 O8 P1	M+H	1	2	6	33.33	C	PC(15:0_18:1)+D7:(s)	109650	157570	116250	146260	223420	188740	105220	142650	162330
PC(15:1_16:1)	PC(31:2)	PC	diacyl	(15:1_16:1)	(31:2)	715.515	33.4516	C39 H74 N1 O8 P1	M+H	1	2	8	77.78	C	PC(15:0_18:1)+D7:(s)	309090	486490	363820	503440	443110	515330	349550	367660	308670
PC(16:0_16:0)	PC(32:0)	PC	diacyl	(16:0_16:0)	(32:0)	733.562	34.5219	C40 H80 N1 O8 P1	M+H	3	2	14	100	A	PC(15:0_18:1)+D7:(s)	7531100	10208000	8060100	12534000	11695000	16798000	8728000	9373700	8220400
PC(16:0_16:1)	PC(32:1)	PC	diacyl	(16:0_16:1)	(32:1)	731.547	32.5804	C40 H78 N1 O8 P1	M+H	3	3	16	100	A	PC(15:0_18:1)+D7:(s)	32717000	46860000	34728000	50968000	48169000	61252000	37019000	40163000	36937000
PC(16:0_18:0)	PC(34:0)	PC	diacyl	(16:0_18:0)	(34:0)	761.593	36.6464	C42 H84 N1 O8 P1	M+H	2	2	13	88.89	A	PC(15:0_18:1)+D7:(s)	1134500	1321700	1167700	2138600	1922100	2935000	1525200	1517600	1334300
PC(16:0_18:1)	PC(34:1)	PC	diacyl	(16:0_18:1)	(34:1)	759.578	34.809	C42 H82 N1 O8 P1	M+H	3	2	22	100	A	PC(15:0_18:1)+D7:(s)	58060000	77317000	61701000	112060000	105930000	135920000	79875000	88779000	74446000
PC(16:0_18:3)	PC(34:3)	PC	diacyl	(16:0_18:3)	(34:3)	755.547	34.5303	C42 H78 N1 O8 P1	M+H	1	2	4	66.67	B	PC(15:0_18:1)+D7:(s)	233830	309610	268750	446850	430100	571050	309020	340130	261850
PC(16:0_20:4)	PC(36:4)	PC	diacyl	(16:0_20:4)	(36:4)	781.562	33.0342	C44 H80 N1 O8 P1	M+H	3	4	26	100	A	PC(15:0_18:1)+D7:(s)	3427200	4447600	4195400	6755800	6066700	8908600	7254700	6747600	6036900
PC(16:0_26:7)	PC(42:7)	PC	diacyl	(16:0_26:7)	(42:7)	859.609	34.6489	C50 H86 N1 O8 P1	M+H	1	1	6	11.11	C	PC(15:0_18:1)+D7:(s)	54026	96408	58525	130410	129110	151510	68077	98226	66045
PC(16:1_16:1)	PC(32:2)	PC	diacyl	(16:1_16:1)	(32:2)	729.531	30.4695	C40 H76 N1 O8 P1	M+H	2	2	13	11.11	A	PC(15:0_18:1)+D7:(s)	3665400	4998900	3447500	5520000	4768300	5866500	3845200	4712100	4012400
PC(17:3_16:0)	PC(33:3)	PC	diacyl	(17:3_16:0)	(33:3)	741.531	35.0835	C41 H76 N1 O8 P1	M+H	1	2	10	11.11	C	PC(15:0_18:1)+D7:(s)	85481	135230	80351	157360	147700	179980	95647	105970	93616
PC(17:3_18:0)	PC(35:3)	PC	diacyl	(17:3_18:0)	(35:3)	769.562	37.0832	C43 H80 N1 O8 P1	M+H	1	1	12	66.67	C	PC(15:0_18:1)+D7:(s)	127230	223080	164130	269300	244730	382990	142770	145110	136930
PC(17:3_18:1)	PC(35:4)	PC	diacyl	(17:3_18:1)	(35:4)	767.547	35.7539	C43 H78 N1 O8 P1	M+H	1	3	15	100	C	PC(15:0_18:1)+D7:(s)	1002200	1540700	1422200	1947600	2032200	2501400	1515400	1833300	1731100
PC(18:0_18:1)	PC(36:1)	PC	diacyl	(18:0_18:1)	(36:1)	787.609	36.9035	C44 H86 N1 O8 P1	M+H	3	3	26	100	A	PC(15:0_18:1)+D7:(s)	11155000	14201000	12501000	22735000	21417000	30468000	15822000	16524000	14789000
PC(18:0_20:4)	PC(38:4)	PC	diacyl	(18:0_20:4)	(38:4)	809.593	35.2832	C46 H84 N1 O8 P1	M+H	2	2	22	100	A	PC(15:0_18:1)+D7:(s)	4043400	4803900	4337700	8350100	7682600	6521000	6568100	6559900	5687600
PC(18:1_18:1)	PC(36:2)	PC	diacyl	(18:1_18:1)	(36:2)	785.593	35.048	C44 H84 N1 O8 P1	M+H	3	2	40	100	A	PC(15:0_18:1)+D7:(s)	27682000	37119000	32902000	61403000	49873000	73200000	42119000	41856000	35612000
PC(18:1_20:1)	PC(38:2)	PC	diacyl	(18:1_20:1)	(38:2)	813.625	36.9926	C46 H88 N1 O8 P1	M+H	2	2	19	77.78	A	PC(15:0_18:1)+D7:(s)	2035100	2544100	2008900	4258200	3625800	5227900	2633300	3240100	2354600
PC(18:1_20:4)	PC(38:5)	PC	diacyl	(18:1_20:4)	(38:5)	807.578	33.3179	C46 H82 N1 O8 P1	M+H	3	3	24	100	A	PC(15:0_18:1)+D7:(s)	3022200	3530300	3456900	6313500	5382800	7500800	5482200	5763800	4824900
PC(18:3_15:0)	PC(33:3)	PC	diacyl	(18:3_15:0)	(33:3)	741.531	31.8528	C41 H76 N1 O8 P1	M+H	1	2	10	11.11	C	PC(15:0_18:1)+D7:(s)	12306	51983	18280	65586	36979	62160	17477	21975	23051
PC(19:1_18:1)	PC(37:2)	PC	diacyl	(19:1_18:1)	(37:2)	799.609	33.0228	C45 H86 N1 O8 P1	M+H	1	3	14	44.44	C	PC(15:0_18:1)+D7:(s)	55488	44808	34144	34113	40361	32942	45448	45547	56689
PC(19:2_15:0)	PC(34:2)	PC	diacyl	(19:2_15:0)	(34:2)	757.562	31.8049	C42 H80 N1 O8 P1	M+H	1	2	30	11.11	C	PC(15:0_18:1)+D7:(s)	36266	25732	44918	24751	31409	74632	34410	68424	49004
PC(19:3_18:0)	PC(37:3)	PC	diacyl	(19:3_18:0)	(37:3)	797.593	38.4245	C45 H84 N1 O8 P1	M+H	1	2	14	88.89	C	PC(15:0_18:1)+D7:(s)	48979	88138	64553	130290	94993	180020	75021	61598	56786
PC(19:4_18:0)	PC(37:4)	PC	diacyl	(19:4_18:0)	(37:4)	795.578	37.1585	C45 H82 N1 O8 P1	M+H	2	3	14	100	C	PC(15:0_18:1)+D7:(s)	187450	277660	219130	327390	290790	440220	225770	247600	195130
PC(19:4_18:1)	PC(37:5)	PC	diacyl	(19:4_18:1)	(37:5)	793.562	32.1676	C45 H80 N1 O8 P1	M+H	1	3	10	44.44	C	PC(15:0_18:1)+D7:(s)	25401	27366	39396	52047	68641	62261	49125	63147	51543
PC(20:3_16:0)	PC(36:3)	PC	diacyl	(20:3_16:0)	(36:3)	783.578	31.3819	C44 H82 N1 O8 P1	M+H	1	2	20	55.56	C	PC(15:0_18:1)+D7:(s)	1338100	97042	58084	99963	102130	103620	79038	110600	83378
PC(21:4)	PC(21:4)	PC	diacyl	(21:4)	(21:4)	571.327	11.458	C29 H50 N1 O8 P1	M+H	1	1	0	55.56	C	PC(15:0_18:1)+D7:(s)	22826	21200	55820	46834	23501	35095	30805	8947.5	12224
PC(22:6_18:0)	PC(40:6)	PC	diacyl	(22:6_18:0)	(40:6)	833.593	34.906	C48 H84 N1 O8 P1	M+H	1	2	13	33.33	C	PC(15:0_18:1)+D7:(s)	449310	541200	424800	943920	815530	1166400	694940	721630	674640
PC(23:0)	PC(23:0)	PC	diacyl	(23:0)	(23:0)	607.421	22.1191	C31 H62 N1 O8 P1	M+H	1	1	0	55.56	C	PC(15:0_18:1)+D7:(s)	51420	46222	61442	73104	75340	74366	54629	60856	54501
PC(23:1)	PC(23:1)	PC	diacyl	(23:1)	(23:1)	605.406	20.2744	C31 H60 N1 O8 P1	M+H	1	1	0	11.11	C	PC(15:0_18:1)+D7:(s)	56586	46772	58658	69289	73425	90462	57893	56086	38837
PC(23:3)	PC(23:3)	PC	diacyl	(23:3)	(23:3)	601.374	17.7452	C31 H56 N1 O8 P1	M+H	1	1	0	33.33	C	PC(15:0_18:1)+D7:(s)	16778	33668	36712	35968	45126	44688	26315	29529	30135
PC(23:4)	PC(23:4)	PC	diacyl	(23:4)	(23:4)	599.359	14.419	C31 H54 N1 O8 P1	M+H	1	1	0	11.11	C	PC(15:0_18:1)+D7:(s)	8648.7	11825	14833	10746	10639	12747	21204	12550	19407
PC(28:0)	PC(28:0)	PC	diacyl	(28:0)	(28:0)	677.5	29.4667	C36 H72 N1 O8 P1	M+H	1	1	13	77.78	C	PC(15:0_18:1)+D7:(s)	138740	194270	161340	213990	199430	281410	122570	123010	135340
PC(29:0)	PC(29:0)	PC	diacyl	(29:0)	(29:0)	691.515	30.8615	C37 H74 N1 O8 P1	M+H	1	1	11	44.44	C	PC(15:0_18:1)+D7:(s)	46254	53365	51128	70325	68966	102390	52403	49902	47251
PC(30:1)	PC(30:1)	PC	diacyl	(30:1)	(30:1)	703.515	30.0611	C38 H74 N1 O8 P1	M+H	1	1	10	77.78	C	PC(15:0_18:1)+D7:(s)	1118200	1560800	1019200	1554900	1380500	2011400	1220600	1186100	1138500
PC(32:0)	PC(32:0)	PC	diacyl	(32:0)	(32:0)	733.562	32.3373	C40 H80 N1 O8 P1	M+H	1	2	14	11.11	C	PC(15:0_18:1)+D7:(s)	32050	36374	68891	36838	25075	73244	85980	39433	70472
PC(32:2)	PC(32:2)	PC	diacyl	(32:2)	(32:2)	729.531	31.9384	C40 H76 N1 O8 P1	M+H	1	2	13	33.33	C	PC(15:0_18:1)+D7:(s)	888030	1273100	859440	1411600	1409200	1935100	616030	961750	549800
PC(33:1)	PC(33:1)	PC	diacyl	(33:1)	(33:1)	745.562	37.331	C41 H80 N1 O8 P1	M+H	1	3	15	22.22	C	PC(15:0_18:1)+D7:(s)	894240	1218700	1095100	1596300	1321100	2061700	983820	1111500	982180
PC(33:2)	PC(33:2)	PC	diacyl	(33:2)	(33:2)	743.547	31.9077	C41 H78 N1 O8 P1	M+H	1	3	12	88.89	C	PC(15:0_18:1)+D7:(s)	263840	325240	283590	483270	414690	508070	311310	331640	279340
PC(33:4)	PC(33:4)	PC	diacyl	(33:4)	(33:4)	739.515	33.555	C41 H74 N1 O8 P1	M+H	1	2	8	44.44	C	PC(15:0_18:1)+D7:(s)	169600	407780	364040	497010	381210	444300	370290	415340	424270
PC(34:3)	PC(34:3)	PC	diacyl	(34:3)	(34:3)	755.547	31.4641	C42 H78 N1 O8 P1	M+H	1	2	14	22.22	C	PC(15:0_18:1)+D7:(s)	1098000	1451700	1102000	2230300	1880600	2338900	1349700	1295000	1208300
PC(34:4)	PC(34:4)	PC	diacyl	(34:4)	(34:4)	753.531	30.5427	C42 H76 N1 O8 P1	M+H	1	1	22	11.11	C	PC(15:0_18:1)+D7:(s)	103980	127660	114160	197550	175450	252270	178040	171900	147810
PC(35:1)	PC(35:1)	PC	diacyl	(35:1)	(35:1)	773.593	35.889	C43 H84 N1 O8 P1	M+H	1	1	16	11.11	C	PC(15:0_18:1)+D7:(s)	1433000	1455500	1417100	2852800	2543800	3840000	1804400	1824200	1625600
PC(35:4)	PC(35:4)	PC	diacyl	(35:4)	(35:4)	767.547	31.8582	C43 H78 N1 O8 P1	M+H	1	3	15	22.22	C	PC(15:0_18:1)+D7:(s)	38156	69856	72616	107170	106310	151180	73211	115340	123590
PC(35:6)	PC(35:6)	PC	diacyl	(35:6)	(35:6)	763.515	33.1706	C43 H74 N1 O8 P1	M+H	1	2	6	77.78	C	PC(15:0_18:1)+D7:(s)	100640	138680	126460	237350	205510	260470	170440	189930	162650
PC(36:0)	PC(36:0)	PC	diacyl	(36:0)	(36:0)	789.625	38.5645	C44 H88 N1 O8 P1	M+H	1	1	12	22.22	C	PC(15:0_18:1)+D7:(s)	32966	41354	40162	74166	58253	101550	43863	49933	39216
PC(36:6)	PC(36:6)	PC	diacyl	(36:6)	(36:6)	777.531	31.8244	C44 H76 N1 O8 P1	M+H	1	1	17	22.22	C	PC(15:0_18:1)+D7:(s)	85770	51124	86542	74948	77502	116350	72074	130110	88855
PC(37:2)	PC(37:2)	PC	diacyl	(37:2)	(37:2)	799.609	36.0518	C45 H86 N1 O8 P1	M+H	1	3	14	11.11	C	PC(15:0_18:1)+D7:(s)	398360	474810	409970	818410	719730	1051500	473790	555340	495540
PC(37:3)	PC(37:3)	PC	diacyl	(37:3)	(37:3)	797.593	35.6844	C45 H84 N1 O8 P1	M+H	1	2	14	22.22	C	PC(15:0_18:1)+D7:(s)	116980	168690	133790	284810	260220	380700	167590	175030	159090
PC(37:5)	PC(37:5)	PC	diacyl	(37:5)	(37:5)	793.562	35.7427	C45 H80 N1 O8 P1	M+H	1	3	10	55.56	C	PC(15:0_18:1)+D7:(s)	253280	343480	293920	442690	413930	589140	342640	382730	315520
PC(37:7)	PC(37:7)	PC	diacyl	(37:7)	(37:7)	789.531	33.4141	C45 H76 N1 O8 P1	M+H	1	2	4	66.67	C	PC(15:0_18:1)+D7:(s)	54853	62032	60357	122630	98197	170700	97034	91687	71800
PC(37:8)	PC(37:8)	PC	diacyl	(37:8)	(37:8)	787.515	35.597	C45 H74 N1 O8 P1	M+H	1	1	0	66.67	C	PC(15:0_18:1)+D7:(s)	125730	127750	114670	124180	157630	100950	180980	181430	170930
PC(38:1)	PC(38:1)	PC	diacyl	(38:1)	(38:1)	815.64	38.6189	C46 H90 N1 O8 P1	M+H	1	1	22	100	C	PC(15:0_18:1)+D7:(s)	270530	341640	294190	577010	462130	706560	443930	458370	396050
PC(38:6)	PC(38:6)	PC	diacyl	(38:6)	(38:6)	805.562	32.6421	C46 H80 N1 O8 P1	M+H	1	1	24	55.56	C	PC(15:0_18:1)+D7:(s)	446910	614250	442450	1033800	881250	1073700	810130	833430	764740
PC(38:7)	PC(38:7)	PC	diacyl	(38:7)	(38:7)	803.547	33.0343	C46 H78 N1 O8 P1	M+H	1	1	11	33.33	C	PC(15:0_18:1)+D7:(s)	109770	133980	128830	226430	227500	306320	248730	242710	214810
PC(39:2)	PC(39:2)	PC	diacyl	(39:2)	(39:2)	827.64	40.6174	C47 H90 N1 O8 P1	M+H	1	1	12	11.11	C	PC(15:0_18:1)+D7:(s)	13447	15231	10819	21273	18710	29880	14627	15652	16199
PC(39:4)	PC(39:4)	PC	diacyl	(39:4)	(39:4)	823.609	36.3057	C47 H86 N1 O8 P1	M+H	1	1	10	22.22	C	PC(15:0_18:1)+D7:(s)	104120	123070	94478	198520	218140	300730	137190	153580	132610
PC(40:2)	PC(40:2)	PC	diacyl	(40:2)	(40:2)	841.656	38.7664	C48 H92 N1 O8 P1	M+H	1	1	18	44.44	C	PC(15:0_18:1)+D7:(s)	145850	184320	157320	330390	262860	377050	187660	239180	199820
PC(40:5)	PC(40:5)	PC	diacyl	(40:5)	(40:5)	835.609	36.1641	C48 H86 N1 O8 P1	M+H	1	1	24	11.11	C	PC(15:0_18:1)+D7:(s)	759200	902310	754670	1522400	1298700	1930300	1157900	1103800	959910
PC(40:6)	PC(40:6)	PC	diacyl	(40:6)	(40:6)	833.593	33.4631	C48 H84 N1 O8 P1	M+H	1	2	13	11.11	C	PC(15:0_18:1)+D7:(s)	583010	602310	517130	1095100	917850	1276200	788690	795600	700390
PC(40:7)	PC(40:7)	PC	diacyl	(40:7)	(40:7)	831.578	32.9301	C48 H82 N1 O8 P1	M+H	1	1	12	44.44	C	PC(15:0_18:1)+D7:(s)	265350	347120	309880	577050	539180	761610	466400	475590	418270
PC(40:8)	PC(40:8)	PC	diacyl	(40:8)	(40:8)	829.562	31.2306	C48 H80 N1 O8 P1	M+H	1	1	8	33.33	C	PC(15:0_18:1)+D7:(s)	9426.1	15134	22643	17188	46761	55470	24770	10775	27881
PC(O-12:0_20:4)	PC(O-32:4)	PC	alkyl-acyl	(O-12:0_20:4)	(O-32:4)	711.52	29.4129	C40 H74 N1 O7 P1	M+H	2	2	0	100	A	PC(15:0_18:1)+D7:(s)	675310	597880	616380	936120	762100	968010	893340	677840	745470
PC(O-13:1_22:6)	PC(O-35:7)	PC	alkyl-acyl	(O-13:1_22:6)	(O-35:7)	747.52	34.2694	C43 H74 N1 O7 P1	M+H	1	1	0	88.89	C	PC(15:0_18:1)+D7:(s)	257500	391830	303280	499410	447590	560450	419260	436550	358890
PC(O-14:1_20:4)	PC(O-34:5)	PC	alkyl-acyl	(O-14:1_20:4)	(O-34:5)	737.536	35.7614	C42 H76 N1 O7 P1	M+H	1	2	0	88.89	C	PC(15:0_18:1)+D7:(s)	121240	228340	221350	310940	268660	231930	275800	289080	285250
PC(O-14:1_22:5)	PC(O-36:6)	PC	alkyl-acyl	(O-14:1_22:5)	(O-36:6)	763.552	35.9422	C44 H78 N1 O7 P1	M+H	1	2	0	11.11	C	PC(15:0_18:1)+D7:(s)	28401	40925	37171	44615	41287	74331	47602	49525	44452
PC(O-15:1_16:0)	PC(O-31:1)	PC	alkyl-acyl	(O-15:1_16:0)	(O-31:1)	703.552	38.1364	C39 H78 N1 O7 P1	M+H	1	2	0	11.11	C	PC(15:0_18:1)+D7:(s)	29642	38880	35459	45301	37938	58036	34641	34907	27566
PC(O-15:1_20:1)	PC(O-35:2)	PC	alkyl-acyl	(O-15:1_20:1)	(O-35:2)	757.598	39.8959	C43 H84 N1 O7 P1	M+H	1	1	0	11.11	C	PC(15:0_18:1)+D7:(s)	45003	61628	54614	74032	62395	92536	55057	69504	58308
PC(O-15:1_20:3)	PC(O-35:4)	PC	alkyl-acyl	(O-15:1_20:3)	(O-35:4)	753.567	38.0485	C43 H80 N1 O7 P1	M+H	1	1	0	33.33	C	PC(15:0_18:1)+D7:(s)	253540	344960	289230	447020	399740	594540	308830	319270	335910
PC(O-15:1_20:4)	PC(O-35:5)	PC	alkyl-acyl	(O-15:1_20:4)	(O-35:5)	751.552	36.6582	C43 H78 N1 O7 P1	M+H	2	3	0	100	B	PC(15:0_18:1)+D7:(s)	1870000	2401100	2302900	2260000	2704400	2641700	2809000	2979200	2599400
PC(O-15:2_20:4)	PC(O-35:6)	PC	alkyl-acyl	(O-15:2_20:4)	(O-35:6)	749.536	35.0543	C43 H76 N1 O7 P1	M+H	1	2	0	66.67	C	PC(15:0_18:1)+D7:(s)	1853100	2495000	2228600	3188900	2582100	3791100	2523100	3084100	2524400
PC(O-15:2_22:5)	PC(O-37:7)	PC	alkyl-acyl	(O-15:2_22:5)	(O-37:7)	775.552	35.2424	C45 H78 N1 O7 P1	M+H	1	2	0	100	C	PC(15:0_18:1)+D7:(s)	197340	272090	223630	252960	273520	392570	246720	258530	228450
PC(O-15:2_22:6)	PC(O-37:8)	PC	alkyl-acyl	(O-15:2_22:6)	(O-37:8)	773.536	34.5019	C45 H76 N1 O7 P1	M+H	1	2	0	44.44	C	PC(15:0_18:1)+D7:(s)	202550	281430	229950	363460	339860	443020	296540	324490	254430
PC(O-16:1_18:1)	PC(O-34:2)	PC	alkyl-acyl	(O-16:1_18:1)	(O-34:2)	743.583	35.9068	C42 H82 N1 O7 P1	M+H	2	2	0	55.56	A	PC(15:0_18:1)+D7:(s)	1286400	1493700	1449800	2228000	2027900	2805500	1909800	1809600	1826400
PC(O-16:1_20:4)	PC(O-36:5)	PC	alkyl-acyl	(O-16:1_20:4)	(O-36:5)	765.567	34.1093	C44 H80 N1 O7 P1	M+H	2	2	0	100	A	PC(15:0_18:1)+D7:(s)	1816800	1848800	2132800	3410500	2672700	3805100	3975200	3497800	3451900
PC(O-18:1_16:0)	PC(O-34:1)	PC	alkyl-acyl	(O-18:1_16:0)	(O-34:1)	745.598	36.1482	C42 H84 N1 O7 P1	M+H	2	2	0	77.78	A	PC(15:0_18:1)+D7:(s)	2695200	3018200	2627800	4026100	3798400	5072100	3072000	3094800	2827600
PC(O-18:1_20:4)	PC(O-38:5)	PC	alkyl-acyl	(O-18:1_20:4)	(O-38:5)	793.598	34.675	C46 H84 N1 O7 P1	M+H	2	2	0	55.56	A	PC(15:0_18:1)+D7:(s)	1385800	1391900	1616500	1983100	2066200	2471500	2111700	2206000	1678700
PC(O-18:2_20:4)	PC(O-38:6)	PC	alkyl-acyl	(O-18:2_20:4)	(O-38:6)	791.583	34.3618	C46 H82 N1 O7 P1	M+H	2	4	0	22.22	A	PC(15:0_18:1)+D7:(s)	825920	918660	979870	1366100	1241100	1628100	1738200	1567500	1370400
PC(O-18:3_22:3)	PC(O-40:6)	PC	alkyl-acyl	(O-18:3_22:3)	(O-40:6)	819.614	34.9414	C48 H86 N1 O7 P1	M+H	1	2	0	22.22	B	PC(15:0_18:1)+D7:(s)	233420	256770	267080	372300	344050	446860	365950	331720	457160
PC(O-20:4_20:4)	PC(O-40:8)	PC	alkyl-acyl	(O-20:4_20:4)	(O-40:8)	815.583	36.5905	C48 H82 N1 O7 P1	M+H	1	1	0	11.11	C	PC(15:0_18:1)+D7:(s)	46038	36839	33607	60853	39144	59196	71577	29949	43794
PC(O-31:1)	PC(O-31:1)	PC	alkyl-acyl	(O-31:1)	(O-31:1)	703.552	32.7366	C39 H78 N1 O7 P1	M+H	1	2	0	11.11	C	PC(15:0_18:1)+D7:(s)	20386	21795	29251	38263	32116	35612	20768	22083	24897
PC(O-32:1)	PC(O-32:1)	PC	alkyl-acyl	(O-32:1)	(O-32:1)	717.567	35.6473	C40 H80 N1 O7 P1	M+H	1	1	0	66.67	C	PC(15:0_18:1)+D7:(s)	808500	890760	1009600	1356100	1197100	1574700	1248500	1154600	1153500
PC(O-32:2)	PC(O-32:2)	PC	alkyl-acyl	(O-32:2)	(O-32:2)	715.552	33.6961	C40 H78 N1 O7 P1	M+H	1	2	0	66.67	C	PC(15:0_18:1)+D7:(s)	898980	1123100	831930	1173200	954440	1439500	1024600	829280	959260
PC(O-32:5)	PC(O-32:5)	PC	alkyl-acyl	(O-32:5)	(O-32:5)	709.505	29.0711	C40 H72 N1 O7 P1	M+H	1	1	0	77.78	C	PC(15:0_18:1)+D7:(s)	139050	135420	170310	201530	145180	206390	178450	130370	160720
PC(O-34:0)	PC(O-34:0)	PC	alkyl-acyl	(O-34:0)	(O-34:0)	747.614	37.9261	C42 H86 N1 O7 P1	M+H	1	1	0	33.33	C	PC(15:0_18:1)+D7:(s)	231280	263420	244380	369090	332830	488230	257720	274730	249800
PC(O-34:2)	PC(O-34:2)	PC	alkyl-acyl	(O-34:2)	(O-34:2)	743.583	34.8317	C42 H82 N1 O7 P1	M+H	1	2	0	11.11	C	PC(15:0_18:1)+D7:(s)	570430	612690	523270	790730	770580	1004600	500860	617640	451680
PC(O-34:3)	PC(O-34:3)	PC	alkyl-acyl	(O-34:3)	(O-34:3)	741.567	33.1581	C42 H80 N1 O7 P1	M+H	1	2	0	11.11	C	PC(15:0_18:1)+D7:(s)	239290	299240	239310	606400	267630	358110	227120	230410	213730
PC(O-34:4)	PC(O-34:4)	PC	alkyl-acyl	(O-34:4)	(O-34:4)	739.552	31.4178	C42 H78 N1 O7 P1	M+H	1	3	0	11.11	C	PC(15:0_18:1)+D7:(s)	145760	127660	151470	219190	190040	243280	230700	189670	192460
PC(O-34:5)	PC(O-34:5)	PC	alkyl-acyl	(O-34:5)	(O-34:5)	737.536	29.8017	C42 H76 N1 O7 P1	M+H	1	2	0	22.22	C	PC(15:0_18:1)+D7:(s)	50438	57105	66457	89594	66653	85478	94028	71555	74699
PC(O-35:5)	PC(O-35:5)	PC	alkyl-acyl	(O-35:5)	(O-35:5)	751.552	38.3302	C43 H78 N1 O7 P1	M+H	1	3	0	55.56	C	PC(15:0_18:1)+D7:(s)	53283	75805	58738	102340	77661	126860	75215	73123	79690
PC(O-35:8)	PC(O-35:8)	PC	alkyl-acyl	(O-35:8)	(O-35:8)	745.505	34.6738	C43 H72 N1 O7 P1	M+H	1	1	0	100	C	PC(15:0_18:1)+D7:(s)	273530	319820	301970	381570	348940	400120	389500	407060	357980
PC(O-36:2)	PC(O-36:2)	PC	alkyl-acyl	(O-36:2)	(O-36:2)	771.614	36.393	C44 H86 N1 O7 P1	M+H	1	1	0	33.33	C	PC(15:0_18:1)+D7:(s)	698570	713540	613050	990160	827510	1052600	692870	757150	640620
PC(O-36:4)	PC(O-36:4)	PC	alkyl-acyl	(O-36:4)	(O-36:4)	767.583	35.5976	C44 H82 N1 O7 P1	M+H	1	4	0	66.67	C	PC(15:0_18:1)+D7:(s)	416960	470740	429360	789010	691140	956120	675970	637160	598000
PC(O-36:6)	PC(O-36:6)	PC	alkyl-acyl	(O-36:6)	(O-36:6)	763.552	32.7053	C44 H78 N1 O7 P1	M+H	1	2	0	22.22	C	PC(15:0_18:1)+D7:(s)	43764	54353	52194	106060	90165	129750	123690	118010	109900
PC(O-37:5)	PC(O-37:5)	PC	alkyl-acyl	(O-37:5)	(O-37:5)	779.583	36.6438	C45 H82 N1 O7 P1	M+H	1	1	0	11.11	C	PC(15:0_18:1)+D7:(s)	16850	33551	27501	32421	35071	33283	41896	45899	35824
PC(O-37:8)	PC(O-37:8)	PC	alkyl-acyl	(O-37:8)	(O-37:8)	773.536	36.7396	C45 H76 N1 O7 P1	M+H	1	2	0	66.67	C	PC(15:0_18:1)+D7:(s)	332530	418470	277160	551670	503270	663150	528690	378970	496140
PC(O-37:9)	PC(O-37:9)	PC	alkyl-acyl	(O-37:9)	(O-37:9)	771.52	34.5271	C45 H74 N1 O7 P1	M+H	1	1	0	11.11	C	PC(15:0_18:1)+D7:(s)	527830	646970	611060	941240	836850	1168100	768070	839600	673950
PC(O-38:1)	PC(O-38:1)	PC	alkyl-acyl	(O-38:1)	(O-38:1)	801.661	40.037	C46 H92 N1 O7 P1	M+H	1	1	0	11.11	C	PC(15:0_18:1)+D7:(s)	34395	46616	38649	62953	53271	75198	47882	36632	34877
PC(O-38:4)	PC(O-38:4)	PC	alkyl-acyl	(O-38:4)	(O-38:4)	795.614	35.6125	C46 H86 N1 O7 P1	M+H	1	2	0	11.11	C	PC(15:0_18:1)+D7:(s)	729130	811320	686490	1238000	1058000	1485900	1014400	1039400	926140
PC(O-38:6)	PC(O-38:6)	PC	alkyl-acyl	(O-38:6)	(O-38:6)	791.583	33.28	C46 H82 N1 O7 P1	M+H	1	4	0	33.33	C	PC(15:0_18:1)+D7:(s)	22391	21914	31395	50574	44852	60819	41064	50006	41665
PC(O-39:10)	PC(O-39:10)	PC	alkyl-acyl	(O-39:10)	(O-39:10)	797.536	34.8093	C47 H76 N1 O7 P1	M+H	1	1	0	11.11	C	PC(15:0_18:1)+D7:(s)	2537100	3127100	2670200	5138800	4435000	6139600	3821400	3929100	3636000
PC(O-39:3)	PC(O-39:3)	PC	alkyl-acyl	(O-39:3)	(O-39:3)	811.645	43.4241	C47 H90 N1 O7 P1	M+H	1	1	0	11.11	C	PC(15:0_18:1)+D7:(s)	18127	28012	22194	34494	25005	34147	24433	20799	21912
PC(O-39:7)	PC(O-39:7)	PC	alkyl-acyl	(O-39:7)	(O-39:7)	803.583	39.3381	C47 H82 N1 O7 P1	M+H	1	2	0	22.22	C	PC(15:0_18:1)+D7:(s)	10729	15096	14586	21325	18374	32208	15752	15087	13664
PC(O-39:8)	PC(O-39:8)	PC	alkyl-acyl	(O-39:8)	(O-39:8)	801.567	38.113	C47 H80 N1 O7 P1	M+H	1	1	0	66.67	C	PC(15:0_18:1)+D7:(s)	49289	64720	62276	86948	76703	111040	79336	78634	76547
PC(P-37:6)	PC(P-37:6)	PC	alkenyl-acyl	(P-37:6)	(P-37:6)	775.552	38.0535	C45 H78 N1 O7 P1	M+H	1	1	0	11.11	C	PC(15:0_18:1)+D7:(s)	39702	67380	50665	90074	71651	109410	54592	58587	45527
PC(P-37:9)	PC(P-37:9)	PC	alkenyl-acyl	(P-37:9)	(P-37:9)	769.505	32.56	C45 H72 N1 O7 P1	M+H	1	1	0	100	C	PC(15:0_18:1)+D7:(s)	1348300	1977800	1511400	2366700	2426900	2667500	1876400	1886000	1619000
PC(P-38:10)	PC(P-38:10)	PC	alkenyl-acyl	(P-38:10)	(P-38:10)	781.505	35.594	C46 H72 N1 O7 P1	M+H	1	1	0	11.11	C	PC(15:0_18:1)+D7:(s)	857690	1164300	1012500	1592500	1424900	1776300	1494000	1534400	1361100
PE(15:0_24:5)	PE(39:5)	PE	diacyl	(15:0_24:5)	(39:5)	779.547	34.1454	C44 H78 N1 O8 P1	M-H	1	1	0	11.11	A	PE(15:0_18:1)+D7:(s)	41124	43647	51565	57098	58203	61923	58107	59900	57877
PE(16:0_16:1)	PE(32:1)	PE	diacyl	(16:0_16:1)	(32:1)	689.5	33.1281	C37 H72 N1 O8 P1	M+H	2	1	3	100	A	PE(15:0_18:1)+D7:(s)	644750	1072800	707010	928250	949360	1021000	551950	655810	653840
PE(16:0_18:1)	PE(34:1)	PE	diacyl	(16:0_18:1)	(34:1)	717.531	35.3194	C39 H76 N1 O8 P1	M+H	2	1	4	100	A	PE(15:0_18:1)+D7:(s)	1039900	1670700	1171400	1739800	1683700	2002300	1131000	1249500	1131900
PE(16:0_20:4)	PE(36:4)	PE	diacyl	(16:0_20:4)	(36:4)	739.515	33.5383	C41 H74 N1 O8 P1	M-H	1	2	2	77.78	A	PE(15:0_18:1)+D7:(s)	36636	77899	62421	95652	97162	94220	71390	55973	69450
PE(16:0_22:4)	PE(38:4)	PE	diacyl	(16:0_22:4)	(38:4)	767.547	37.3352	C43 H78 N1 O8 P1	M+H	1	3	2	88.89	B	PE(15:0_18:1)+D7:(s)	157160	199940	183460	258490	227500	334770	181240	195930	167590
PE(16:1_16:1)	PE(32:2)	PE	diacyl	(16:1_16:1)	(32:2)	687.484	31.0318	C37 H70 N1 O8 P1	M+H	2	1	3	100	A	PE(15:0_18:1)+D7:(s)	76284	143460	85405	103370	106590	115630	59133	70880	67637
PE(16:1_18:1)	PE(34:2)	PE	diacyl	(16:1_18:1)	(34:2)	715.515	33.418	C39 H74 N1 O8 P1	M-H	1	1	2	66.67	A	PE(15:0_18:1)+D7:(s)	80373	138170	92180	120170	122350	135230	86767	96110	82595
PE(18:0_18:1)	PE(36:1)	PE	diacyl	(18:0_18:1)	(36:1)	745.562	37.3304	C41 H80 N1 O8 P1	M+H	2	2	5	100	A	PE(15:0_18:1)+D7:(s)	871010	1185000	1028800	1539000	1235500	1970500	964210	1083900	991660
PE(18:0_20:1)	PE(38:1)	PE	diacyl	(18:0_20:1)	(38:1)	773.593	38.9771	C43 H84 N1 O8 P1	M+H	2	2	16	44.44	B	PE(15:0_18:1)+D7:(s)	56324	70622	66621	88554	95786	123630	70764	78225	67702
PE(18:0_20:4)	PE(38:4)	PE	diacyl	(18:0_20:4)	(38:4)	767.547	35.7498	C43 H78 N1 O8 P1	M-H	1	3	3	100	A	PE(15:0_18:1)+D7:(s)	267990	384410	322580	446980	468690	650740	441350	489880	437130
PE(18:0_22:3)	PE(40:3)	PE	diacyl	(18:0_22:3)	(40:3)	797.593	38.4275	C45 H84 N1 O8 P1	M-H	1	1	0	44.44	B	PE(15:0_18:1)+D7:(s)	13149	19155	14741	25718	23994	40412	13931	15688	13655
PE(18:0_22:4)	PE(40:4)	PE	diacyl	(18:0_22:4)	(40:4)	795.578	37.1489	C45 H82 N1 O8 P1	M-H	1	2	2	100	A	PE(15:0_18:1)+D7:(s)	45176	72532	56688	86315	82533	118950	65366	70177	60647
PE(18:0_22:5)	PE(40:5)	PE	diacyl	(18:0_22:5)	(40:5)	793.562	35.9561	C45 H80 N1 O8 P1	M-H	1	2	0	88.89	A	PE(15:0_18:1)+D7:(s)	63456	106490	72541	119800	139060	175530	94471	101040	109760
PE(18:1_18:1)	PE(36:2)	PE	diacyl	(18:1_18:1)	(36:2)	743.547	35.5889	C41 H78 N1 O8 P1	M+H	2	1	3	100	A	PE(15:0_18:1)+D7:(s)	9409600	10042000	9701200	15625000	14358000	18432000	13487000	14211000	12656000
PE(18:1_20:4)	PE(38:5)	PE	diacyl	(18:1_20:4)	(38:5)	765.531	33.878	C43 H76 N1 O8 P1	M-H	1	5	2	100	A	PE(15:0_18:1)+D7:(s)	121690	160770	140210	248000	194330	271590	185210	190740	171390
PE(18:1_22:6)	PE(40:7)	PE	diacyl	(18:1_22:6)	(40:7)	789.531	33.453	C45 H76 N1 O8 P1	M+H	2	2	2	22.22	A	PE(15:0_18:1)+D7:(s)	53080	76170	67844	121870	98015	164610	96732	90245	72563
PE(19:4_15:0)	PE(34:4)	PE	diacyl	(19:4_15:0)	(34:4)	711.484	33.1204	C39 H70 N1 O8 P1	M+H	1	2	0	77.78	B	PE(15:0_18:1)+D7:(s)	100500	170640	114120	140250	142230	144760	91248	98455	104130
PE(20:3_18:0)	PE(38:3)	PE	diacyl	(20:3_18:0)	(38:3)	769.562	37.0406	C43 H80 N1 O8 P1	M+H	1	2	2	100	A	PE(15:0_18:1)+D7:(s)	254710	222670	304820	526610	460370	781770	131930	339940	296050
PE(20:4_18:1)	PE(38:5)	PE	diacyl	(20:4_18:1)	(38:5)	765.531	35.5805	C43 H76 N1 O8 P1	M+H	1	5	2	100	B	PE(15:0_18:1)+D7:(s)	942050	1201500	1130600	1573800	1381500	1679300	1327700	1508900	1352000
PE(22:5_18:1)	PE(40:6)	PE	diacyl	(22:5_18:1)	(40:6)	791.547	35.2717	C45 H78 N1 O8 P1	M+H	1	2	0	22.22	A	PE(15:0_18:1)+D7:(s)	109230	159070	114940	230520	220870	277980	142380	87131	150960
PE(22:6_16:0)	PE(38:6)	PE	diacyl	(22:6_16:0)	(38:6)	763.515	33.1712	C43 H74 N1 O8 P1	M+H	1	2	2	77.78	A	PE(15:0_18:1)+D7:(s)	102120	141380	127810	255910	216550	274970	181800	196100	175460
PE(O-12:1_20:4)	PE(O-32:5)	PE	alkyl-acyl	(O-12:1_20:4)	(O-32:5)	667.458	29.7252	C37 H66 N1 O7 P1	M-H	1	1	0	77.78	B	PE(15:0_18:1)+D7:(s)	49224	54073	60253	80925	64958	95635	62189	53347	55321
PE(O-16:1_16:1)	PE(O-32:2)	PE	alkyl-acyl	(O-16:1_16:1)	(O-32:2)	673.505	34.3329	C37 H72 N1 O7 P1	M-H	1	1	0	88.89	B	PE(15:0_18:1)+D7:(s)	70946	120500	83785	87592	84964	116960	61596	69472	61176
PE(O-16:1_18:1)	PE(O-34:2)	PE	alkyl-acyl	(O-16:1_18:1)	(O-34:2)	701.536	36.421	C39 H76 N1 O7 P1	M-H	1	1	0	88.89	B	PE(15:0_18:1)+D7:(s)	226940	323610	284490	336320	285970	412510	256530	282650	254230
PE(O-16:1_18:4)	PE(O-34:5)	PE	alkyl-acyl	(O-16:1_18:4)	(O-34:5)	695.489	34.3364	C39 H70 N1 O7 P1	M+H	1	1	0	11.11	B	PE(15:0_18:1)+D7:(s)	46458	79495	53758	53840	50101	64240	42627	46079	33715
PE(O-16:1_20:3)	PE(O-36:4)	PE	alkyl-acyl	(O-16:1_20:3)	(O-36:4)	725.536	36.1241	C41 H76 N1 O7 P1	M+H	2	1	0	88.89	A	PE(15:0_18:1)+D7:(s)	199730	334630	261360	345320	183300	449160	117740	257650	237670
PE(O-16:1_20:4)	PE(O-36:5)	PE	alkyl-acyl	(O-16:1_20:4)	(O-36:5)	723.52	35.0192	C41 H74 N1 O7 P1	M-H	2	2	0	100	B	PE(15:0_18:1)+D7:(s)	503420	664900	600300	823090	680290	993250	747030	871440	737450
PE(O-16:1_22:6)	PE(O-38:7)	PE	alkyl-acyl	(O-16:1_22:6)	(O-38:7)	747.52	34.2741	C43 H74 N1 O7 P1	M-H	1	1	0	88.89	B	PE(15:0_18:1)+D7:(s)	74024	98450	91563	139550	113370	168910	115180	137710	108930
PE(O-17:1_20:4)	PE(O-37:5)	PE	alkyl-acyl	(O-17:1_20:4)	(O-37:5)	737.536	35.7555	C42 H76 N1 O7 P1	M-H	1	1	0	77.78	B	PE(15:0_18:1)+D7:(s)	38085	45928	43263	59038	56081	69899	61188	73907	57754
PE(O-18:1_18:1)	PE(O-36:2)	PE	alkyl-acyl	(O-18:1_18:1)	(O-36:2)	729.567	38.328	C41 H80 N1 O7 P1	M-H	1	1	0	100	B	PE(15:0_18:1)+D7:(s)	74194	98092	89939	126170	108990	159410	103430	118540	102200
PE(O-18:1_20:3)	PE(O-38:4)	PE	alkyl-acyl	(O-18:1_20:3)	(O-38:4)	753.567	37.9283	C43 H80 N1 O7 P1	M-H	1	2	0	66.67	B	PE(15:0_18:1)+D7:(s)	67270	100650	79056	135310	112660	168170	92154	109310	87790
PE(O-18:1_20:4)	PE(O-38:5)	PE	alkyl-acyl	(O-18:1_20:4)	(O-38:5)	751.552	36.6578	C43 H78 N1 O7 P1	M-H	1	2	0	100	B	PE(15:0_18:1)+D7:(s)	363220	455300	453870	569090	515820	735780	563570	634470	567040
PE(O-18:1_22:3)	PE(O-40:4)	PE	alkyl-acyl	(O-18:1_22:3)	(O-40:4)	781.598	39.3277	C45 H84 N1 O7 P1	M+H	2	1	0	55.56	A	PE(15:0_18:1)+D7:(s)	54705	84026	71273	104470	94087	159740	73105	75352	61896
PE(O-18:1_22:4)	PE(O-40:5)	PE	alkyl-acyl	(O-18:1_22:4)	(O-40:5)	779.583	38.1106	C45 H82 N1 O7 P1	M-H	1	3	0	88.89	B	PE(15:0_18:1)+D7:(s)	105670	146270	89329	184310	152400	242030	158210	166360	114260
PE(O-18:1_22:6)	PE(O-40:7)	PE	alkyl-acyl	(O-18:1_22:6)	(O-40:7)	775.552	36.387	C45 H78 N1 O7 P1	M-H	1	2	0	88.89	B	PE(15:0_18:1)+D7:(s)	64857	86746	82428	117140	88836	136040	95354	82944	84984
PE(O-18:2_18:1)	PE(O-36:3)	PE	alkyl-acyl	(O-18:2_18:1)	(O-36:3)	727.552	36.6043	C41 H78 N1 O7 P1	M-H	1	1	0	55.56	B	PE(15:0_18:1)+D7:(s)	112940	150340	119410	170680	167090	215890	151770	169970	145160
PE(O-18:2_20:4)	PE(O-38:6)	PE	alkyl-acyl	(O-18:2_20:4)	(O-38:6)	749.536	34.9384	C43 H76 N1 O7 P1	M-H	1	2	0	100	B	PE(15:0_18:1)+D7:(s)	439690	544070	538290	646920	589950	861990	664190	686350	616260
PE(O-18:2_22:4)	PE(O-40:6)	PE	alkyl-acyl	(O-18:2_22:4)	(O-40:6)	777.567	36.6807	C45 H80 N1 O7 P1	M-H	1	2	0	66.67	B	PE(15:0_18:1)+D7:(s)	158410	196740	166320	232270	192130	300000	220330	228520	171750
PE(O-18:2_22:5)	PE(O-40:7)	PE	alkyl-acyl	(O-18:2_22:5)	(O-40:7)	775.552	35.1454	C45 H78 N1 O7 P1	M-H	1	2	0	22.22	B	PE(15:0_18:1)+D7:(s)	59113	78871	65618	89203	82990	118210	78264	64236	66278
PE(O-18:2_22:6)	PE(O-40:8)	PE	alkyl-acyl	(O-18:2_22:6)	(O-40:8)	773.536	34.5053	C45 H76 N1 O7 P1	M-H	1	1	0	44.44	B	PE(15:0_18:1)+D7:(s)	58223	79854	62882	101480	85973	124810	83882	94331	75714
PE(P-16:0_18:1)	PE(P-34:1)	PE	alkenyl-acyl	(P-16:0_18:1)	(P-34:1)	701.536	36.4207	C39 H76 N1 O7 P1	M+H	1	2	0	100	B	PE(15:0_18:1)+D7:(s)	864120	1226600	987400	1271600	1154000	1491500	945570	1071200	960130
PE(P-16:0_20:4)	PE(P-36:4)	PE	alkenyl-acyl	(P-16:0_20:4)	(P-36:4)	723.52	34.6827	C41 H74 N1 O7 P1	M+H	1	2	0	100	B	PE(15:0_18:1)+D7:(s)	1827100	2455600	2224400	2827500	2634200	3498400	2794900	2856800	2556800
PE(P-18:1_18:1)	PE(P-36:2)	PE	alkenyl-acyl	(P-18:1_18:1)	(P-36:2)	727.552	36.6149	C41 H78 N1 O7 P1	M+H	1	1	0	77.78	B	PE(15:0_18:1)+D7:(s)	441160	510600	428870	755890	521300	911710	539210	622380	486760
PE(P-18:3_18:1)	PE(P-36:4)	PE	alkenyl-acyl	(P-18:3_18:1)	(P-36:4)	723.52	36.4185	C41 H74 N1 O7 P1	M+H	1	2	0	22.22	B	PE(15:0_18:1)+D7:(s)	158990	163930	182090	252870	171120	331380	192400	177840	159740
PI(16:0_16:1)	PI(32:1)	PI	diacyl	(16:0_16:1)	(32:1)	808.51	30.3731	C41 H77 O13 P1	M-H	2	3	2	100	A	PI(15:0_18:1)+D7:(s)	22470	46938	32691	38875	27008	36982	27948	35702	31365
PI(16:0_18:1)	PI(34:1)	PI	diacyl	(16:0_18:1)	(34:1)	836.542	32.682	C43 H81 O13 P1	M+NH4	2	2	2	100	A	PI(15:0_18:1)+D7:(s)	108620	210560	167320	206230	142870	220600	152990	199870	173500
PI(16:1_18:1)	PI(34:2)	PI	diacyl	(16:1_18:1)	(34:2)	834.526	31.3842	C43 H79 O13 P1	M+NH4	2	2	15	44.44	A	PI(15:0_18:1)+D7:(s)	417870	506760	650010	776730	507600	800680	720090	851030	762360
PI(18:0_18:1)	PI(36:1)	PI	diacyl	(18:0_18:1)	(36:1)	864.573	34.8275	C45 H85 O13 P1	M-H	1	1	2	88.89	A	PI(15:0_18:1)+D7:(s)	76534	102750	117310	140490	103590	164700	133990	159210	144550
PI(18:0_20:3)	PI(38:3)	PI	diacyl	(18:0_20:3)	(38:3)	888.573	34.5639	C47 H85 O13 P1	M-H	2	2	2	100	A	PI(15:0_18:1)+D7:(s)	140850	208320	169750	315230	227320	404860	181400	193860	208600
PI(18:0_20:4)	PI(38:4)	PI	diacyl	(18:0_20:4)	(38:4)	886.557	33.2233	C47 H83 O13 P1	M+NH4	2	3	2	100	A	PI(15:0_18:1)+D7:(s)	652100	817970	1016900	1456800	1069000	1688300	1407300	1462900	1316500
PI(18:0_22:4)	PI(40:4)	PI	diacyl	(18:0_22:4)	(40:4)	914.588	34.7203	C49 H87 O13 P1	M-H	1	1	2	100	B	PI(15:0_18:1)+D7:(s)	33535	44421	40071	70025	48845	80027	58714	64665	56765
PI(18:0_22:5)	PI(40:5)	PI	diacyl	(18:0_22:5)	(40:5)	912.573	33.3241	C49 H85 O13 P1	M-H	1	3	0	33.33	B	PI(15:0_18:1)+D7:(s)	17499	25861	21887	51921	32260	64488	41744	42754	37317
PI(18:1_18:1)	PI(36:2)	PI	diacyl	(18:1_18:1)	(36:2)	862.557	32.9489	C45 H83 O13 P1	M+NH4	2	2	0	100	A	PI(15:0_18:1)+D7:(s)	196300	290760	258950	423710	304150	488660	331480	389680	322200
PI(18:1_20:4)	PI(38:5)	PI	diacyl	(18:1_20:4)	(38:5)	884.542	31.2293	C47 H81 O13 P1	M+NH4	2	3	2	100	A	PI(15:0_18:1)+D7:(s)	154860	205620	193820	289370	212580	363230	264930	297320	270510
PI(18:2_18:1)	PI(36:3)	PI	diacyl	(18:2_18:1)	(36:3)	860.542	31.9023	C45 H81 O13 P1	M+NH4	1	3	2	55.56	A	PI(15:0_18:1)+D7:(s)	22202	52698	36094	69710	37830	57633	29874	34656	36758
PI(20:4_16:0)	PI(36:4)	PI	diacyl	(20:4_16:0)	(36:4)	858.526	30.9084	C45 H79 O13 P1	M+NH4	1	2	2	100	A	PI(15:0_18:1)+D7:(s)	98575	117490	120850	85316	108500	105820	127640	83202	115830
PI(22:3_18:0)	PI(40:3)	PI	diacyl	(22:3_18:0)	(40:3)	916.604	36.0397	C49 H89 O13 P1	M+NH4	1	3	0	33.33	A	PI(15:0_18:1)+D7:(s)	12658	18506	14072	31963	21374	43072	16438	15610	16408
PS(16:0_16:1)	PS(32:1)	PS	diacyl	(16:0_16:1)	(32:1)	733.489	30.7472	C38 H72 N1 O10 P1	M-H	1	1	2	22.22	A	PS(15:0_18:1)+D7:(s)	26248	39128	28417	24188	28091	32926	22477	35357	26749
PS(18:0_18:1)	PS(36:1)	PS	diacyl	(18:0_18:1)	(36:1)	789.552	35.1843	C42 H80 N1 O10 P1	M+H	2	2	2	100	A	PS(15:0_18:1)+D7:(s)	931310	820350	941870	853370	1001400	1465900	887540	1625000	937590
PS(18:0_22:4)	PS(40:4)	PS	diacyl	(18:0_22:4)	(40:4)	839.568	35.0656	C46 H82 N1 O10 P1	M+H	2	2	15	77.78	A	PS(15:0_18:1)+D7:(s)	170420	180610	154050	165370	165400	278540	210880	302060	187120
PS(18:0_22:5)	PS(40:5)	PS	diacyl	(18:0_22:5)	(40:5)	837.552	33.8227	C46 H80 N1 O10 P1	M-H	1	1	0	33.33	A	PS(15:0_18:1)+D7:(s)	28036	28307	25807	25641	20638	45894	26911	39415	19896
PS(18:0_22:6)	PS(40:6)	PS	diacyl	(18:0_22:6)	(40:6)	835.536	33.2294	C46 H78 N1 O10 P1	M-H	1	2	2	66.67	A	PS(15:0_18:1)+D7:(s)	20428	19761	20930	23498	30533	34995	27213	45125	27467
PS(18:1_18:1)	PS(36:2)	PS	diacyl	(18:1_18:1)	(36:2)	787.536	33.3081	C42 H78 N1 O10 P1	M-H	1	1	1	44.44	A	PS(15:0_18:1)+D7:(s)	56490	47579	50151	53790	69221	102470	50250	86168	50779
PS(18:1_20:1)	PS(38:2)	PS	diacyl	(18:1_20:1)	(38:2)	815.568	35.3158	C44 H82 N1 O10 P1	M-H	1	1	2	11.11	B	PS(15:0_18:1)+D7:(s)	87900	94566	81963	112790	110830	153110	118670	152460	107640
Cer(d18:1_16:0)	Cer(d34:1)	Cer	acylsphingosines	(d18:1_16:0)	(d34:1)	537.512	34.7886	C34 H67 N1 O3	M+H	2	1	1	100	A	SM(d18:1_18:1)+D9:(s)	663880	656790	687170	1215700	1169300	1355600	815980	832290	716260
Cer(d18:1_17:0)	Cer(d35:1)	Cer	acylsphingosines	(d18:1_17:0)	(d35:1)	551.528	35.9363	C35 H69 N1 O3	M+H	1	1	1	66.67	A	SM(d18:1_18:1)+D9:(s)	31040	31801	52244	75918	62972	81863	41965	47881	33580
Cer(d18:1_18:0)	Cer(d36:1)	Cer	acylsphingosines	(d18:1_18:0)	(d36:1)	565.543	37.0035	C36 H71 N1 O3	M+H	2	2	1	100	A	SM(d18:1_18:1)+D9:(s)	119000	123800	175440	274400	226230	334050	164900	173620	138380
Cer(d18:1_20:0)	Cer(d38:1)	Cer	acylsphingosines	(d18:1_20:0)	(d38:1)	593.575	38.9575	C38 H75 N1 O3	M+H	2	1	1	88.89	A	SM(d18:1_18:1)+D9:(s)	59793	66251	108560	133660	89604	133690	89884	89286	62987
Cer(d18:1_21:0)	Cer(d39:1)	Cer	acylsphingosines	(d18:1_21:0)	(d39:1)	607.59	39.8528	C39 H77 N1 O3	M+H	1	2	1	66.67	A	SM(d18:1_18:1)+D9:(s)	21698	19748	48145	42318	19897	35135	26008	24236	20426
Cer(d18:1_22:0)	Cer(d40:1)	Cer	acylsphingosines	(d18:1_22:0)	(d40:1)	621.606	40.6629	C40 H79 N1 O3	M+H	2	1	1	100	A	SM(d18:1_18:1)+D9:(s)	194540	208040	265750	450300	352080	454440	283720	284080	213450
Cer(d18:1_22:1)	Cer(d40:2)	Cer	acylsphingosines	(d18:1_22:1)	(d40:2)	619.59	39.0165	C40 H77 N1 O3	M+H	1	4	0	66.67	A	SM(d18:1_18:1)+D9:(s)	102640	112630	116660	198650	187220	257210	142250	141040	124730
Cer(d18:1_23:0)	Cer(d41:1)	Cer	acylsphingosines	(d18:1_23:0)	(d41:1)	635.622	41.455	C41 H81 N1 O3	M+H	2	2	1	77.78	A	SM(d18:1_18:1)+D9:(s)	62867	70538	111510	133760	87359	137780	92486	85267	61842
Cer(d18:1_23:1)	Cer(d41:2)	Cer	acylsphingosines	(d18:1_23:1)	(d41:2)	633.606	39.8164	C41 H79 N1 O3	M+H	2	2	0	77.78	A	SM(d18:1_18:1)+D9:(s)	46659	51543	56196	95772	98988	144230	67474	68865	65176
Cer(d18:1_24:0)	Cer(d42:1)	Cer	acylsphingosines	(d18:1_24:0)	(d42:1)	649.637	42.1784	C42 H83 N1 O3	M+H	3	2	1	100	A	SM(d18:1_18:1)+D9:(s)	301610	381570	453280	727380	472270	704380	477430	405280	298820
Cer(d18:1_24:1)	Cer(d42:2)	Cer	acylsphingosines	(d18:1_24:1)	(d42:2)	647.622	40.636	C42 H81 N1 O3	M+H	2	2	1	100	A	SM(d18:1_18:1)+D9:(s)	751240	868680	779900	1533000	1333500	1772800	979480	940780	915330
Cer(d18:2_16:0)	Cer(d34:2)	Cer	acylsphingosines	(d18:2_16:0)	(d34:2)	535.496	32.8512	C34 H65 N1 O3	M+H	1	1	1	100	A	SM(d18:1_18:1)+D9:(s)	52754	56275	57995	122870	115450	155520	74469	77135	67983
Cer(d18:2_18:0)	Cer(d36:2)	Cer	acylsphingosines	(d18:2_18:0)	(d36:2)	563.528	35.2925	C36 H69 N1 O3	M+H	1	1	1	22.22	A	SM(d18:1_18:1)+D9:(s)	23122	21622	34518	51130	44686	68334	28961	32856	29555
Cer(d18:2_24:1)	Cer(d42:3)	Cer	acylsphingosines	(d18:2_24:1)	(d42:3)	645.606	39.2829	C42 H79 N1 O3	M+H	3	1	0	88.89	A	SM(d18:1_18:1)+D9:(s)	224320	240800	216870	428210	392790	564300	301300	319550	298130
Cer(d19:1_24:0)	Cer(d43:1)	Cer	acylsphingosines	(d19:1_24:0)	(d43:1)	663.653	42.8877	C43 H85 N1 O3	M+H	1	1	0	33.33	A	SM(d18:1_18:1)+D9:(s)	32581	27157	60998	48158	30547	46142	37561	44209	18912
Cer(d20:1_24:0)	Cer(d44:1)	Cer	acylsphingosines	(d20:1_24:0)	(d44:1)	677.669	43.7329	C44 H87 N1 O3	M+H	1	2	0	33.33	A	SM(d18:1_18:1)+D9:(s)	102940	31091	76719	67544	29649	54637	36358	39160	33470
Cer(d20:1_24:1)	Cer(d44:2)	Cer	acylsphingosines	(d20:1_24:1)	(d44:2)	675.653	42.1048	C44 H85 N1 O3	M+H	1	1	0	44.44	A	SM(d18:1_18:1)+D9:(s)	82979	28626	75074	50278	34664	102100	53998	67485	40700
Hex1Cer(d18:1_24:0)	Hex1Cer(d42:1)	Hex1Cer	Ceramide monosaccharides	(d18:1_24:0)	(d42:1)	811.69	40.6141	C48 H93 N1 O8	M+H	2	2	0	100	A	SM(d18:1_18:1)+D9:(s)	125840	133740	128890	268290	201010	320600	202100	210240	190650
Hex2Cer(d18:1_16:0)	Hex2Cer(d34:1)	Hex2Cer	Ceramide disaccharides	(d18:1_16:0)	(d34:1)	861.618	31.8489	C46 H87 N1 O13	M+H	1	1	0	100	B	SM(d18:1_18:1)+D9:(s)	87967	86552	86336	144100	112080	172460	96354	99557	79992
Hex2Cer(d18:1_22:0)	Hex2Cer(d40:1)	Hex2Cer	Ceramide disaccharides	(d18:1_22:0)	(d40:1)	945.712	38.2283	C52 H99 N1 O13	M+H	1	1	0	33.33	B	SM(d18:1_18:1)+D9:(s)	19130	21192	19789	33223	29337	35639	22910	20950	19620
Hex3Cer(d18:1_16:0)	Hex3Cer(d34:1)	Hex3Cer	Ceramide N-acetyltrisaccharide	(d18:1_16:0)	(d34:1)	1023.67	31.1853	C52 H97 N1 O18	M+H	2	2	0	66.67	A	SM(d18:1_18:1)+D9:(s)	90987	90420	97845	133220	110020	167700	106060	108530	93319
Hex3Cer(d18:1_24:0)	Hex3Cer(d42:1)	Hex3Cer	Ceramide N-acetyltrisaccharide	(d18:1_24:0)	(d42:1)	1135.8	39.3559	C60 H113 N1 O18	M+H	2	2	0	88.89	B	SM(d18:1_18:1)+D9:(s)	126600	141020	147990	222070	182840	282460	168670	181770	158200
LSM(d14:1)	LSM(d14:1)	LSM	Lysosphingomyelins	(d14:1)	(d14:1)	408.275	25.0468	C19 H41 N2 O5 P1	M+H	1	1	0	22.22	A	SM(d18:1_18:1)+D9:(s)	102140	89298	106040	122470	128110	134760	93475	98740	103360
SM(d18:1_16:0)	SM(d34:1)	SM	acyl	(d18:1_16:0)	(d34:1)	702.568	31.9609	C39 H79 N2 O6 P1	M+H	2	2	3	100	A	SM(d18:1_18:1)+D9:(s)	26994000	29404000	27831000	37786000	36279000	45380000	27534000	32440000	27629000
SM(d18:1_24:0)	SM(d42:1)	SM	acyl	(d18:1_24:0)	(d42:1)	814.693	40.2885	C47 H95 N2 O6 P1	M+H	2	2	2	100	A	SM(d18:1_18:1)+D9:(s)	1466000	1807700	1707800	1935800	1746000	2470000	2085200	1849800	1738300
SM(d18:1_24:1)	SM(d42:2)	SM	acyl	(d18:1_24:1)	(d42:2)	812.677	38.51	C47 H93 N2 O6 P1	M+H	2	2	2	100	A	SM(d18:1_18:1)+D9:(s)	7118500	8759600	7411700	9410000	7627600	12332000	7546500	8224800	6933400
SM(d18:1_26:4)	SM(d44:5)	SM	acyl	(d18:1_26:4)	(d44:5)	834.662	38.5127	C49 H91 N2 O6 P1	M+H	1	2	0	55.56	C	SM(d18:1_18:1)+D9:(s)	604400	614460	635650	731500	627130	937990	724700	747090	554980
SM(d20:0_12:1)	SM(d32:1)	SM	acyl	(d20:0_12:1)	(d32:1)	674.536	29.2374	C37 H75 N2 O6 P1	M+H	2	2	2	100	A	SM(d18:1_18:1)+D9:(s)	340530	387760	336850	512310	417190	635380	359650	348500	324740
SM(d33:1)	SM(d33:1)	SM	acyl	(d33:1)	(d33:1)	688.552	30.6323	C38 H77 N2 O6 P1	M+H	2	1	2	100	C	SM(d18:1_18:1)+D9:(s)	272670	296460	260100	439000	366420	541250	342330	362920	289130
SM(d34:0)	SM(d34:0)	SM	acyl	(d34:0)	(d34:0)	704.583	32.9297	C39 H81 N2 O6 P1	M+H	2	1	2	100	C	SM(d18:1_18:1)+D9:(s)	449820	544810	472450	648360	510230	839580	707340	725690	588270
SM(d34:2)	SM(d34:2)	SM	acyl	(d34:2)	(d34:2)	700.552	29.8512	C39 H77 N2 O6 P1	M+H	2	1	3	77.78	C	SM(d18:1_18:1)+D9:(s)	568540	628730	454370	694640	589580	850810	622190	509190	431110
SM(d36:1)	SM(d36:1)	SM	acyl	(d36:1)	(d36:1)	730.599	34.4322	C41 H83 N2 O6 P1	M+H	2	1	3	100	C	SM(d18:1_18:1)+D9:(s)	1177500	1430900	1311500	1935200	1712100	2350200	1524900	1784600	1402800
SM(d36:2)	SM(d36:2)	SM	acyl	(d36:2)	(d36:2)	728.583	32.5164	C41 H81 N2 O6 P1	M+H	1	1	5	88.89	C	SM(d18:1_18:1)+D9:(s)	265770	353250	306900	516590	502820	647210	409350	438260	368240
SM(d36:3)	SM(d36:3)	SM	acyl	(d36:3)	(d36:3)	726.568	32.9471	C41 H79 N2 O6 P1	M+H	1	1	1	22.22	C	SM(d18:1_18:1)+D9:(s)	30681	35844	27513	37862	36096	52181	43625	48925	35073
SM(d36:4)	SM(d36:4)	SM	acyl	(d36:4)	(d36:4)	724.552	31.9422	C41 H77 N2 O6 P1	M+H	1	1	0	44.44	C	SM(d18:1_18:1)+D9:(s)	432310	555780	451850	554950	561230	692810	560070	497270	459290
SM(d38:1)	SM(d38:1)	SM	acyl	(d38:1)	(d38:1)	758.63	36.656	C43 H87 N2 O6 P1	M+H	2	1	2	88.89	C	SM(d18:1_18:1)+D9:(s)	456110	537170	497490	664310	589560	860470	570100	641330	506740
SM(d38:2)	SM(d38:2)	SM	acyl	(d38:2)	(d38:2)	756.615	33.5698	C43 H85 N2 O6 P1	M+H	1	1	3	88.89	C	SM(d18:1_18:1)+D9:(s)	2050000	1721300	2017400	2146300	2027600	2484300	1946600	1891600	1936200
SM(d40:1)	SM(d40:1)	SM	acyl	(d40:1)	(d40:1)	786.662	38.5458	C45 H91 N2 O6 P1	M+H	2	1	2	100	C	SM(d18:1_18:1)+D9:(s)	1495600	1902100	1742000	2178100	1780800	2712700	1804000	1968500	1699400
SM(d41:1)	SM(d41:1)	SM	acyl	(d41:1)	(d41:1)	800.677	39.5266	C46 H93 N2 O6 P1	M+H	1	1	3	55.56	C	SM(d18:1_18:1)+D9:(s)	284870	348010	318260	415720	355180	474550	350470	354420	342070
SM(d42:3)	SM(d42:3)	SM	acyl	(d42:3)	(d42:3)	810.662	37.0154	C47 H91 N2 O6 P1	M+H	1	1	1	55.56	C	SM(d18:1_18:1)+D9:(s)	2024600	2504600	2334800	3009600	2464800	3754500	2257700	2741800	1982600
SPH(d14:1)	SPH(d14:1)	SPH	Sphingosine	(d14:1)	(d14:1)	243.22	6.8843	C14 H29 N1 O2	M+H	1	1	0	100	C	SM(d18:1_18:1)+D9:(s)	57677	22516	62452	67046	61360	50543	38362	51335	47093
SPH(d14:2)	SPH(d14:2)	SPH	Sphingosine	(d14:2)	(d14:2)	241.204	20.6459	C14 H27 N1 O2	M+H	1	1	0	77.78	C	SM(d18:1_18:1)+D9:(s)	213360	391720	160480	268060	208760	409030	576740	200260	467960
SPH(d16:0)	SPH(d16:0)	SPH	Sphinganine	(d16:0)	(d16:0)	273.267	3.4913	C16 H35 N1 O2	M+H	1	1	0	100	C	SM(d18:1_18:1)+D9:(s)	708610	624290	695640	887230	856250	1061300	617620	1487600	1122200
SPH(d16:1)	SPH(d16:1)	SPH	Sphingosine	(d16:1)	(d16:1)	271.251	11.3758	C16 H33 N1 O2	M+H	1	1	0	77.78	C	SM(d18:1_18:1)+D9:(s)	179500	41677	81540	143090	41351	69675	50359	153610	100080
SPH(d17:0)	SPH(d17:0)	SPH	Sphinganine	(d17:0)	(d17:0)	287.282	4.5625	C17 H37 N1 O2	M+H	1	1	0	88.89	C	SM(d18:1_18:1)+D9:(s)	75073	112200	253110	166400	92550	138900	89636	51543	321230
SPH(d18:0)	SPH(d18:0)	SPH	Sphinganine	(d18:0)	(d18:0)	301.298	6.4292	C18 H39 N1 O2	M+H	1	1	0	100	C	SM(d18:1_18:1)+D9:(s)	36732	32232	37378	130640	46400	80500	61202	102240	69820
SPH(d18:1)	SPH(d18:1)	SPH	Sphingosine	(d18:1)	(d18:1)	299.282	16.275	C18 H37 N1 O2	M+H	1	1	0	55.56	C	SM(d18:1_18:1)+D9:(s)	62395	37321	48548	43105	46839	55396	54356	62369	60743
SPH(d18:2)	SPH(d18:2)	SPH	Sphingosine	(d18:2)	(d18:2)	297.267	10.2498	C18 H35 N1 O2	M+H	1	1	0	33.33	C	SM(d18:1_18:1)+D9:(s)	149630	51602	120500	90693	343170	157330	130370	102430	39988
SPH(d19:0)	SPH(d19:0)	SPH	Sphinganine	(d19:0)	(d19:0)	315.314	8.3253	C19 H41 N1 O2	M+H	1	1	0	11.11	C	SM(d18:1_18:1)+D9:(s)	21855	16904	19125	34560	21397	28085	22016	27202	22611
SPH(d20:0)	SPH(d20:0)	SPH	Sphinganine	(d20:0)	(d20:0)	329.329	10.4344	C20 H43 N1 O2	M+H	1	1	0	77.78	C	SM(d18:1_18:1)+D9:(s)	43957	44274	18231	790060	26026	75453	372450	866990	333410
TG(12:0_16:0_16:1)	TG(44:1)	TG	triacyl	(12:0_16:0_16:1)	(44:1)	748.658	44.9943	C47 H88 O6	M+NH4	2	3	1	77.78	A	TG(15:0_15:0_18:1)+D7:(s)	2091700	4271900	2312000	1916000	1972500	2117500	1786900	1802400	1934000
TG(12:1_14:1_18:1)	TG(44:3)	TG	triacyl	(12:1_14:1_18:1)	(44:3)	744.627	43.0201	C47 H84 O6	M+NH4	1	1	0	22.22	A	TG(15:0_15:0_18:1)+D7:(s)	401640	949680	494340	425990	400990	495360	434030	393350	458200
TG(14:0_14:0_16:0)	TG(44:0)	TG	triacyl	(14:0_14:0_16:0)	(44:0)	750.674	45.9747	C47 H90 O6	M+NH4	1	1	1	22.22	A	TG(15:0_15:0_18:1)+D7:(s)	859050	1383600	952870	999850	738430	971290	805200	821060	893300
TG(14:0_16:0_16:0)	TG(46:0)	TG	triacyl	(14:0_16:0_16:0)	(46:0)	778.705	46.9877	C49 H94 O6	M+NH4	1	1	1	100	A	TG(15:0_15:0_18:1)+D7:(s)	2030300	2487300	1735700	1754800	1455400	1642200	1345800	1529700	1633100
TG(14:0_16:0_16:1)	TG(46:1)	TG	triacyl	(14:0_16:0_16:1)	(46:1)	776.689	46.0539	C49 H92 O6	M+NH4	2	1	1	100	A	TG(15:0_15:0_18:1)+D7:(s)	10845000	22539000	12218000	9218800	10558000	10280000	8502700	8852100	10256000
TG(14:0_16:0_22:6)	TG(52:6)	TG	triacyl	(14:0_16:0_22:6)	(52:6)	850.705	45.7097	C55 H94 O6	M+NH4	1	1	1	11.11	A	TG(15:0_15:0_18:1)+D7:(s)	813330	1738700	1083100	966910	807650	1077500	1103100	1045100	1228400
TG(14:0_16:1_20:4)	TG(50:5)	TG	triacyl	(14:0_16:1_20:4)	(50:5)	824.689	45.0527	C53 H92 O6	M+NH4	1	1	1	33.33	A	TG(15:0_15:0_18:1)+D7:(s)	306980	817530	508480	396430	386950	467660	484910	385160	577190
TG(14:1_16:1_16:1)	TG(46:3)	TG	triacyl	(14:1_16:1_16:1)	(46:3)	772.658	44.0445	C49 H88 O6	M+NH4	2	1	1	77.78	A	TG(15:0_15:0_18:1)+D7:(s)	1394800	2937900	1598000	1365300	1212300	1508700	1281200	1226300	1554500
TG(14:1_16:1_18:1)	TG(48:3)	TG	triacyl	(14:1_16:1_18:1)	(48:3)	800.689	45.1401	C51 H92 O6	M+NH4	2	1	1	88.89	A	TG(15:0_15:0_18:1)+D7:(s)	12845000	32326000	15686000	13131000	12063000	13909000	12467000	11322000	12668000
TG(15:0_16:0_16:1)	TG(47:1)	TG	triacyl	(15:0_16:0_16:1)	(47:1)	790.705	46.5609	C50 H94 O6	M+NH4	1	1	1	11.11	B	TG(15:0_15:0_18:1)+D7:(s)	861340	1259100	1062500	1235100	787600	909100	764950	854460	1064000
TG(15:0_16:0_18:1)	TG(49:1)	TG	triacyl	(15:0_16:0_18:1)	(49:1)	818.736	47.4889	C52 H98 O6	M+NH4	1	2	1	22.22	A	TG(15:0_15:0_18:1)+D7:(s)	1285200	2137600	1631700	1636700	1316800	1654600	1438500	1479100	1552100
TG(16:0_12:1_16:1)	TG(44:2)	TG	triacyl	(16:0_12:1_16:1)	(44:2)	746.642	43.9774	C47 H86 O6	M+NH4	1	5	0	88.89	A	TG(15:0_15:0_18:1)+D7:(s)	1598500	3305400	1821000	1545300	1508000	1651800	1356400	1337400	1538700
TG(16:0_14:1_16:1)	TG(46:2)	TG	triacyl	(16:0_14:1_16:1)	(46:2)	774.674	45.0827	C49 H90 O6	M+NH4	1	2	1	100	A	TG(15:0_15:0_18:1)+D7:(s)	10227000	22560000	11617000	8575600	8502500	9979000	8184000	7641700	8638500
TG(16:0_16:0_16:1)	TG(48:1)	TG	triacyl	(16:0_16:0_16:1)	(48:1)	804.721	47.0396	C51 H96 O6	M+NH4	1	2	1	88.89	A	TG(15:0_15:0_18:1)+D7:(s)	33166000	59184000	35513000	28462000	32111000	30141000	24813000	27616000	28915000
TG(16:0_16:0_18:0)	TG(50:0)	TG	triacyl	(16:0_16:0_18:0)	(50:0)	834.768	48.7316	C53 H102 O6	M+NH4	1	1	1	88.89	A	TG(15:0_15:0_18:1)+D7:(s)	1024700	1742700	1282700	1677600	1084200	1763500	1543000	1368100	912400
TG(16:0_16:0_18:1)	TG(50:1)	TG	triacyl	(16:0_16:0_18:1)	(50:1)	832.752	47.9123	C53 H100 O6	M+NH4	2	2	2	100	A	TG(15:0_15:0_18:1)+D7:(s)	31128000	58424000	37191000	36572000	36624000	41245000	33279000	32825000	39229000
TG(16:0_16:1_16:1)	TG(48:2)	TG	triacyl	(16:0_16:1_16:1)	(48:2)	802.705	46.1215	C51 H94 O6	M+NH4	2	1	1	100	A	TG(15:0_15:0_18:1)+D7:(s)	60421000	124650000	63647000	50714000	57929000	55395000	45871000	49067000	52280000
TG(16:0_16:1_18:1)	TG(50:2)	TG	triacyl	(16:0_16:1_18:1)	(50:2)	830.736	47.0776	C53 H98 O6	M+NH4	2	1	1	100	A	TG(15:0_15:0_18:1)+D7:(s)	88870000	156160000	91260000	81284000	90969000	96190000	79893000	90341000	90810000
TG(16:0_16:1_20:4)	TG(52:5)	TG	triacyl	(16:0_16:1_20:4)	(52:5)	852.721	46.073	C55 H96 O6	M+NH4	1	2	1	88.89	A	TG(15:0_15:0_18:1)+D7:(s)	1900400	5056000	2679300	2764900	3061400	3088000	2384900	2716800	3370400
TG(16:0_16:1_22:6)	TG(54:7)	TG	triacyl	(16:0_16:1_22:6)	(54:7)	876.721	45.7699	C57 H96 O6	M+NH4	2	1	1	100	A	TG(15:0_15:0_18:1)+D7:(s)	1193600	2236000	1385700	1425300	1258900	1607000	1447600	1516200	1687300
TG(16:0_18:0_18:0)	TG(52:0)	TG	triacyl	(16:0_18:0_18:0)	(52:0)	862.799	49.4846	C55 H106 O6	M+NH4	1	1	1	88.89	A	TG(15:0_15:0_18:1)+D7:(s)	164260	260840	238080	345230	186850	315220	337650	285460	186770
TG(16:0_18:0_18:1)	TG(52:1)	TG	triacyl	(16:0_18:0_18:1)	(52:1)	860.783	48.7364	C55 H104 O6	M+NH4	2	1	1	100	A	TG(15:0_15:0_18:1)+D7:(s)	6381000	11262000	7651400	9583600	8564400	11562000	11138000	10600000	9721000
TG(16:0_18:0_19:1)	TG(53:1)	TG	triacyl	(16:0_18:0_19:1)	(53:1)	874.799	49.1062	C56 H106 O6	M+NH4	1	2	1	11.11	A	TG(15:0_15:0_18:1)+D7:(s)	232830	278550	232830	405400	301620	389950	403370	415090	389510
TG(16:0_18:1_18:1)	TG(52:2)	TG	triacyl	(16:0_18:1_18:1)	(52:2)	858.768	47.9349	C55 H102 O6	M+NH4	2	1	1	100	A	TG(15:0_15:0_18:1)+D7:(s)	53226000	100230000	66468000	70420000	70960000	85579000	73083000	73073000	83163000
TG(16:0_18:1_22:3)	TG(56:4)	TG	triacyl	(16:0_18:1_22:3)	(56:4)	910.799	48.0938	C59 H106 O6	M+NH4	1	1	1	11.11	A	TG(15:0_15:0_18:1)+D7:(s)	2825000	3916100	3182600	4661400	3732400	5279900	4052400	4197100	4061500
TG(16:0_18:1_22:4)	TG(56:5)	TG	triacyl	(16:0_18:1_22:4)	(56:5)	908.783	47.7052	C59 H104 O6	M+NH4	1	2	1	44.44	A	TG(15:0_15:0_18:1)+D7:(s)	3224200	4757300	4155100	4814500	4592400	6834000	6019800	4863300	5340700
TG(16:0_20:1_22:1)	TG(58:2)	TG	triacyl	(16:0_20:1_22:1)	(58:2)	942.861	50.1163	C61 H114 O6	M+NH4	1	2	2	11.11	A	TG(15:0_15:0_18:1)+D7:(s)	272580	404530	327990	477660	366870	538460	437630	445370	454430
TG(16:0_22:0_18:1)	TG(56:1)	TG	triacyl	(16:0_22:0_18:1)	(56:1)	916.846	50.1763	C59 H112 O6	M+NH4	1	3	1	44.44	A	TG(15:0_15:0_18:1)+D7:(s)	147990	228490	188010	225690	171800	241190	229330	209650	206680
TG(16:0_24:0_18:1)	TG(58:1)	TG	triacyl	(16:0_24:0_18:1)	(58:1)	944.877	50.8086	C61 H116 O6	M+NH4	1	2	0	88.89	A	TG(15:0_15:0_18:1)+D7:(s)	79167	104860	76629	101830	72481	104690	89816	81878	79853
TG(16:0_26:0_18:1)	TG(60:1)	TG	triacyl	(16:0_26:0_18:1)	(60:1)	972.909	51.3755	C63 H120 O6	M+NH4	1	1	0	11.11	A	TG(15:0_15:0_18:1)+D7:(s)	21408	26717	25642	36787	25597	37361	28949	28809	22110
TG(16:1_16:1_18:1)	TG(50:3)	TG	triacyl	(16:1_16:1_18:1)	(50:3)	828.721	46.1708	C53 H96 O6	M+NH4	2	3	1	88.89	A	TG(15:0_15:0_18:1)+D7:(s)	31521000	61864000	39873000	30303000	33537000	33211000	31965000	33617000	35015000
TG(16:1_16:1_18:2)	TG(50:4)	TG	triacyl	(16:1_16:1_18:2)	(50:4)	826.705	45.488	C53 H94 O6	M+NH4	1	2	1	22.22	A	TG(15:0_15:0_18:1)+D7:(s)	2526600	5533700	3271800	3095000	2873500	3023600	2630400	2957500	3418200
TG(16:1_16:1_22:6)	TG(54:8)	TG	triacyl	(16:1_16:1_22:6)	(54:8)	874.705	44.7859	C57 H94 O6	M+NH4	1	2	1	88.89	A	TG(15:0_15:0_18:1)+D7:(s)	239460	473190	317480	363630	289990	406770	438270	321790	472710
TG(16:1_18:1_18:1)	TG(52:3)	TG	triacyl	(16:1_18:1_18:1)	(52:3)	856.752	47.1109	C55 H100 O6	M+NH4	2	3	1	100	A	TG(15:0_15:0_18:1)+D7:(s)	29989000	46587000	37405000	43706000	35513000	45324000	38319000	45065000	41419000
TG(16:1_18:1_18:2)	TG(52:4)	TG	triacyl	(16:1_18:1_18:2)	(52:4)	854.736	46.603	C55 H98 O6	M+NH4	1	2	1	44.44	A	TG(15:0_15:0_18:1)+D7:(s)	6247300	10832000	7791400	7431200	6329900	8585800	6278600	7796700	8069900
TG(16:1_18:1_20:1)	TG(54:3)	TG	triacyl	(16:1_18:1_20:1)	(54:3)	884.783	47.9431	C57 H104 O6	M+NH4	1	2	1	22.22	A	TG(15:0_15:0_18:1)+D7:(s)	22981000	27564000	29013000	34981000	31170000	38762000	37521000	37147000	36581000
TG(16:1_18:1_20:3)	TG(54:5)	TG	triacyl	(16:1_18:1_20:3)	(54:5)	880.752	46.8907	C57 H100 O6	M+NH4	1	4	1	88.89	A	TG(15:0_15:0_18:1)+D7:(s)	2089200	3856100	5512700	2544400	5487800	3173400	2553400	2778800	2959500
TG(16:1_18:1_22:6)	TG(56:8)	TG	triacyl	(16:1_18:1_22:6)	(56:8)	902.736	45.8173	C59 H98 O6	M+NH4	1	1	1	66.67	A	TG(15:0_15:0_18:1)+D7:(s)	473770	804710	592940	793320	670600	883700	925000	985380	913130
TG(17:0_16:1_18:1)	TG(51:2)	TG	triacyl	(17:0_16:1_18:1)	(51:2)	844.752	47.5145	C54 H100 O6	M+NH4	1	2	1	77.78	A	TG(15:0_15:0_18:1)+D7:(s)	2230300	3712200	2941100	3790500	3461100	3718900	3233500	3418600	3483500
TG(18:0_18:0_18:1)	TG(54:1)	TG	triacyl	(18:0_18:0_18:1)	(54:1)	888.815	49.4845	C57 H108 O6	M+NH4	2	2	1	88.89	A	TG(15:0_15:0_18:1)+D7:(s)	820160	1234100	1240000	1896800	1143400	1708200	1556700	1485200	1539700
TG(18:0_18:1_18:1)	TG(54:2)	TG	triacyl	(18:0_18:1_18:1)	(54:2)	886.799	48.7326	C57 H106 O6	M+NH4	1	2	1	100	A	TG(15:0_15:0_18:1)+D7:(s)	9282000	11934000	10611000	14635000	12146000	16896000	16675000	16110000	14510000
TG(18:0_18:1_19:1)	TG(55:2)	TG	triacyl	(18:0_18:1_19:1)	(55:2)	900.815	49.0882	C58 H108 O6	M+NH4	1	3	1	33.33	A	TG(15:0_15:0_18:1)+D7:(s)	239370	365160	270350	557050	312460	619520	551390	534410	561970
TG(18:0_18:1_20:1)	TG(56:2)	TG	triacyl	(18:0_18:1_20:1)	(56:2)	914.83	49.4492	C59 H110 O6	M+NH4	2	2	1	100	A	TG(15:0_15:0_18:1)+D7:(s)	957140	1338000	1194900	1770100	1321500	1950800	1744600	1676000	1649400
TG(18:0_18:1_26:1)	TG(62:2)	TG	triacyl	(18:0_18:1_26:1)	(62:2)	998.924	51.3468	C65 H122 O6	M+NH4	1	2	0	22.22	A	TG(15:0_15:0_18:1)+D7:(s)	24560	27936	29946	50080	38646	52141	36597	35225	37326
TG(18:1_18:1_20:1)	TG(56:3)	TG	triacyl	(18:1_18:1_20:1)	(56:3)	912.815	48.7148	C59 H108 O6	M+NH4	2	1	1	100	A	TG(15:0_15:0_18:1)+D7:(s)	3834800	4707300	4130800	5830600	4958500	7091600	5910100	6055700	5490400
TG(18:1_18:1_22:3)	TG(58:5)	TG	triacyl	(18:1_18:1_22:3)	(58:5)	936.815	48.347	C61 H108 O6	M+NH4	1	2	1	22.22	A	TG(15:0_15:0_18:1)+D7:(s)	1211200	1680200	1476700	1993200	1729300	2623600	1771700	1815700	1748300
TG(18:1_18:1_22:4)	TG(58:6)	TG	triacyl	(18:1_18:1_22:4)	(58:6)	934.799	47.6886	C61 H106 O6	M+NH4	1	2	1	88.89	A	TG(15:0_15:0_18:1)+D7:(s)	1449600	1745700	1873800	2275400	2159500	2838500	2576800	2266700	2230500
TG(18:1_18:1_26:1)	TG(62:3)	TG	triacyl	(18:1_18:1_26:1)	(62:3)	996.909	50.6997	C65 H120 O6	M+NH4	1	2	0	44.44	A	TG(15:0_15:0_18:1)+D7:(s)	74864	87164	77749	134650	110660	173310	101460	104940	103770
TG(18:1_19:1_20:1)	TG(57:3)	TG	triacyl	(18:1_19:1_20:1)	(57:3)	926.83	49.0661	C60 H110 O6	M+NH4	1	1	1	77.78	A	TG(15:0_15:0_18:1)+D7:(s)	127670	145680	144580	225250	179980	267950	183120	189010	179980
TG(18:1_20:1_20:1)	TG(58:3)	TG	triacyl	(18:1_20:1_20:1)	(58:3)	940.846	49.4338	C61 H112 O6	M+NH4	2	4	1	66.67	A	TG(15:0_15:0_18:1)+D7:(s)	689370	826020	796420	1263400	916460	1348700	1118000	1074500	996710
TG(18:1_20:1_20:2)	TG(58:4)	TG	triacyl	(18:1_20:1_20:2)	(58:4)	938.83	48.8417	C61 H110 O6	M+NH4	1	1	1	44.44	A	TG(15:0_15:0_18:1)+D7:(s)	784850	932640	845740	1273500	1026200	1493300	1052700	1029200	931180
TG(18:1_20:1_22:1)	TG(60:3)	TG	triacyl	(18:1_20:1_22:1)	(60:3)	968.877	50.0924	C63 H116 O6	M+NH4	1	3	2	22.22	A	TG(15:0_15:0_18:1)+D7:(s)	232580	302230	270750	467940	363450	560510	373130	376320	402430
TG(18:1_20:1_22:2)	TG(60:4)	TG	triacyl	(18:1_20:1_22:2)	(60:4)	966.861	49.4875	C63 H114 O6	M+NH4	1	2	1	33.33	A	TG(15:0_15:0_18:1)+D7:(s)	163760	186290	186570	315880	214360	339460	240960	213050	227840
TG(18:1_20:1_22:3)	TG(60:5)	TG	triacyl	(18:1_20:1_22:3)	(60:5)	964.846	49.0247	C63 H112 O6	M+NH4	1	1	1	88.89	A	TG(15:0_15:0_18:1)+D7:(s)	292230	354880	313800	446030	426230	576290	384160	381580	341240
TG(18:1_20:1_26:1)	TG(64:3)	TG	triacyl	(18:1_20:1_26:1)	(64:3)	1024.94	51.2574	C67 H124 O6	M+NH4	1	1	0	11.11	B	TG(15:0_15:0_18:1)+D7:(s)	8968.2	11636	11259	24046	17066	26798	14947	13991	13889
TG(2:0_16:0_16:1)	TG(34:1)	TG	triacyl	(2:0_16:0_16:1)	(34:1)	608.502	38.3723	C37 H68 O6	M+NH4	1	2	0	11.11	A	TG(15:0_15:0_18:1)+D7:(s)	359420	1115900	392260	252810	331930	293240	127760	116150	157620
TG(24:0_18:1_18:1)	TG(60:2)	TG	triacyl	(24:0_18:1_18:1)	(60:2)	970.893	50.7491	C63 H118 O6	M+NH4	1	3	0	55.56	A	TG(15:0_15:0_18:1)+D7:(s)	123690	156460	135870	228020	170530	262360	173560	174450	180170
TG(4:0_14:0_16:0)	TG(34:0)	TG	triacyl	(4:0_14:0_16:0)	(34:0)	610.517	39.8327	C37 H70 O6	M+NH4	1	1	0	33.33	A	TG(15:0_15:0_18:1)+D7:(s)	153350	440670	196750	151240	155130	169520	82332	70197	86951
TG(4:0_16:0_16:0)	TG(36:0)	TG	triacyl	(4:0_16:0_16:0)	(36:0)	638.548	41.468	C39 H74 O6	M+NH4	2	1	0	55.56	A	TG(15:0_15:0_18:1)+D7:(s)	310820	998960	363580	274120	337000	303530	126660	107470	154680
TG(4:0_16:0_16:1)	TG(36:1)	TG	triacyl	(4:0_16:0_16:1)	(36:1)	636.533	40.0204	C39 H72 O6	M+NH4	2	1	0	100	A	TG(15:0_15:0_18:1)+D7:(s)	2837500	8994300	2904100	1887800	2532700	2146200	898210	902950	1098300
TG(4:0_16:0_18:1)	TG(38:1)	TG	triacyl	(4:0_16:0_18:1)	(38:1)	664.564	41.585	C41 H76 O6	M+NH4	2	3	0	100	A	TG(15:0_15:0_18:1)+D7:(s)	1492400	4859200	1828300	1279600	2120100	1486100	683510	797640	729550
TG(4:0_16:1_16:1)	TG(36:2)	TG	triacyl	(4:0_16:1_16:1)	(36:2)	634.517	38.4518	C39 H70 O6	M+NH4	1	1	0	22.22	A	TG(15:0_15:0_18:1)+D7:(s)	696270	2209600	753270	471840	619300	528430	231970	232890	264490
TG(4:0_16:1_18:1)	TG(38:2)	TG	triacyl	(4:0_16:1_18:1)	(38:2)	662.548	40.1811	C41 H74 O6	M+NH4	2	1	0	55.56	A	TG(15:0_15:0_18:1)+D7:(s)	601590	2409600	804800	545250	684330	503160	259720	304210	333600
TG(5:0_16:0_16:1)	TG(37:1)	TG	triacyl	(5:0_16:0_16:1)	(37:1)	650.548	40.6716	C40 H74 O6	M+NH4	1	1	0	11.11	A	TG(15:0_15:0_18:1)+D7:(s)	241260	684130	246150	190030	230720	196910	100440	94143	130340
TG(6:0_16:1_18:1)	TG(40:2)	TG	triacyl	(6:0_16:1_18:1)	(40:2)	690.58	41.5313	C43 H78 O6	M+NH4	1	3	0	55.56	A	TG(15:0_15:0_18:1)+D7:(s)	511750	1281900	525550	460660	453700	508910	369060	313640	427690
TG(8:0_16:0_16:0)	TG(40:0)	TG	triacyl	(8:0_16:0_16:0)	(40:0)	694.611	43.8393	C43 H82 O6	M+NH4	1	1	0	88.89	A	TG(15:0_15:0_18:1)+D7:(s)	199100	331180	210720	220240	187300	229730	164740	154300	212220
TG(8:0_16:0_16:1)	TG(40:1)	TG	triacyl	(8:0_16:0_16:1)	(40:1)	692.596	42.671	C43 H80 O6	M+NH4	2	3	0	100	A	TG(15:0_15:0_18:1)+D7:(s)	972340	2497100	973100	863430	875470	795200	598630	537360	665410
TG(8:0_16:0_18:1)	TG(42:1)	TG	triacyl	(8:0_16:0_18:1)	(42:1)	720.627	43.9138	C45 H84 O6	M+NH4	2	2	0	55.56	A	TG(15:0_15:0_18:1)+D7:(s)	869840	1742400	922620	919880	816380	913010	703030	682890	915340
TG(8:0_16:1_18:1)	TG(42:2)	TG	triacyl	(8:0_16:1_18:1)	(42:2)	718.611	42.9293	C45 H82 O6	M+NH4	1	1	0	22.22	A	TG(15:0_15:0_18:1)+D7:(s)	821130	2026100	814750	883090	745760	883380	633660	617040	658520
TG(9:0_16:0_16:1)	TG(41:1)	TG	triacyl	(9:0_16:0_16:1)	(41:1)	706.611	43.2248	C44 H82 O6	M+NH4	1	1	0	55.56	A	TG(15:0_15:0_18:1)+D7:(s)	391140	884290	433750	364240	392280	443320	376080	353790	464580
TG(O-11:0_14:0_3:0)	TG(O-28:0)	TG	alkyl-acyl	(O-11:0_14:0_3:0)	(O-28:0)	512.444	34.414	C31 H60 O5	M+NH4	1	1	0	11.11	B	TG(15:0_15:0_18:1)+D7:(s)	90329	136280	120990	118970	93766	137850	63949	109880	108080
TG(O-12:1_4:0_16:1)	TG(O-32:2)	TG	alkyl-acyl	(O-12:1_4:0_16:1)	(O-32:2)	564.475	35.0615	C35 H64 O5	M+NH4	1	2	0	11.11	B	TG(15:0_15:0_18:1)+D7:(s)	3190800	8230200	3350500	3143000	3794400	3192500	2616100	2825800	3037100
TG(O-12:1_6:0_18:1)	TG(O-36:2)	TG	alkyl-acyl	(O-12:1_6:0_18:1)	(O-36:2)	620.538	39.0055	C39 H72 O5	M+NH4	1	2	0	33.33	B	TG(15:0_15:0_18:1)+D7:(s)	2982500	5195400	3331300	5068000	4840200	5545500	4358300	4964500	4740700
TG(O-13:0_16:0_3:0)	TG(O-32:0)	TG	alkyl-acyl	(O-13:0_16:0_3:0)	(O-32:0)	568.507	38.6234	C35 H68 O5	M+NH4	1	1	0	100	B	TG(15:0_15:0_18:1)+D7:(s)	947980	1733400	1087600	1239000	1123900	1257700	824080	942050	902800
TG(O-13:0_5:0_20:3)	TG(O-38:3)	TG	alkyl-acyl	(O-13:0_5:0_20:3)	(O-38:3)	646.554	40.2398	C41 H74 O5	M+NH4	1	1	0	11.11	B	TG(15:0_15:0_18:1)+D7:(s)	175360	233980	190020	306050	246000	350040	242990	265410	247410
TG(O-15:0_18:0_3:0)	TG(O-36:0)	TG	alkyl-acyl	(O-15:0_18:0_3:0)	(O-36:0)	624.569	41.9539	C39 H76 O5	M+NH4	1	1	0	100	B	TG(15:0_15:0_18:1)+D7:(s)	351720	383120	426150	486460	252230	496160	357740	328470	398960

## Sheet: Internal Standard
LipidMolec	LipidMolecGroup	ClassKey	SubClassKey	FAKey	FAGroupKey	CalcMass	BaseRt	MolFormula	MainIon	IonCnt	IsoCnt	PDBCnt	TotalSmpIDRate(%)	TotalGrade	siRNA-negative control			siRNA-GNB1			siRNA-SCARB2
															Area C1	Area C2	Area C3	Area G1	Area G2	Area G3	Area S1	Area S2	Area S3
Ch-D7()	Ch-D7	Ch-D7	Dlabeled Ch			393.399	32.3558	C27 H39 D7 O1	M+H-H2O	2	1	0	100	A	1474700	1243900	1474200	1608300	1574300	1880000	1599300	1608000	1646500
ChE(18:1)+D7:(s)	ChE(18:1)+D7:(s)	ChE	D7 labeled FA	(18:1)+D7:(s)	(18:1)+D7:(s)	657.644	48.8333	C45 H71 D7 O2	M+H	1	1	0	66.67	A	260130	273790	298840	352950	307950	401010	291660	297280	309830
DG(15:0_18:1)+D7:(s)	DG(33:1)+D7:(s)	DG	Dlabeled FA	(15:0_18:1)+D7:(s)	(33:1)+D7:(s)	587.551	37.8319	C36 H61 D7 O5	M+NH4	2	1	0	100	A	31516000	27266000	33221000	36029000	32843000	43838000	26832000	31272000	30600000
LPC(18:1)+D7:(s)	LPC(18:1)+D7:(s)	LPC	Dlabeled FA	(18:1)+D7:(s)	(18:1)+D7:(s)	528.392	14.3283	C26 H45 D7 N1 O7 P1	M+H	4	1	0	100	A	81089000	73881000	92406000	105250000	103080000	115730000	79326000	100410000	86160000
LPE(18:1)+D7:(s)	LPE(18:1)+D7:(s)	LPE	Dlabeled FA	(18:1)+D7:(s)	(18:1)+D7:(s)	486.345	14.7702	C23 H39 D7 N1 O7 P1	M-H	2	1	0	100	A	94447	86680	116440	126960	126300	135980	106660	132810	138950
MG(18:1)+D7:(s)	MG(18:1)+D7:(s)	MG	Dlabeled FA	(18:1)+D7:(s)	(18:1)+D7:(s)	363.337	19.1276	C21 H33 D7 O4	M+NH4	2	1	0	77.78	B	361780	326930	410230	298330	290030	331810	230540	267020	274120
PC(15:0_18:1)+D7:(s)	PC(33:1)+D7:(s)	PC	Dlabeled FA	(15:0_18:1)+D7:(s)	(33:1)+D7:(s)	752.606	33.5805	C41 H73 D7 N1 O8 P1	M+H	4	3	0	100	A	660430000	627350000	689380000	767770000	742660000	879650000	626360000	664490000	698870000
PE(15:0_18:1)+D7:(s)	PE(33:1)+D7:(s)	PE	Dlabeled FA	(15:0_18:1)+D7:(s)	(33:1)+D7:(s)	710.559	34.1484	C38 H67 D7 N1 O8 P1	M+H	2	2	0	100	A	4689100	4396700	5706600	6638200	5744400	7631500	4979300	5785900	5882700
PI(15:0_18:1)+D7:(s)	PI(33:1)+D7:(s)	PI	Dlabeled FA	(15:0_18:1)+D7:(s)	(33:1)+D7:(s)	829.57	31.4619	C42 H72 D7 O13 P1	M+NH4	4	3	0	100	A	1128900	1286000	1850900	1613800	1197900	1693300	1690400	2016100	1923400
PS(15:0_18:1)+D7:(s)	PS(33:1)+D7:(s)	PS	Dlabeled FA	(15:0_18:1)+D7:(s)	(33:1)+D7:(s)	754.549	31.8416	C39 H67 D7 N1 O10 P1	M+H	2	1	0	100	A	2394000	1678500	2511300	1886300	2071200	3145600	2153600	3590200	2731600
SM(d18:1_18:1)+D9:(s)	SM(d36:2)+D9:(s)	SM	sphingomyelin_D7LCB	(d18:1_18:1)+D9:(s)	(d36:2)+D9:(s)	737.64	32.326	C41 H72 D9 N2 O6 P1	M+H	3	2	0	100	A	121580000	111380000	135420000	160370000	154160000	180190000	126360000	142310000	143960000
TG(15:0_15:0_18:1)+D7:(s)	TG(48:1)+D7:(s)	TG	Dlabeled FA	(15:0_15:0_18:1)+D7:(s)	(48:1)+D7:(s)	811.765	46.9959	C51 H89 D7 O6	M+NH4	2	1	0	66.67	A	205440000	149390000	203580000	235200000	229940000	246550000	185230000	220340000	222530000
