# Supplementary material for: Integrative proteomic and lipidomic analysis of GNB1 and SCARB2 knockdown in human subcutaneous adipocytes
Source: PLoS One. 2025 Mar 24;20(3):e0319163. doi: 10.1371/journal.pone.0319163 (PMC11932494; doi:10.1371/journal.pone.0319163)
Supplement: S5 Table — Lipid species and normalized area values. (CSV) [file pone.0319163.s010.csv]

Sample	gene	Ch()	ChE(18:1)	ChE(18:2)	ChE(19:2)	ChE(20:3)	ChE(20:4)	ChE(22:3)	ChE(22:4)	ChE(22:5)	ChE(22:6)	ChE(24:3)	ChE(24:4)	ChE(24:5)	DG(12:0_14:0)	DG(14:0_16:0)	DG(14:0_16:1)	DG(14:1_16:1)	DG(16:0_16:1)	DG(16:0_18:0)	DG(16:0_18:1)	DG(16:0_19:1)	DG(16:0_20:4)	DG(16:0_22:6)	DG(16:1_16:1)	DG(16:1_16:2)	DG(16:1_17:1)	DG(16:1_18:1)	DG(16:1_19:1)	DG(16:1_20:4)	DG(16:1_22:6)	DG(18:0_18:1)	DG(18:0_20:0)	DG(18:0_20:3)	DG(18:0_20:4)	DG(18:0_22:4)	DG(18:1_16:2)	DG(18:1_18:2)	DG(18:1_20:1)	DG(18:1_20:4)	DG(18:1_22:1)	DG(18:1_22:2)	DG(18:1_22:4)	DG(18:1_22:5)	DG(4:0_16:1)	DG(4:0_18:1)	LPC(15:0)	LPC(16:0)	LPC(18:0)
C1	NegativeControl	54.11270089	0.647022643	0.147860685	0.771614193	0.234240572	0.473609349	0.149390689	0.425787106	0.2849383	0.077165264	0.050740015	0.075389228	0.045204321	0.002014501	0.017294707	0.027442886	0.009162648	0.162742734	0.008934509	0.125847189	0.006551593	0.00415535	0.002447265	0.106631552	0.000760883	0.002972332	0.157237594	0.012298832	0.001991972	0.002572884	0.014619241	0.000563492	0.001381203	0.004734738	0.002285506	0.007772243	0.010407095	0.00476742	0.007258218	0.001061778	0.000887613	0.003404937	0.002071963	0.002670675	0.002864418	0.020285119	0.00802205	0.00272947
C2	NegativeControl	52.34504381	0.607728551	0.166605793	0.684977538	0.279082508	0.551773257	0.153844187	0.44004529	0.307852734	0.08721648	0.056780744	0.084915446	0.056086782	0.003248698	0.028685909	0.06106873	0.024585931	0.441208832	0.013180518	0.287827331	0.012448104	0.008691044	0.005668965	0.29291792	0.00178497	0.00467762	0.428775765	0.027114355	0.005346219	0.005983276	0.022629649	0.000788271	0.002142558	0.006496736	0.003315228	0.019003521	0.019005355	0.00752549	0.014192768	0.001613438	0.001177437	0.005508692	0.003802171	0.008439815	0.007451405	0.028384835	0.013199334	0.003994802
C3	NegativeControl	49.32844933	0.363605943	0.113264623	0.623577834	0.210209477	0.376924107	0.131672467	0.403928524	0.334172132	0.132368492	0.049079775	0.072744613	0.049541561	0.002756841	0.014458626	0.02502664	0.00828482	0.161042714	0.010319075	0.129105084	0.008283315	0.004746997	0.003043256	0.098139731	0.000568074	0.002990729	0.160380482	0.012876193	0.002188254	0.003209416	0.016926643	0.000576232	0.00154303	0.005023931	0.001991421	0.00734716	0.011924987	0.005147046	0.007715903	0.001031396	0.000780139	0.003144397	0.001914121	0.0021543	0.002591162	0.005789018	0.003938597	0.002530355
G1	GNB1	58.48100479	0.291146055	0.082685933	0.57291401	0.135109789	0.324918544	0.087111489	0.247799972	0.187315484	0.112024366	0.030216745	0.042867262	0.03254002	0.001879153	0.013499681	0.020699992	0.006401787	0.143409476	0.012120236	0.150648089	0.010649754	0.005389825	0.00379028	0.079252824	0.000856754	0.003077521	0.16916928	0.009634461	0.002279664	0.003314552	0.025484748	0.000617308	0.002181965	0.006075106	0.003090288	0.008714647	0.013494685	0.008203392	0.009624469	0.001600849	0.001377446	0.004961281	0.003853285	0.001823031	0.002385467	0.007127031	0.005984323	0.003151069
G2	GNB1	57.01645176	0.267923364	0.071375223	0.711024517	0.129644423	0.362396493	0.089920442	0.27493749	0.206715376	0.115073876	0.031806137	0.045192401	0.039379769	0.001039065	0.014816856	0.025756173	0.01011418	0.187300186	0.008456901	0.167119325	0.011809214	0.006181835	0.004172579	0.118357032	0.000999787	0.003049661	0.207952988	0.017282221	0.002514508	0.003811162	0.021137533	0.000332521	0.001716956	0.005191365	0.002846421	0.010140365	0.014882623	0.007207624	0.009920531	0.001335597	0.001181256	0.005042475	0.00357854	0.00260978	0.003349572	0.01338572	0.007632324	0.003526484
G3	GNB1	51.91968085	0.277150196	0.055739258	0.557093339	0.133295928	0.307024762	0.086962919	0.283234832	0.185760954	0.095162215	0.032106431	0.044978928	0.032345827	0.001967266	0.01423491	0.018903919	0.006905653	0.132282495	0.009904193	0.137111638	0.00911766	0.004891647	0.003708655	0.069168301	0.000629066	0.002686482	0.159671974	0.013014052	0.002085565	0.003195401	0.02011725	0.000464528	0.001998859	0.00578197	0.002767234	0.007212008	0.013045987	0.008527077	0.008887951	0.001603495	0.001320042	0.004768238	0.002070875	0.00129552	0.002008874	0.01254558	0.007803335	0.003807224
S1	SCARB2	50.2294754	0.402352054	0.082129877	0.740382637	0.2593705	0.474216554	0.140410067	0.525132003	0.429266955	0.180909278	0.040080916	0.096485634	0.047719948	0.001012373	0.016127758	0.022928965	0.008338178	0.158400417	0.01202743	0.161605546	0.012261479	0.007884615	0.005427475	0.093205874	0.000937612	0.003051096	0.190515057	0.017915176	0.003014162	0.004493143	0.025551953	0.000519902	0.00185562	0.008307618	0.003711688	0.009324314	0.015900417	0.009269529	0.009620975	0.002033505	0.001056835	0.006941711	0.004878876	0.000860428	0.001301096	0.01941482	0.008331316	0.003770517
S2	SCARB2	52.02238806	0.352025027	0.080449408	0.74539155	0.224185953	0.426668461	0.136786868	0.506054898	0.39602395	0.207699812	0.042646663	0.08650767	0.051241254	0.001802603	0.019721156	0.021869404	0.007989895	0.144253645	0.010598938	0.154892556	0.012109875	0.005972116	0.004651445	0.080289076	0.000956063	0.003071182	0.206667306	0.018211179	0.002725281	0.00421943	0.021787222	0.000648951	0.001633058	0.006871323	0.00283781	0.009045152	0.01438987	0.008308071	0.011057496	0.001578249	0.001081031	0.005833653	0.004478767	0.000891532	0.00127603	0.03041231	0.009546858	0.003363609
S3	SCARB2	52.77740662	0.439692735	0.086463545	0.690862731	0.227079366	0.387438273	0.133344092	0.503146887	0.343995094	0.177303683	0.039776652	0.091953652	0.042500726	0.002696144	0.020533007	0.024839216	0.008312092	0.157401961	0.011480065	0.16624183	0.013212745	0.005910131	0.004868627	0.103653595	0.000956176	0.003772549	0.199388889	0.018417974	0.002884542	0.00444085	0.023619281	0.000694641	0.00142366	0.00620817	0.002833399	0.009334314	0.01525915	0.010132353	0.012212745	0.001603693	0.000833725	0.005826144	0.004401634	0.000928627	0.001378791	0.047336351	0.012924791	0.004089601
[truncated: 318 more columns]
