# Supplementary material for: Integrative proteomic and lipidomic analysis of GNB1 and SCARB2 knockdown in human subcutaneous adipocytes
Source: PLoS One. 2025 Mar 24;20(3):e0319163. doi: 10.1371/journal.pone.0319163 (PMC11932494; doi:10.1371/journal.pone.0319163)
Supplement: S6 Table — Proteins identified by Proteome Discoverer 2.2. (XLSX) [file pone.0319163.s011.xlsx]

## Sheet: S5 Table
S6 Table. Proteomics data.
Protein FDR Confidence: Combined	Accession	Description	Gene name	Exp. q-value: Combined	Sum PEP Score	Coverage (%)	Peptides	PSMs	Unique Peptides	Amino acids	MW (kDa)	calc. pI	Score Mascot: Mascot	Peptides (by Search Engine): Mascot	Razor Peptides	Abundances (Normalized)									Found in Sample
																siRNA-negative control			siRNA-GNB1			siRNA-SCARB2			siRNA-negative control			siRNA-GNB1			siRNA-SCARB2
																C1	C2	C3	G1	G2	G3	S1	S2	S3	C1	C2	C3	G1	G2	G3	S1	S2	S3
High	Q09666	Neuroblast differentiation-associated protein AHNAK OS=Homo sapiens OX=9606 GN=AHNAK PE=1 SV=2	AHNAK	0	1790.93	72	284	2158	284	5890	628.7	6.15	42381	284	0	2.16193e+09	2.29351e+09	1.89722e+09	1.65012e+09	2.07804e+09	2.15196e+09	2.16442e+09	1.93698e+09	2.09702e+09	High	High	High	High	High	High	High	High	High
High	P21333	Filamin-A OS=Homo sapiens OX=9606 GN=FLNA PE=1 SV=4	FLNA	0	948.874	55	133	1028	122	2647	280.6	6.06	23401	133	10	1.44299e+09	1.58152e+09	1.62395e+09	9.38558e+08	1.38037e+09	1.63986e+09	1.72102e+09	1.64352e+09	1.65841e+09	High	High	High	High	High	High	High	High	High
High	P08670	Vimentin OS=Homo sapiens OX=9606 GN=VIM PE=1 SV=4	VIM	0	804.384	93	83	1388	76	466	53.6	5.12	30734	83	7	1.95093e+10	1.76815e+10	1.86695e+10	2.39579e+10	2.03504e+10	1.88649e+10	2.08972e+10	1.99129e+10	2.05568e+10	High	High	High	High	High	High	High	High	High
High	P02751	Fibronectin OS=Homo sapiens OX=9606 GN=FN1 PE=1 SV=5	FN1	0	800.448	49	107	867	107	2477	272.2	5.5	20963	107	0	1.41222e+09	1.17357e+09	1.1702e+09	1.33246e+09	1.43125e+09	1.46299e+09	1.06e+09	1.03374e+09	8.74834e+08	High	High	High	High	High	High	High	High	High
High	Q15149	Plectin OS=Homo sapiens OX=9606 GN=PLEC PE=1 SV=3	PLEC	0	695.6	32	131	703	131	4684	531.5	5.96	14155	131	0	7.29296e+08	7.67339e+08	6.50832e+08	5.88913e+08	6.46739e+08	6.94968e+08	6.58613e+08	5.29479e+08	4.96205e+08	High	High	High	High	High	High	High	High	High
High	P35579	Myosin-9 OS=Homo sapiens OX=9606 GN=MYH9 PE=1 SV=4	MYH9	0	670.701	44	100	660	88	1960	226.4	5.6	13940	100	10	7.07595e+08	6.73709e+08	6.0996e+08	4.54095e+08	5.70167e+08	5.69887e+08	5.82508e+08	5.56908e+08	5.13388e+08	High	High	High	High	High	High	High	High	High
High	P02545	Prelamin-A/C OS=Homo sapiens OX=9606 GN=LMNA PE=1 SV=1	LMNA	0	624.286	79	79	776	77	664	74.1	7.02	23038	79	2	1.89686e+09	2.1014e+09	1.87415e+09	2.02302e+09	1.67635e+09	1.94721e+09	1.71431e+09	1.46571e+09	1.42383e+09	High	High	High	High	High	High	High	High	High
High	P24821	Tenascin OS=Homo sapiens OX=9606 GN=TNC PE=1 SV=3	TNC	0	571.574	36	67	518	67	2201	240.7	4.89	13998	67	0	6.40361e+08	5.37278e+08	5.64223e+08	3.65482e+08	5.35954e+08	5.20837e+08	5.01809e+08	4.35654e+08	4.20388e+08	High	High	High	High	High	High	High	High	High
High	P11021	Endoplasmic reticulum chaperone BiP OS=Homo sapiens OX=9606 GN=HSPA5 PE=1 SV=2	HSPA5	0	535.091	63	60	646	58	654	72.3	5.16	16034	60	2	1.24552e+09	1.17679e+09	1.07739e+09	1.21999e+09	1.31543e+09	1.21195e+09	1.27214e+09	1.1429e+09	1.12276e+09	High	High	High	High	High	High	High	High	High
High	P60709	Actin, cytoplasmic 1 OS=Homo sapiens OX=9606 GN=ACTB PE=1 SV=1	ACTB	0	492.783	81	41	698	12	375	41.7	5.48	18337	41	36	1.01239e+10	1.01723e+10	1.04678e+10	8.13443e+09	9.96558e+09	1.0557e+10	9.08055e+09	8.79521e+09	8.65246e+09	High	High	High	High	High	High	High	High	High
High	Q05682	Caldesmon OS=Homo sapiens OX=9606 GN=CALD1 PE=1 SV=3	CALD1	0	465.754	46	53	585	53	793	93.2	5.66	16359	53	0	1.12522e+09	1.48698e+09	1.41441e+09	1.29639e+09	1.45187e+09	1.60586e+09	1.31916e+09	1.43996e+09	1.27489e+09	High	High	High	High	High	High	High	High	High
High	P07237	Protein disulfide-isomerase OS=Homo sapiens OX=9606 GN=P4HB PE=1 SV=3	P4HB	0	455.088	69	58	619	58	508	57.1	4.87	12507	58	0	1.66076e+09	1.45203e+09	1.44539e+09	1.96491e+09	1.96296e+09	1.71929e+09	1.36128e+09	1.39427e+09	1.2216e+09	High	High	High	High	High	High	High	High	High
High	P02452	Collagen alpha-1(I) chain OS=Homo sapiens OX=9606 GN=COL1A1 PE=1 SV=6	COL1A1	0	449.697	69	68	482	68	1464	138.8	5.8	9644	68	0	6.25892e+08	7.58741e+08	5.67752e+08	6.7239e+08	9.07232e+08	9.83515e+08	4.93284e+08	4.74551e+08	4.02027e+08	High	High	High	High	High	High	High	High	High
High	Q9P2E9	Ribosome-binding protein 1 OS=Homo sapiens OX=9606 GN=RRBP1 PE=1 SV=5	RRBP1	0	432.149	51	61	395	61	1410	152.4	8.6	10087	61	0	2.84463e+08	2.99097e+08	2.21886e+08	2.96674e+08	2.91394e+08	2.81023e+08	2.28514e+08	2.12613e+08	2.02997e+08	High	High	High	High	High	High	High	High	High
High	Q02952	A-kinase anchor protein 12 OS=Homo sapiens OX=9606 GN=AKAP12 PE=1 SV=4	AKAP12	0	406.311	38	53	369	53	1782	191.4	4.41	9156	53	0	2.24843e+08	2.15137e+08	2.20492e+08	1.96494e+08	2.40076e+08	2.26505e+08	2.02785e+08	2.05163e+08	1.84921e+08	High	High	High	High	High	High	High	High	High
High	P10809	60 kDa heat shock protein, mitochondrial OS=Homo sapiens OX=9606 GN=HSPD1 PE=1 SV=2	HSPD1	0	346.48	66	50	434	50	573	61	5.87	12245	50	0	1.11132e+09	9.86642e+08	8.76375e+08	1.04623e+09	1.09897e+09	8.9723e+08	1.08589e+09	9.5762e+08	9.38869e+08	High	High	High	High	High	High	High	High	High
High	P63267	Actin, gamma-enteric smooth muscle OS=Homo sapiens OX=9606 GN=ACTG2 PE=1 SV=1	ACTG2	0	345.7	47	29	539	6	376	41.9	5.48	13302	29	0	1.26554e+08	1.01578e+08	9.32289e+07	8.65522e+07	1.3909e+08	1.1392e+08	6.3541e+07	6.31131e+07	9.7313e+07	High	High	High	High	High	High	High	High	High
High	P67936	Tropomyosin alpha-4 chain OS=Homo sapiens OX=9606 GN=TPM4 PE=1 SV=3	TPM4	0	336.64	75	36	428	20	248	28.5	4.69	11941	36	18	1.44382e+09	1.72166e+09	1.74838e+09	2.40685e+09	2.00339e+09	1.64962e+09	1.57938e+09	1.89007e+09	1.83029e+09	High	High	High	High	High	High	High	High	High
High	Q13813	Spectrin alpha chain, non-erythrocytic 1 OS=Homo sapiens OX=9606 GN=SPTAN1 PE=1 SV=3	SPTAN1	0	316.705	28	59	302	59	2472	284.4	5.35	4666	59	0	2.14034e+08	1.94176e+08	2.06198e+08	1.36659e+08	1.73778e+08	1.70446e+08	1.77211e+08	1.59115e+08	1.53401e+08	High	High	High	High	High	High	High	High	High
High	O75369	Filamin-B OS=Homo sapiens OX=9606 GN=FLNB PE=1 SV=2	FLNB	0	311.426	26	54	291	45	2602	278	5.73	4724	54	3	2.60975e+08	2.39597e+08	2.20566e+08	1.4832e+08	1.68464e+08	1.88769e+08	2.5753e+08	2.03477e+08	2.14926e+08	High	High	High	High	High	High	High	High	High
High	P80723	Brain acid soluble protein 1 OS=Homo sapiens OX=9606 GN=BASP1 PE=1 SV=2	BASP1	0	308.737	90	28	387	28	227	22.7	4.63	9046	28	0	9.73624e+08	8.58909e+08	9.92603e+08	6.73635e+08	9.14396e+08	9.26605e+08	1.21938e+09	1.18865e+09	1.14623e+09	High	High	High	High	High	High	High	High	High
High	P27797	Calreticulin OS=Homo sapiens OX=9606 GN=CALR PE=1 SV=1	CALR	0	305.668	63	34	365	34	417	48.1	4.44	8280	34	0	9.02393e+08	7.95981e+08	7.14586e+08	1.16527e+09	9.58811e+08	9.79377e+08	7.35704e+08	7.25911e+08	7.10516e+08	High	High	High	High	High	High	High	High	High
High	P04406	Glyceraldehyde-3-phosphate dehydrogenase OS=Homo sapiens OX=9606 GN=GAPDH PE=1 SV=3	GAPDH	0	303.061	71	36	387	36	335	36	8.46	9363	36	0	9.74754e+08	9.85466e+08	1.20568e+09	6.11452e+08	7.59385e+08	9.76765e+08	1.09636e+09	1.33847e+09	1.44636e+09	High	High	High	High	High	High	High	High	High
High	P08123	Collagen alpha-2(I) chain OS=Homo sapiens OX=9606 GN=COL1A2 PE=1 SV=7	COL1A2	0	299.568	53	46	303	46	1366	129.2	8.95	6609	46	0	2.18524e+08	2.90254e+08	2.12002e+08	2.59438e+08	3.4336e+08	3.81135e+08	1.8926e+08	1.70302e+08	1.40391e+08	High	High	High	High	High	High	High	High	High
High	P07355	Annexin A2 OS=Homo sapiens OX=9606 GN=ANXA2 PE=1 SV=2	ANXA2	0	299.07	71	38	411	38	339	38.6	7.75	10663	38	0	1.00369e+09	8.42611e+08	1.04696e+09	8.1741e+08	6.72971e+08	8.15991e+08	1.14163e+09	1.08089e+09	1.27042e+09	High	High	High	High	High	High	High	High	High
High	Q6NZI2	Caveolae-associated protein 1 OS=Homo sapiens OX=9606 GN=CAVIN1 PE=1 SV=1	CAVIN1	0	298.334	56	36	388	36	390	43.5	5.6	9220	36	0	7.00458e+08	7.26364e+08	6.87106e+08	8.23677e+08	7.78259e+08	6.98888e+08	7.82745e+08	7.49783e+08	6.96142e+08	High	High	High	High	High	High	High	High	High
High	Q9UHB6	LIM domain and actin-binding protein 1 OS=Homo sapiens OX=9606 GN=LIMA1 PE=1 SV=1	LIMA1	0	298.085	44	37	350	37	759	85.2	6.84	7519	37	0	3.35871e+08	3.32369e+08	3.10131e+08	3.93183e+08	3.99095e+08	3.68068e+08	3.04425e+08	2.66679e+08	2.38271e+08	High	High	High	High	High	High	High	High	High
High	O43852	Calumenin OS=Homo sapiens OX=9606 GN=CALU PE=1 SV=2	CALU	0	295.415	72	30	323	30	315	37.1	4.64	8279	30	0	1.31488e+09	1.29566e+09	1.28299e+09	1.57807e+09	1.46101e+09	1.0937e+09	1.25539e+09	1.34012e+09	1.18339e+09	High	High	High	High	High	High	High	High	High
High	P38646	Stress-70 protein, mitochondrial OS=Homo sapiens OX=9606 GN=HSPA9 PE=1 SV=2	HSPA9	0	293.174	56	39	357	39	679	73.6	6.16	10327	39	0	5.69508e+08	6.46941e+08	5.52286e+08	5.95951e+08	5.66679e+08	5.4181e+08	6.21098e+08	5.82378e+08	6.01955e+08	High	High	High	High	High	High	High	High	High
High	P19338	Nucleolin OS=Homo sapiens OX=9606 GN=NCL PE=1 SV=3	NCL	0	292.641	47	41	368	41	710	76.6	4.7	6846	41	0	3.09184e+08	3.03288e+08	3.40686e+08	3.13852e+08	2.93378e+08	2.88687e+08	3.54186e+08	3.97314e+08	3.84396e+08	High	High	High	High	High	High	High	High	High
High	P30101	Protein disulfide-isomerase A3 OS=Homo sapiens OX=9606 GN=PDIA3 PE=1 SV=4	PDIA3	0	287.588	63	41	380	41	505	56.7	6.35	6889	41	0	1.07369e+09	1.0845e+09	9.84687e+08	8.68488e+08	9.60057e+08	8.93189e+08	1.08964e+09	1.06651e+09	9.80136e+08	High	High	High	High	High	High	High	High	High
High	P09493	Tropomyosin alpha-1 chain OS=Homo sapiens OX=9606 GN=TPM1 PE=1 SV=2	TPM1	0	287.562	69	33	320	14	284	32.7	4.74	9297	33	11	3.58248e+08	4.06298e+08	3.4022e+08	6.44106e+08	5.16623e+08	4.03358e+08	2.58098e+08	3.06496e+08	2.61059e+08	High	High	High	High	High	High	High	High	High
High	P23284	Peptidyl-prolyl cis-trans isomerase B OS=Homo sapiens OX=9606 GN=PPIB PE=1 SV=2	PPIB	0	282.79	74	35	391	35	216	23.7	9.41	8307	35	0	1.30951e+09	9.0696e+08	9.52617e+08	1.04448e+09	1.03036e+09	9.24674e+08	1.04578e+09	1.00075e+09	9.29467e+08	High	High	High	High	High	High	High	High	High
High	Q07065	Cytoskeleton-associated protein 4 OS=Homo sapiens OX=9606 GN=CKAP4 PE=1 SV=2	CKAP4	0	280.552	62	34	273	34	602	66	5.92	7790	34	0	2.84759e+08	2.66451e+08	2.54912e+08	2.4675e+08	2.72196e+08	2.92197e+08	2.31507e+08	2.17712e+08	1.94378e+08	High	High	High	High	High	High	High	High	High
High	P14625	Endoplasmin OS=Homo sapiens OX=9606 GN=HSP90B1 PE=1 SV=1	HSP90B1	0	279.366	44	41	332	40	803	92.4	4.84	8384	41	1	5.87458e+08	5.80989e+08	5.28893e+08	5.79513e+08	6.94547e+08	6.38294e+08	5.74424e+08	5.19023e+08	4.71996e+08	High	High	High	High	High	High	High	High	High
High	P11142	Heat shock cognate 71 kDa protein OS=Homo sapiens OX=9606 GN=HSPA8 PE=1 SV=1	HSPA8	0	274.091	50	37	302	32	646	70.9	5.52	7553	37	3	2.66007e+08	2.68699e+08	2.72214e+08	2.01786e+08	2.12982e+08	2.49788e+08	3.02599e+08	3.07277e+08	3.20801e+08	High	High	High	High	High	High	High	High	High
High	Q99798	Aconitate hydratase, mitochondrial OS=Homo sapiens OX=9606 GN=ACO2 PE=1 SV=2	ACO2	0	274.046	52	39	273	39	780	85.4	7.61	6060	39	0	3.99094e+08	4.36458e+08	3.63577e+08	5.03967e+08	3.83011e+08	3.8026e+08	3.61071e+08	3.66831e+08	3.34012e+08	High	High	High	High	High	High	High	High	High
High	P15144	Aminopeptidase N OS=Homo sapiens OX=9606 GN=ANPEP PE=1 SV=4	ANPEP	0	272.029	28	37	345	37	967	109.5	5.48	7824	37	0	5.33276e+08	4.04611e+08	3.92297e+08	4.36392e+08	4.55098e+08	4.19357e+08	5.37052e+08	4.95984e+08	4.72974e+08	High	High	High	High	High	High	High	High	High
High	P07951	Tropomyosin beta chain OS=Homo sapiens OX=9606 GN=TPM2 PE=1 SV=1	TPM2	0	269.235	64	30	329	9	284	32.8	4.7	9429	30	0	9.10664e+07	1.37731e+08	1.1562e+08	179898499	1.53059e+08	1.35624e+08	7.27556e+07	8.38982e+07	7.22938e+07	High	High	High	High	High	High	High	High	High
High	Q9Y2J2	Band 4.1-like protein 3 OS=Homo sapiens OX=9606 GN=EPB41L3 PE=1 SV=2	EPB41L3	0	265.577	37	37	252	36	1087	120.6	5.19	7461	37	1	1.95392e+08	1.91053e+08	1.89985e+08	1.83914e+08	2.12246e+08	1.83808e+08	2.32311e+08	2.2421e+08	1.99504e+08	High	High	High	High	High	High	High	High	High
High	Q01082	Spectrin beta chain, non-erythrocytic 1 OS=Homo sapiens OX=9606 GN=SPTBN1 PE=1 SV=2	SPTBN1	0	263.253	24	44	190	44	2364	274.4	5.57	4883	44	0	1.59273e+08	1.64381e+08	1.53337e+08	1.02897e+08	1.32191e+08	1.45368e+08	1.46209e+08	1.31604e+08	1.28201e+08	High	High	High	High	High	High	High	High	High
High	Q14315	Filamin-C OS=Homo sapiens OX=9606 GN=FLNC PE=1 SV=3	FLNC	0	249.502	18	44	239	30	2725	290.8	5.97	4521	44	0	9.57534e+07	9.53747e+07	1.01764e+08	59160225	7.45753e+07	8.30661e+07	1.0946e+08	1.01429e+08	9.96124e+07	High	High	High	High	High	High	High	High	High
High	P98160	Basement membrane-specific heparan sulfate proteoglycan core protein OS=Homo sapiens OX=9606 GN=HSPG2 PE=1 SV=4	HSPG2	0	247.851	16	43	210	43	4391	468.5	6.51	3800	43	0	1.05751e+08	1.19879e+08	1.01607e+08	7.57355e+07	1.0685e+08	1.00776e+08	7.871e+07	8.4068e+07	6.79144e+07	High	High	High	High	High	High	High	High	High
High	Q14697	Neutral alpha-glucosidase AB OS=Homo sapiens OX=9606 GN=GANAB PE=1 SV=3	GANAB	0	241.568	38	34	320	34	944	106.8	6.14	6275	34	0	3.32917e+08	3.24357e+08	2.87286e+08	5.41434e+08	3.68467e+08	3.91896e+08	3.46122e+08	3.80543e+08	3.9054e+08	High	High	High	High	High	High	High	High	High
High	P06733	Alpha-enolase OS=Homo sapiens OX=9606 GN=ENO1 PE=1 SV=2	ENO1	0	239.071	71	34	285	34	434	47.1	7.39	6449	34	0	3.08133e+08	3.99994e+08	4.8375e+08	2.26409e+08	2.31824e+08	3.97617e+08	4.00528e+08	5.14197e+08	7.10855e+08	High	High	High	High	High	High	High	High	High
High	P25705	ATP synthase subunit alpha, mitochondrial OS=Homo sapiens OX=9606 GN=ATP5F1A PE=1 SV=1	ATP5F1A	0	235.785	56	36	282	36	553	59.7	9.13	7359	36	0	7.80131e+08	7.55154e+08	6.41581e+08	4.47662e+08	5.51964e+08	5.3287e+08	6.58274e+08	5.6568e+08	5.21492e+08	High	High	High	High	High	High	High	High	High
High	P36578	60S ribosomal protein L4 OS=Homo sapiens OX=9606 GN=RPL4 PE=1 SV=5	RPL4	0	227.308	58	31	245	31	427	47.7	11.06	6027	31	0	3.37625e+08	3.72574e+08	3.49814e+08	1.85309e+08	2.85102e+08	3.28788e+08	3.66231e+08	3.32646e+08	3.27603e+08	High	High	High	High	High	High	High	High	High
High	P40926	Malate dehydrogenase, mitochondrial OS=Homo sapiens OX=9606 GN=MDH2 PE=1 SV=3	MDH2	0	225.147	75	31	291	31	338	35.5	8.68	7332	31	0	4.71898e+08	4.95861e+08	4.15816e+08	7.8418e+08	5.00801e+08	5.27024e+08	5.36308e+08	5.19448e+08	5.20627e+08	High	High	High	High	High	High	High	High	High
High	P60174	Triosephosphate isomerase OS=Homo sapiens OX=9606 GN=TPI1 PE=1 SV=4	TPI1	0	224.627	77	28	229	28	249	26.7	6.9	5887	28	0	3.3047e+08	3.67771e+08	4.70208e+08	2.78673e+08	2.55018e+08	4.57658e+08	4.38788e+08	6.2817e+08	7.18922e+08	High	High	High	High	High	High	High	High	High
High	P06748	Nucleophosmin OS=Homo sapiens OX=9606 GN=NPM1 PE=1 SV=2	NPM1	0	223.436	59	21	258	21	294	32.6	4.78	7453	21	0	7.28653e+08	6.9531e+08	7.26404e+08	8.60687e+08	7.88298e+08	7.08428e+08	8.67458e+08	8.98494e+08	8.69246e+08	High	High	High	High	High	High	High	High	High
High	P50454	Serpin H1 OS=Homo sapiens OX=9606 GN=SERPINH1 PE=1 SV=2	SERPINH1	0	221.802	67	29	222	29	418	46.4	8.69	5360	29	0	6.08833e+08	5.94382e+08	4.93723e+08	5.07424e+08	5.55489e+08	5.64552e+08	4.9295e+08	3.88206e+08	3.55489e+08	High	High	High	High	High	High	High	High	High
High	P42765	3-ketoacyl-CoA thiolase, mitochondrial OS=Homo sapiens OX=9606 GN=ACAA2 PE=1 SV=2	ACAA2	0	218.857	80	30	260	30	397	41.9	8.09	5864	30	0	2.98355e+08	3.72618e+08	2.59935e+08	3.55956e+08	3.2372e+08	2.59218e+08	2.72958e+08	2.41541e+08	2.83519e+08	High	High	High	High	High	High	High	High	High
High	O43707	Alpha-actinin-4 OS=Homo sapiens OX=9606 GN=ACTN4 PE=1 SV=2	ACTN4	0	217.885	40	40	252	22	911	104.8	5.44	4743	40	17	1.74162e+08	1.83765e+08	2.15598e+08	1.31223e+08	1.45893e+08	1.91573e+08	1.97989e+08	2.03054e+08	2.13696e+08	High	High	High	High	High	High	High	High	High
High	P06753	Tropomyosin alpha-3 chain OS=Homo sapiens OX=9606 GN=TPM3 PE=1 SV=2	TPM3	0	217.494	56	27	283	9	285	32.9	4.72	6997	27	0	1.17119e+08	1.1894e+08	1.29329e+08	1.61943e+08	1.25203e+08	9.99359e+07	1.40238e+08	1.56556e+08	1.39323e+08	High	High	High	High	High	High	High	High	High
High	P00367	Glutamate dehydrogenase 1, mitochondrial OS=Homo sapiens OX=9606 GN=GLUD1 PE=1 SV=2	GLUD1	0	217.19	43	26	282	26	558	61.4	7.8	5476	26	0	2.23718e+08	2.4398e+08	2.25257e+08	3.07874e+08	3.03448e+08	2.55918e+08	2.54584e+08	2.71249e+08	2.39945e+08	High	High	High	High	High	High	High	High	High
High	P27816	Microtubule-associated protein 4 OS=Homo sapiens OX=9606 GN=MAP4 PE=1 SV=3	MAP4	0	216.95	36	37	240	37	1152	120.9	5.43	5026	37	0	1.56296e+08	1.73054e+08	1.75003e+08	9.15062e+07	1.30248e+08	1.49317e+08	1.68279e+08	1.72402e+08	1.7977e+08	High	High	High	High	High	High	High	High	High
High	Q15293	Reticulocalbin-1 OS=Homo sapiens OX=9606 GN=RCN1 PE=1 SV=1	RCN1	0	216.855	60	25	270	25	331	38.9	5	6011	25	0	5.73335e+08	4.75962e+08	5.03431e+08	1.09158e+09	8.07014e+08	6.49375e+08	6.62752e+08	7.09291e+08	6.53767e+08	High	High	High	High	High	High	High	High	High
High	P11047	Laminin subunit gamma-1 OS=Homo sapiens OX=9606 GN=LAMC1 PE=1 SV=3	LAMC1	0	216.616	26	30	196	30	1609	177.5	5.12	5946	30	0	9.47196e+07	1.05264e+08	7.33431e+07	9.24377e+07	1.11341e+08	1.12043e+08	7.82255e+07	7.50507e+07	6.78778e+07	High	High	High	High	High	High	High	High	High
High	P40939	Trifunctional enzyme subunit alpha, mitochondrial OS=Homo sapiens OX=9606 GN=HADHA PE=1 SV=2	HADHA	0	216.322	49	36	233	36	763	82.9	9.04	4250	36	0	1.72676e+08	1.67755e+08	1.37035e+08	1.11738e+08	1.40112e+08	1.22729e+08	1.23016e+08	1.04892e+08	9.612e+07	High	High	High	High	High	High	High	High	High
High	P98095	Fibulin-2 OS=Homo sapiens OX=9606 GN=FBLN2 PE=1 SV=2	FBLN2	0	211.066	34	29	233	29	1184	126.5	4.82	7545	29	0	2.07468e+08	2.14999e+08	1.96792e+08	2.24083e+08	2.62429e+08	2.30951e+08	2.03319e+08	1.8459e+08	1.77186e+08	High	High	High	High	High	High	High	High	High
High	Q00839	Heterogeneous nuclear ribonucleoprotein U OS=Homo sapiens OX=9606 GN=HNRNPU PE=1 SV=6	HNRNPU	0	209.792	33	28	266	28	825	90.5	6	5978	28	0	2.22671e+08	2.46287e+08	2.26953e+08	1.8664e+08	2.22271e+08	2.10744e+08	2.22452e+08	2.12352e+08	2.0686e+08	High	High	High	High	High	High	High	High	High
High	P14314	Glucosidase 2 subunit beta OS=Homo sapiens OX=9606 GN=PRKCSH PE=1 SV=2	PRKCSH	0	206.411	50	25	236	25	528	59.4	4.41	5623	25	0	2.7013e+08	2.32892e+08	2.26433e+08	4.77191e+08	3.829e+08	3.00232e+08	2.87888e+08	2.89408e+08	2.84006e+08	High	High	High	High	High	High	High	High	High
High	P61604	10 kDa heat shock protein, mitochondrial OS=Homo sapiens OX=9606 GN=HSPE1 PE=1 SV=2	HSPE1	0	203.822	93	25	243	25	102	10.9	8.92	3801	25	0	6.85448e+08	6.00315e+08	5.744e+08	1.12437e+09	7.81972e+08	6.60034e+08	7.49218e+08	7.32381e+08	7.84906e+08	High	High	High	High	High	High	High	High	High
High	P27824	Calnexin OS=Homo sapiens OX=9606 GN=CANX PE=1 SV=2	CANX	0	199.174	41	27	223	27	592	67.5	4.6	4460	27	0	2.33843e+08	2.34473e+08	2.30316e+08	2.09104e+08	2.5573e+08	2.58197e+08	2.17197e+08	1.9028e+08	1.81198e+08	High	High	High	High	High	High	High	High	High
High	P29966	Myristoylated alanine-rich C-kinase substrate OS=Homo sapiens OX=9606 GN=MARCKS PE=1 SV=4	MARCKS	0	199.124	54	21	212	21	332	31.5	4.45	6969	21	0	2.54443e+08	2.47029e+08	2.48831e+08	1.95623e+08	3.04388e+08	3.1583e+08	2.47124e+08	2.65987e+08	2.91618e+08	High	High	High	High	High	High	High	High	High
High	P22626	Heterogeneous nuclear ribonucleoproteins A2/B1 OS=Homo sapiens OX=9606 GN=HNRNPA2B1 PE=1 SV=2	HNRNPA2B1	0	198.84	69	25	234	21	353	37.4	8.95	6236	25	4	4.20564e+08	4.53401e+08	4.07315e+08	3.92914e+08	3.82011e+08	4.04834e+08	3.40636e+08	3.33539e+08	3.65971e+08	High	High	High	High	High	High	High	High	High
High	Q07954	Prolow-density lipoprotein receptor-related protein 1 OS=Homo sapiens OX=9606 GN=LRP1 PE=1 SV=2	LRP1	0	198.188	10	40	164	40	4544	504.3	5.39	3117	40	0	8.37558e+07	1.04653e+08	7.86874e+07	7.36346e+07	1.05374e+08	1.01991e+08	6.98147e+07	6.47741e+07	5.92641e+07	High	High	High	High	High	High	High	High	High
High	P02461	Collagen alpha-1(III) chain OS=Homo sapiens OX=9606 GN=COL3A1 PE=1 SV=4	COL3A1	0	197.879	37	35	192	35	1466	138.5	6.61	3824	35	0	1.3765e+08	1.62001e+08	1.10367e+08	1.46712e+08	1.89378e+08	2.07232e+08	8.7807e+07	7.78794e+07	7.16211e+07	High	High	High	High	High	High	High	High	High
High	P04075	Fructose-bisphosphate aldolase A OS=Homo sapiens OX=9606 GN=ALDOA PE=1 SV=2	ALDOA	0	197.169	69	28	214	28	364	39.4	8.09	5581	28	0	2.40491e+08	2.69452e+08	3.28489e+08	1.70289e+08	1.65839e+08	2.49823e+08	2.5853e+08	3.30928e+08	3.53943e+08	High	High	High	High	High	High	High	High	High
High	P67809	Y-box-binding protein 1 OS=Homo sapiens OX=9606 GN=YBX1 PE=1 SV=3	YBX1	0	196.141	64	24	194	14	324	35.9	9.88	5406	24	0	1.20039e+08	1.27379e+08	1.50732e+08	8.80821e+07	1.04438e+08	1.32124e+08	1.7351e+08	1.90238e+08	1.8165e+08	High	High	High	High	High	High	High	High	High
High	P04264	Keratin, type II cytoskeletal 1 OS=Homo sapiens OX=9606 GN=KRT1 PE=1 SV=6	KRT1	0	194.226	44	26	169	22	644	66	8.12	5591	26	4	7.39136e+07	1.57419e+08	3.27967e+08	3.52045e+08	7.91795e+07	2.13191e+08	1.63695e+08	2.17673e+08	2.06494e+08	High	High	High	High	High	High	High	High	High
High	O00159	Unconventional myosin-Ic OS=Homo sapiens OX=9606 GN=MYO1C PE=1 SV=4	MYO1C	0	193.042	39	39	210	39	1063	121.6	9.41	3531	39	0	1.78444e+08	1.57916e+08	1.17709e+08	9.64161e+07	1.40316e+08	1.42664e+08	1.3346e+08	1.16704e+08	1.08914e+08	High	High	High	High	High	High	High	High	High
High	P07996	Thrombospondin-1 OS=Homo sapiens OX=9606 GN=THBS1 PE=1 SV=2	THBS1	0	190.714	28	32	205	31	1170	129.3	4.94	4495	32	1	1.3479e+08	1.30318e+08	1.17162e+08	1.3889e+08	1.95053e+08	1.86353e+08	1.33775e+08	1.28168e+08	1.03313e+08	High	High	High	High	High	High	High	High	High
High	P09622	Dihydrolipoyl dehydrogenase, mitochondrial OS=Homo sapiens OX=9606 GN=DLD PE=1 SV=2	DLD	0	189.52	47	26	220	26	509	54.1	7.85	5309	26	0	4.03966e+08	4.3519e+08	3.99881e+08	4.69538e+08	5.06883e+08	4.08135e+08	4.23879e+08	4.57594e+08	4.06746e+08	High	High	High	High	High	High	High	High	High
High	Q02878	60S ribosomal protein L6 OS=Homo sapiens OX=9606 GN=RPL6 PE=1 SV=3	RPL6	0	187.29	50	25	264	25	288	32.7	10.58	4631	25	0	3.38903e+08	3.36094e+08	3.40449e+08	2.06794e+08	2.65565e+08	2.99641e+08	3.50745e+08	3.12164e+08	2.95766e+08	High	High	High	High	High	High	High	High	High
High	O60240	Perilipin-1 OS=Homo sapiens OX=9606 GN=PLIN1 PE=1 SV=2	PLIN1	0	185.954	63	28	202	28	522	56	6.42	3814	28	0	3.82317e+08	5.57445e+08	4.12292e+08	3.12585e+08	4.55585e+08	2.38208e+08	4.43487e+08	4.7021e+08	4.4977e+08	High	High	High	High	High	High	High	High	High
High	P07858	Cathepsin B OS=Homo sapiens OX=9606 GN=CTSB PE=1 SV=3	CTSB	0	182.013	42	16	209	16	339	37.8	6.3	5932	16	0	1.37982e+09	1.25952e+09	1.53814e+09	1.77703e+09	1.89565e+09	1.73168e+09	1.84305e+09	1.93829e+09	1.79558e+09	High	High	High	High	High	High	High	High	High
High	P04179	Superoxide dismutase [Mn], mitochondrial OS=Homo sapiens OX=9606 GN=SOD2 PE=1 SV=3	SOD2	0	180.544	69	20	239	20	222	24.7	8.25	5342	20	0	9.52424e+08	8.78208e+08	9.24738e+08	1.1125e+09	1.00722e+09	1.0037e+09	7.68547e+08	8.5718e+08	7.83588e+08	High	High	High	High	High	High	High	High	High
High	P06576	ATP synthase subunit beta, mitochondrial OS=Homo sapiens OX=9606 GN=ATP5F1B PE=1 SV=3	ATP5F1B	0	178.61	47	24	224	24	529	56.5	5.4	4856	24	0	2.96848e+08	3.09223e+08	2.34386e+08	2.95608e+08	2.8554e+08	2.27703e+08	3.0121e+08	2.64491e+08	3.02878e+08	High	High	High	High	High	High	High	High	High
High	Q9NZM1	Myoferlin OS=Homo sapiens OX=9606 GN=MYOF PE=1 SV=1	MYOF	0	176.732	19	32	166	32	2061	234.6	6.18	2503	32	0	1.343e+08	1.2394e+08	1.18472e+08	7.53796e+07	1.03364e+08	9.64801e+07	1.06464e+08	9.33975e+07	8.09357e+07	High	High	High	High	High	High	High	High	High
High	Q8NBS9	Thioredoxin domain-containing protein 5 OS=Homo sapiens OX=9606 GN=TXNDC5 PE=1 SV=2	TXNDC5	0	173.696	50	25	207	25	432	47.6	5.97	4198	25	0	3.50508e+08	2.5047e+08	2.7701e+08	4.07921e+08	3.40405e+08	3.01097e+08	2.72831e+08	2.991e+08	2.81275e+08	High	High	High	High	High	High	High	High	High
High	P12814	Alpha-actinin-1 OS=Homo sapiens OX=9606 GN=ACTN1 PE=1 SV=2	ACTN1	0	172.877	37	33	212	15	892	103	5.41	2984	33	0	5.47164e+07	6.17755e+07	6.79823e+07	3.5597e+07	5.30998e+07	5.5154e+07	6.21444e+07	6.10533e+07	6.0743e+07	High	High	High	High	High	High	High	High	High
High	P35555	Fibrillin-1 OS=Homo sapiens OX=9606 GN=FBN1 PE=1 SV=4	FBN1	0	172.324	15	30	143	28	2871	312.1	4.93	2571	30	2	6.33565e+07	7.44042e+07	6.07909e+07	5.58352e+07	1.17977e+08	6.69213e+07	6.58329e+07	8.6917e+07	6.88115e+07	High	High	High	High	High	High	High	High	High
High	P30837	Aldehyde dehydrogenase X, mitochondrial OS=Homo sapiens OX=9606 GN=ALDH1B1 PE=1 SV=4	ALDH1B1	0	169.767	42	23	162	22	517	57.2	6.99	3446	23	0	8.64028e+07	8.54571e+07	8.28209e+07	1.27232e+08	1.14742e+08	9.95743e+07	8.11369e+07	8.53459e+07	9.31297e+07	High	High	High	High	High	High	High	High	High
High	P00558	Phosphoglycerate kinase 1 OS=Homo sapiens OX=9606 GN=PGK1 PE=1 SV=3	PGK1	0	169.712	67	23	158	23	417	44.6	8.1	2847	23	0	7.35889e+07	9.82852e+07	1.15435e+08	5.40535e+07	4.85746e+07	9.59863e+07	9.6315e+07	1.28704e+08	1.68644e+08	High	High	High	High	High	High	High	High	High
High	P07437	Tubulin beta chain OS=Homo sapiens OX=9606 GN=TUBB PE=1 SV=2	TUBB	0	167.49	53	23	183	4	444	49.6	4.89	3967	23	20	1.4891e+08	1.45164e+08	1.74612e+08	9.81711e+07	1.19785e+08	1.45005e+08	1.38873e+08	1.74517e+08	1.97857e+08	High	High	High	High	High	High	High	High	High
High	P05091	Aldehyde dehydrogenase, mitochondrial OS=Homo sapiens OX=9606 GN=ALDH2 PE=1 SV=2	ALDH2	0	166.335	44	25	179	24	517	56.3	7.05	3726	25	1	1.07941e+08	1.18958e+08	1.06054e+08	1.72105e+08	1.39686e+08	1.25507e+08	1.07861e+08	1.23123e+08	1.18622e+08	High	High	High	High	High	High	High	High	High
High	Q96D15	Reticulocalbin-3 OS=Homo sapiens OX=9606 GN=RCN3 PE=1 SV=1	RCN3	0	165.172	50	17	170	17	328	37.5	4.89	4479	17	0	2.77135e+08	2.69761e+08	2.71786e+08	4.28317e+08	4.34392e+08	3.24407e+08	3.03204e+08	2.98787e+08	3.11398e+08	High	High	High	High	High	High	High	High	High
High	P33121	Long-chain-fatty-acid--CoA ligase 1 OS=Homo sapiens OX=9606 GN=ACSL1 PE=1 SV=1	ACSL1	0	164.737	41	30	209	30	698	77.9	7.15	4335	30	0	3.06368e+08	3.95115e+08	2.98499e+08	2.51074e+08	3.30968e+08	2.99515e+08	2.89238e+08	2.8476e+08	2.57818e+08	High	High	High	High	High	High	High	High	High
High	Q0ZGT2	Nexilin OS=Homo sapiens OX=9606 GN=NEXN PE=1 SV=1	NEXN	0	162.895	41	34	189	34	675	80.6	5.33	3683	34	0	1.55232e+08	1.52868e+08	1.44521e+08	1.91583e+08	2.04635e+08	1.42051e+08	1.45772e+08	1.40517e+08	1.30738e+08	High	High	High	High	High	High	High	High	High
High	P08238	Heat shock protein HSP 90-beta OS=Homo sapiens OX=9606 GN=HSP90AB1 PE=1 SV=4	HSP90AB1	0	160.027	33	25	164	14	724	83.2	5.03	3660	25	10	1.69488e+08	1.48793e+08	1.81089e+08	9.74686e+07	1.26053e+08	1.49583e+08	1.81203e+08	1.89998e+08	1.87359e+08	High	High	High	High	High	High	High	High	High
High	Q96Q06	Perilipin-4 OS=Homo sapiens OX=9606 GN=PLIN4 PE=1 SV=3	PLIN4	0	158.654	35	29	114	29	1371	135.8	8.82	3182	29	0	1.60949e+08	1.89882e+08	2.1468e+08	1.1634e+08	1.46018e+08	1.79302e+08	1.61411e+08	2.45398e+08	3.52154e+08	High	High	High	High	High	High	High	High	High
High	P05556	Integrin beta-1 OS=Homo sapiens OX=9606 GN=ITGB1 PE=1 SV=2	ITGB1	0	158.544	29	26	166	26	798	88.4	5.39	4331	26	0	2.69988e+08	2.66004e+08	2.34776e+08	210724505	2.8272e+08	2.70068e+08	2.53215e+08	2.11016e+08	2.20203e+08	High	High	High	High	High	High	High	High	High
High	P14618	Pyruvate kinase PKM OS=Homo sapiens OX=9606 GN=PKM PE=1 SV=4	PKM	0	158.185	37	20	172	20	531	57.9	7.84	3446	20	0	1.9537e+08	2.23086e+08	2.51396e+08	1.76329e+08	1.36778e+08	1.87364e+08	2.17273e+08	2.48811e+08	2.80776e+08	High	High	High	High	High	High	High	High	High
High	P55072	Transitional endoplasmic reticulum ATPase OS=Homo sapiens OX=9606 GN=VCP PE=1 SV=4	VCP	0	156.6	45	26	151	26	806	89.3	5.26	3095	26	0	8.05061e+07	7.27775e+07	7.2622e+07	1.04803e+08	7.06253e+07	7.58207e+07	8.99115e+07	9.89045e+07	1.04558e+08	High	High	High	High	High	High	High	High	High
High	P09651	Heterogeneous nuclear ribonucleoprotein A1 OS=Homo sapiens OX=9606 GN=HNRNPA1 PE=1 SV=5	HNRNPA1	0	156.484	54	21	214	17	372	38.7	9.13	4178	21	0	2.80724e+08	3.01943e+08	2.89838e+08	2.21014e+08	2.40787e+08	2.62071e+08	2.47702e+08	2.48569e+08	2.45977e+08	High	High	High	High	High	High	High	High	High
High	P07602	Prosaposin OS=Homo sapiens OX=9606 GN=PSAP PE=1 SV=2	PSAP	0	155.68	33	23	272	23	524	58.1	5.17	4771	23	0	9.34092e+08	8.01454e+08	8.10277e+08	1.50839e+09	9.93573e+08	8.82606e+08	9.48289e+08	1.10177e+09	1.07159e+09	High	High	High	High	High	High	High	High	High
High	P62979	Ubiquitin-40S ribosomal protein S27a OS=Homo sapiens OX=9606 GN=RPS27A PE=1 SV=2	RPS27A	0	151.827	81	19	184	19	156	18	9.64	4106	19	0	1.98745e+08	1.78856e+08	2.90072e+08	6.2687e+07	1.93508e+08	1.81242e+08	1.74734e+08	2.23333e+08	1.91955e+08	High	High	High	High	High	High	High	High	High
High	P49411	Elongation factor Tu, mitochondrial OS=Homo sapiens OX=9606 GN=TUFM PE=1 SV=3	TUFM	0	151.671	39	17	141	17	455	49.8	7.61	3824	17	0	2.02599e+08	1.94686e+08	1.82781e+08	1.49226e+08	1.97319e+08	1.79896e+08	2.06659e+08	1.78218e+08	1.55847e+08	High	High	High	High	High	High	High	High	High
High	Q8WWI1	LIM domain only protein 7 OS=Homo sapiens OX=9606 GN=LMO7 PE=1 SV=3	LMO7	0	151.454	20	29	169	29	1683	192.6	8.09	3354	29	0	7.14387e+07	8.10123e+07	7.92988e+07	86042100	1.1087e+08	9.90467e+07	1.07254e+08	9.96945e+07	8.48737e+07	High	High	High	High	High	High	High	High	High
High	Q16643	Drebrin OS=Homo sapiens OX=9606 GN=DBN1 PE=1 SV=4	DBN1	0	149.931	28	23	128	23	649	71.4	4.45	1729	23	0	1.40723e+08	1.21851e+08	1.23183e+08	1.27927e+08	1.66519e+08	1.40024e+08	1.46568e+08	1.35992e+08	1.34818e+08	High	High	High	High	High	High	High	High	High
High	P99999	Cytochrome c OS=Homo sapiens OX=9606 GN=CYCS PE=1 SV=2	CYCS	0	149.27	55	17	193	17	105	11.7	9.57	5573	17	0	3.9406e+08	4.51512e+08	4.43922e+08	4.29004e+08	5.02365e+08	4.5193e+08	4.4259e+08	4.52231e+08	4.11559e+08	High	High	High	High	High	High	High	High	High
High	P26038	Moesin OS=Homo sapiens OX=9606 GN=MSN PE=1 SV=3	MSN	0	148.887	32	28	170	20	577	67.8	6.4	2796	28	9	1.35726e+08	1.51823e+08	1.70708e+08	1.46461e+08	1.13108e+08	1.58298e+08	1.78547e+08	2.05971e+08	2.77405e+08	High	High	High	High	High	High	High	High	High
High	P68371	Tubulin beta-4B chain OS=Homo sapiens OX=9606 GN=TUBB4B PE=1 SV=1	TUBB4B	0	148.563	56	23	152	4	445	49.8	4.89	2490	23	0	9.86226e+06	8.79421e+06	1.05597e+07	6.31132e+06	8.80629e+06	9.19603e+06	9.64042e+06	1.13588e+07	1.34995e+07	High	High	High	High	High	High	High	High	High
High	Q14247	Src substrate cortactin OS=Homo sapiens OX=9606 GN=CTTN PE=1 SV=2	CTTN	0	148.552	49	25	158	25	550	61.5	5.4	2653	25	0	1.01931e+08	1.11895e+08	1.1692e+08	9.22583e+07	1.09752e+08	1.14971e+08	9.52813e+07	1.04731e+08	1.08023e+08	High	High	High	High	High	High	High	High	High
High	Q99536	Synaptic vesicle membrane protein VAT-1 homolog OS=Homo sapiens OX=9606 GN=VAT1 PE=1 SV=2	VAT1	0	148.506	59	23	159	23	393	41.9	6.29	4708	23	0	2.32229e+08	2.0257e+08	2.34232e+08	1.73468e+08	1.98223e+08	2.05037e+08	2.59092e+08	2.47934e+08	2.58747e+08	High	High	High	High	High	High	High	High	High
High	P12111	Collagen alpha-3(VI) chain OS=Homo sapiens OX=9606 GN=COL6A3 PE=1 SV=5	COL6A3	0	147.346	13	34	126	34	3177	343.5	6.68	2129	34	0	8.5243e+07	9.14693e+07	6.42938e+07	7.23914e+07	8.05261e+07	7.81807e+07	6.65619e+07	5.17097e+07	5.01201e+07	High	High	High	High	High	High	High	High	High
High	P13667	Protein disulfide-isomerase A4 OS=Homo sapiens OX=9606 GN=PDIA4 PE=1 SV=2	PDIA4	0	147.267	43	31	144	31	645	72.9	5.07	2870	31	0	1.76241e+08	1.41764e+08	1.35345e+08	1.74032e+08	1.74479e+08	1.78296e+08	1.42242e+08	1.39736e+08	1.38417e+08	High	High	High	High	High	High	High	High	High
High	Q99879	Histone H2B type 1-M OS=Homo sapiens OX=9606 GN=H2BC14 PE=1 SV=3	H2BC14	0	145.879	83	13	204	2	126	14	10.32	4835	13	4	4.78725e+08	5.95284e+08	5.62723e+08	4.66364e+08	4.15432e+08	5.19295e+08	4.4088e+08	4.09468e+08	3.78924e+08	High	High	High	High	High	High	High	High	High
High	P16402	Histone H1.3 OS=Homo sapiens OX=9606 GN=H1-3 PE=1 SV=2	H1-3	0	145.681	35	19	183	14	221	22.3	11.02	5103	19	5	6.22025e+08	7.88487e+08	6.80626e+08	5.39568e+08	6.61274e+08	6.40877e+08	4.93477e+08	5.37513e+08	4.83962e+08	High	High	High	High	High	High	High	High	High
High	P68104	Elongation factor 1-alpha 1 OS=Homo sapiens OX=9606 GN=EEF1A1 PE=1 SV=1	EEF1A1	0	145.025	34	17	156	17	462	50.1	9.01	3166	17	0	5.02573e+08	4.93045e+08	6.34235e+08	2.4556e+08	3.11149e+08	4.54863e+08	6.4184e+08	6.58343e+08	6.49973e+08	High	High	High	High	High	High	High	High	High
High	Q15084	Protein disulfide-isomerase A6 OS=Homo sapiens OX=9606 GN=PDIA6 PE=1 SV=1	PDIA6	0	144.981	43	21	160	21	440	48.1	5.08	3542	21	0	1.54374e+08	1.5595e+08	1.37867e+08	1.54484e+08	1.73278e+08	1.63978e+08	1.43402e+08	1.23274e+08	1.24661e+08	High	High	High	High	High	High	High	High	High
High	P16989	Y-box-binding protein 3 OS=Homo sapiens OX=9606 GN=YBX3 PE=1 SV=4	YBX3	0	144.84	49	25	163	15	372	40.1	9.77	2928	25	10	1.30735e+08	1.15367e+08	1.44577e+08	7.66082e+07	9.67879e+07	1.09344e+08	1.55449e+08	1.68557e+08	1.6132e+08	High	High	High	High	High	High	High	High	High
High	P00505	Aspartate aminotransferase, mitochondrial OS=Homo sapiens OX=9606 GN=GOT2 PE=1 SV=3	GOT2	0	144.203	49	23	141	23	430	47.5	9.01	2655	23	0	1.19153e+08	1.07018e+08	1.03332e+08	1.44208e+08	1.27128e+08	1.18539e+08	1.12773e+08	1.14408e+08	1.09148e+08	High	High	High	High	High	High	High	High	High
High	P62937	Peptidyl-prolyl cis-trans isomerase A OS=Homo sapiens OX=9606 GN=PPIA PE=1 SV=2	PPIA	0	143.252	92	18	192	18	165	18	7.81	4165	18	0	3.04135e+08	4.79736e+08	5.45965e+08	2.4752e+08	2.48354e+08	4.78479e+08	4.0615e+08	6.02023e+08	7.43026e+08	High	High	High	High	High	High	High	High	High
High	P46821	Microtubule-associated protein 1B OS=Homo sapiens OX=9606 GN=MAP1B PE=1 SV=2	MAP1B	0	142.285	15	25	127	25	2468	270.5	4.81	2463	25	0	5.48189e+07	6.06367e+07	4.91617e+07	4.59611e+07	4.93066e+07	5.2108e+07	4.81619e+07	5.15449e+07	4.74027e+07	High	High	High	High	High	High	High	High	High
High	P62805	Histone H4 OS=Homo sapiens OX=9606 GN=H4C1 PE=1 SV=2	H4C1	0	140.98	74	17	234	17	103	11.4	11.36	5429	17	0	2.02825e+09	2.32463e+09	2.08577e+09	1.89016e+09	2.05012e+09	1.98453e+09	1.53593e+09	1.38094e+09	1.36779e+09	High	High	High	High	High	High	High	High	High
High	P62424	60S ribosomal protein L7a OS=Homo sapiens OX=9606 GN=RPL7A PE=1 SV=2	RPL7A	0	140.338	55	22	199	22	266	30	10.61	4295	22	0	2.86372e+08	2.80903e+08	2.93585e+08	1.87357e+08	2.30978e+08	2.51563e+08	2.70872e+08	2.72746e+08	2.22715e+08	High	High	High	High	High	High	High	High	High
High	P04792	Heat shock protein beta-1 OS=Homo sapiens OX=9606 GN=HSPB1 PE=1 SV=2	HSPB1	0	140.011	76	18	183	18	205	22.8	6.4	4189	18	0	1.7627e+08	2.06625e+08	2.64834e+08	1.66932e+08	1.81139e+08	2.27408e+08	2.20097e+08	2.59861e+08	3.47411e+08	High	High	High	High	High	High	High	High	High
High	P07900	Heat shock protein HSP 90-alpha OS=Homo sapiens OX=9606 GN=HSP90AA1 PE=1 SV=5	HSP90AA1	0	139.154	33	24	137	13	732	84.6	5.02	2690	24	1	5.90741e+07	4.81076e+07	5.76695e+07	3.36345e+07	4.59019e+07	4.97786e+07	5.66223e+07	7.15817e+07	6.19782e+07	High	High	High	High	High	High	High	High	High
High	P68363	Tubulin alpha-1B chain OS=Homo sapiens OX=9606 GN=TUBA1B PE=1 SV=1	TUBA1B	0	137.852	41	18	174	1	451	50.1	5.06	3575	18	17	1.77273e+08	1.7596e+08	2.24471e+08	7.9975e+07	1.36271e+08	1.54173e+08	1.44925e+08	1.56813e+08	2.09844e+08	High	High	High	High	Peak Found	High	High	High	High
High	P06899	Histone H2B type 1-J OS=Homo sapiens OX=9606 GN=H2BC11 PE=1 SV=3	H2BC11	0	137.755	75	14	187	6	126	13.9	10.32	4100	14	10	1.06028e+09	1.22038e+09	1.11917e+09	1.04411e+09	9.64976e+08	1.06525e+09	8.32376e+08	7.56989e+08	7.82256e+08	High	High	High	High	High	High	High	High	High
High	O60814	Histone H2B type 1-K OS=Homo sapiens OX=9606 GN=H2BC12 PE=1 SV=3	H2BC12	0	137.09	75	12	193	0	126	13.9	10.32	4232	12	0										Not Found	Not Found	Not Found	Not Found	Not Found	Not Found	Not Found	Not Found	Not Found
High	P07339	Cathepsin D OS=Homo sapiens OX=9606 GN=CTSD PE=1 SV=1	CTSD	0	137.016	40	19	146	19	412	44.5	6.54	2443	19	0	2.16737e+08	2.13476e+08	2.14175e+08	5.03942e+08	2.71311e+08	2.65181e+08	2.59132e+08	2.91296e+08	2.88067e+08	High	High	High	High	High	High	High	High	High
High	Q9Y490	Talin-1 OS=Homo sapiens OX=9606 GN=TLN1 PE=1 SV=3	TLN1	0	135.77	15	26	125	24	2541	269.6	6.07	2791	26	2	6.77895e+07	6.75668e+07	6.21606e+07	3.616e+07	4.66774e+07	5.6069e+07	5.91193e+07	5.93717e+07	6.14087e+07	High	High	High	High	High	High	High	High	High
High	Q71U36	Tubulin alpha-1A chain OS=Homo sapiens OX=9606 GN=TUBA1A PE=1 SV=1	TUBA1A	0	135.408	41	18	172	1	451	50.1	5.06	3420	18	0	538895	648323	1.04399e+06	255337	488293	462510	352874	379314	769587	High	High	Peak Found	Peak Found	High	High	Peak Found	High	High
High	Q00610	Clathrin heavy chain 1 OS=Homo sapiens OX=9606 GN=CLTC PE=1 SV=5	CLTC	0	135.351	15	23	158	23	1675	191.5	5.69	3267	23	0	1.36632e+08	1.38869e+08	1.38678e+08	7.59043e+07	1.08207e+08	1.13533e+08	1.08252e+08	1.00829e+08	9.33693e+07	High	High	High	High	High	High	High	High	High
High	P16401	Histone H1.5 OS=Homo sapiens OX=9606 GN=H1-5 PE=1 SV=3	H1-5	0	135.339	43	18	167	13	226	22.6	10.92	4541	18	0	3.03118e+08	3.61232e+08	3.11482e+08	2.64826e+08	3.03626e+08	2.9422e+08	2.17751e+08	2.30603e+08	2.13453e+08	High	High	High	High	High	High	High	High	High
High	P28799	Progranulin OS=Homo sapiens OX=9606 GN=GRN PE=1 SV=2	GRN	0	134.911	37	13	139	13	593	63.5	6.83	3753	13	0	3.50151e+08	3.36673e+08	3.39956e+08	3.85334e+08	4.38793e+08	4.22327e+08	3.63828e+08	3.8712e+08	3.3937e+08	High	High	High	High	High	High	High	High	High
High	Q16891	MICOS complex subunit MIC60 OS=Homo sapiens OX=9606 GN=IMMT PE=1 SV=1	IMMT	0	132.561	35	19	144	19	758	83.6	6.48	2298	19	0	6.92506e+07	8.69631e+07	7.33205e+07	5.08942e+07	7.23453e+07	6.68078e+07	6.89736e+07	6.84828e+07	5.65152e+07	High	High	High	High	High	High	High	High	High
High	P00441	Superoxide dismutase [Cu-Zn] OS=Homo sapiens OX=9606 GN=SOD1 PE=1 SV=2	SOD1	0	132.448	92	13	153	13	154	15.9	6.13	3420	13	0	2.89169e+08	3.13395e+08	4.31404e+08	3.44878e+08	4.25877e+08	4.18424e+08	4.96903e+08	5.75784e+08	5.52566e+08	High	High	High	High	High	High	High	High	High
High	Q16555	Dihydropyrimidinase-related protein 2 OS=Homo sapiens OX=9606 GN=DPYSL2 PE=1 SV=1	DPYSL2	0	132.41	51	23	131	23	572	62.3	6.38	3360	23	0	9.731e+07	1.06907e+08	1.3027e+08	6.77655e+07	6.54422e+07	9.88132e+07	1.10511e+08	1.32155e+08	1.5963e+08	High	High	High	High	High	High	High	High	High
High	P35580	Myosin-10 OS=Homo sapiens OX=9606 GN=MYH10 PE=1 SV=3	MYH10	0	132.367	11	23	124	11	1976	228.9	5.54	2216	23	0	1.66086e+07	1.73625e+07	2.08759e+07	1.66082e+07	2.15286e+07	2.20885e+07	2.40688e+07	2.23086e+07	1.92024e+07	High	High	High	High	High	High	High	High	High
High	Q92743	Serine protease HTRA1 OS=Homo sapiens OX=9606 GN=HTRA1 PE=1 SV=1	HTRA1	0	131.003	47	22	180	22	480	51.3	7.83	2578	22	0	2.66922e+08	2.32823e+08	2.54286e+08	1.83816e+08	2.62936e+08	2.6768e+08	1.85809e+08	1.97282e+08	1.74635e+08	High	High	High	High	High	High	High	High	High
High	P55084	Trifunctional enzyme subunit beta, mitochondrial OS=Homo sapiens OX=9606 GN=HADHB PE=1 SV=3	HADHB	0	127.256	55	25	157	25	474	51.3	9.41	2202	25	0	2.19184e+08	2.16535e+08	1.81963e+08	1.46246e+08	1.85405e+08	1.75799e+08	1.73829e+08	1.47278e+08	1.42591e+08	High	High	High	High	High	High	High	High	High
High	P13674	Prolyl 4-hydroxylase subunit alpha-1 OS=Homo sapiens OX=9606 GN=P4HA1 PE=1 SV=2	P4HA1	0	125.457	43	22	111	22	534	61	6.01	2673	22	0	8.7441e+07	8.94971e+07	7.6846e+07	1.28204e+08	1.16833e+08	1.05514e+08	7.9427e+07	6.45741e+07	6.79218e+07	High	High	High	High	High	High	High	High	High
High	A0A0B4J2D5	Putative glutamine amidotransferase-like class 1 domain-containing protein 3B, mitochondrial OS=Homo sapiens OX=9606 GN=GATD3B PE=5 SV=1	GATD3B	0	125.297	59	16	131	16	268	28.1	8.27	2025	16	0	1.7823e+08	2.30088e+08	2.07355e+08	231100741	2.2358e+08	2.22384e+08	2.04025e+08	2.25017e+08	2.09898e+08	High	High	High	High	High	High	High	High	High
High	P24752	Acetyl-CoA acetyltransferase, mitochondrial OS=Homo sapiens OX=9606 GN=ACAT1 PE=1 SV=1	ACAT1	0	123.281	52	21	134	21	427	45.2	8.85	2715	21	0	1.23308e+08	1.52505e+08	1.20613e+08	1.27713e+08	1.25605e+08	1.09143e+08	1.11072e+08	1.01857e+08	1.09029e+08	High	High	High	High	High	High	High	High	High
High	P27105	Stomatin OS=Homo sapiens OX=9606 GN=STOM PE=1 SV=3	STOM	0	122.608	48	15	164	15	288	31.7	7.88	4292	15	0	3.41987e+08	3.16544e+08	2.82701e+08	2.72488e+08	4.26489e+08	3.36879e+08	4.1688e+08	4.22921e+08	3.52671e+08	High	High	High	High	High	High	High	High	High
High	P60660	Myosin light polypeptide 6 OS=Homo sapiens OX=9606 GN=MYL6 PE=1 SV=2	MYL6	0	122.184	70	14	139	14	151	16.9	4.65	4056	14	0	2.93712e+08	2.43454e+08	2.31718e+08	3.41763e+08	2.9998e+08	2.34563e+08	2.68988e+08	3.12229e+08	2.84004e+08	High	High	High	High	High	High	High	High	High
High	Q03252	Lamin-B2 OS=Homo sapiens OX=9606 GN=LMNB2 PE=1 SV=4	LMNB2	0	121.899	33	23	111	20	620	69.9	5.59	2385	23	1	5.91979e+07	6.26976e+07	5.47928e+07	7.74111e+07	4.74891e+07	5.64343e+07	5.15616e+07	4.08671e+07	3.91822e+07	High	High	High	High	High	High	High	High	High
High	P04083	Annexin A1 OS=Homo sapiens OX=9606 GN=ANXA1 PE=1 SV=2	ANXA1	0	120.157	46	20	136	20	346	38.7	7.02	2761	20	0	6.68529e+07	7.82633e+07	1.10699e+08	4.89679e+07	5.00947e+07	7.73101e+07	7.91912e+07	9.09966e+07	1.36265e+08	High	High	High	High	High	High	High	High	High
High	P51659	Peroxisomal multifunctional enzyme type 2 OS=Homo sapiens OX=9606 GN=HSD17B4 PE=1 SV=3	HSD17B4	0	119.919	29	19	100	19	736	79.6	8.84	2415	19	0	6.08469e+07	7.26115e+07	5.51762e+07	6.57003e+07	5.68289e+07	6.24907e+07	5.00799e+07	4.93584e+07	4.81675e+07	High	High	High	High	High	High	High	High	High
High	P18621	60S ribosomal protein L17 OS=Homo sapiens OX=9606 GN=RPL17 PE=1 SV=3	RPL17	0	119.335	63	16	145	16	184	21.4	10.17	1591	16	0	1.25879e+08	1.35583e+08	1.34117e+08	7.66076e+07	1.0074e+08	1.25917e+08	1.27114e+08	1.21517e+08	1.25372e+08	High	High	High	High	High	High	High	High	High
High	P35527	Keratin, type I cytoskeletal 9 OS=Homo sapiens OX=9606 GN=KRT9 PE=1 SV=3	KRT9	0	118.879	53	17	86	16	623	62	5.24	3338	17	0	8.58246e+06	4.51663e+07	1.18493e+08	1.23677e+08	2.23411e+07	7.68078e+07	2.47438e+07	1.37354e+08	3.99444e+07	High	High	High	High	High	High	High	High	High
High	Q9C0C2	182 kDa tankyrase-1-binding protein OS=Homo sapiens OX=9606 GN=TNKS1BP1 PE=1 SV=4	TNKS1BP1	0	118.728	18	23	121	23	1729	181.7	4.86	2984	23	0	3.64742e+07	4.26444e+07	4.05875e+07	3.21473e+07	3.85469e+07	4.14677e+07	4.14173e+07	4.46819e+07	4.49848e+07	High	High	High	High	High	High	High	High	High
High	O00264	Membrane-associated progesterone receptor component 1 OS=Homo sapiens OX=9606 GN=PGRMC1 PE=1 SV=3	PGRMC1	0	116.992	54	16	136	14	195	21.7	4.7	2800	16	2	1.32169e+08	1.41941e+08	1.38264e+08	1.71837e+08	1.8122e+08	1.70773e+08	1.36068e+08	1.29993e+08	1.39957e+08	High	High	High	High	High	High	High	High	High
High	P31040	Succinate dehydrogenase [ubiquinone] flavoprotein subunit, mitochondrial OS=Homo sapiens OX=9606 GN=SDHA PE=1 SV=2	SDHA	0	116.28	31	18	126	18	664	72.6	7.39	2825	18	0	1.10515e+08	1.1519e+08	1.03364e+08	1.37531e+08	1.02006e+08	1.01443e+08	9.75808e+07	9.73919e+07	1.04453e+08	High	High	High	High	High	High	High	High	High
High	P05023	Sodium/potassium-transporting ATPase subunit alpha-1 OS=Homo sapiens OX=9606 GN=ATP1A1 PE=1 SV=1	ATP1A1	0	116.155	23	20	109	20	1023	112.8	5.49	3351	20	0	9.78425e+07	9.16495e+07	7.64614e+07	6.61008e+07	8.67119e+07	8.58571e+07	8.85223e+07	8.0522e+07	7.07573e+07	High	High	High	High	High	High	High	High	High
High	Q02818	Nucleobindin-1 OS=Homo sapiens OX=9606 GN=NUCB1 PE=1 SV=4	NUCB1	0	116.079	43	20	111	20	461	53.8	5.25	1698	20	0	7.46977e+07	7.1744e+07	7.37394e+07	1.19023e+08	9.30847e+07	7.80061e+07	6.84553e+07	7.60931e+07	6.7927e+07	High	High	High	High	High	High	High	High	High
High	P0DP23	Calmodulin-1 OS=Homo sapiens OX=9606 GN=CALM1 PE=1 SV=1	CALM1	0	115.691	52	13	187	13	149	16.8	4.22	6051	13	0	8.80453e+08	8.08763e+08	7.25839e+08	4.50875e+08	8.18784e+08	6.29366e+08	6.12091e+08	7.06779e+08	7.35174e+08	High	High	High	High	High	High	High	High	High
High	P07814	Bifunctional glutamate/proline--tRNA ligase OS=Homo sapiens OX=9606 GN=EPRS1 PE=1 SV=5	EPRS1	0	115.522	17	23	113	23	1512	170.5	7.33	1533	23	0	4.23118e+07	4.32982e+07	4.79526e+07	2.47881e+07	3.74549e+07	4.01753e+07	6.09456e+07	5.65374e+07	5.33224e+07	High	High	High	High	High	High	High	High	High
High	Q6S8J3	POTE ankyrin domain family member E OS=Homo sapiens OX=9606 GN=POTEE PE=2 SV=3	POTEE	0	111.53	12	12	215	1	1075	121.3	6.2	5596	12	0		373149			371868	589548	495930	460036	493579	Not Found	High	Not Found	Not Found	Peak Found	Peak Found	High	Peak Found	High
High	P52272	Heterogeneous nuclear ribonucleoprotein M OS=Homo sapiens OX=9606 GN=HNRNPM PE=1 SV=3	HNRNPM	0	110.712	34	22	133	22	730	77.5	8.7	2978	22	0	1.81435e+08	2.21195e+08	1.73375e+08	1.41925e+08	1.87049e+08	1.89926e+08	1.83775e+08	1.72323e+08	1.73809e+08	High	High	High	High	High	High	High	High	High
High	Q86UE4	Protein LYRIC OS=Homo sapiens OX=9606 GN=MTDH PE=1 SV=2	MTDH	0	110.137	36	21	125	21	582	63.8	9.32	2950	21	0	6.85188e+07	7.65057e+07	7.46743e+07	7.97477e+07	9.67149e+07	9.27246e+07	8.38698e+07	7.85483e+07	7.07865e+07	High	High	High	High	High	High	High	High	High
High	P04843	Dolichyl-diphosphooligosaccharide--protein glycosyltransferase subunit 1 OS=Homo sapiens OX=9606 GN=RPN1 PE=1 SV=1	RPN1	0	109.333	32	17	128	17	607	68.5	6.38	3970	17	0	8.81171e+07	8.32457e+07	7.66131e+07	6.54947e+07	7.78327e+07	8.33762e+07	6.5501e+07	5.72876e+07	5.51494e+07	High	High	High	High	High	High	High	High	High
High	P05455	Lupus La protein OS=Homo sapiens OX=9606 GN=SSB PE=1 SV=2	SSB	0	109.282	27	13	88	13	408	46.8	7.12	2378	13	0	6.62118e+07	5.82896e+07	6.55928e+07	5.04386e+07	4.95242e+07	6.18056e+07	9.15243e+07	8.92955e+07	8.51096e+07	High	High	High	High	High	High	High	High	High
High	P07585	Decorin OS=Homo sapiens OX=9606 GN=DCN PE=1 SV=1	DCN	0	108.941	46	16	140	16	359	39.7	8.54	2851	16	0	1.95839e+08	1.95516e+08	2.13614e+08	3.16296e+08	2.52489e+08	1.86228e+08	2.26901e+08	2.88614e+08	2.18254e+08	High	High	High	High	High	High	High	High	High
High	P62241	40S ribosomal protein S8 OS=Homo sapiens OX=9606 GN=RPS8 PE=1 SV=2	RPS8	0	107.74	56	16	134	16	208	24.2	10.32	2660	16	0	2.00676e+08	1.92853e+08	1.99761e+08	1.03924e+08	1.40841e+08	1.69351e+08	2.11338e+08	1.69686e+08	1.60838e+08	High	High	High	High	High	High	High	High	High
High	P31930	Cytochrome b-c1 complex subunit 1, mitochondrial OS=Homo sapiens OX=9606 GN=UQCRC1 PE=1 SV=3	UQCRC1	0	107.722	39	16	118	15	480	52.6	6.37	3082	16	1	7.03758e+07	7.32651e+07	7.06374e+07	1.23629e+08	8.07314e+07	6.99557e+07	7.04807e+07	6.36916e+07	6.8526e+07	High	High	High	High	High	High	High	High	High
High	P05387	60S acidic ribosomal protein P2 OS=Homo sapiens OX=9606 GN=RPLP2 PE=1 SV=1	RPLP2	0	107.503	79	10	93	10	115	11.7	4.54	2308	10	0	8.53353e+07	7.25559e+07	7.70078e+07	1.16523e+08	9.21686e+07	7.17426e+07	7.94562e+07	8.72504e+07	1.31862e+08	High	High	High	High	High	High	High	High	High
High	Q96CM8	Medium-chain acyl-CoA ligase ACSF2, mitochondrial OS=Homo sapiens OX=9606 GN=ACSF2 PE=1 SV=2	ACSF2	0	106.565	34	16	107	16	615	68.1	7.55	2653	16	0	7.00374e+07	8.53049e+07	6.28491e+07	6.6344e+07	7.14716e+07	5.46939e+07	4.8332e+07	5.19599e+07	4.30118e+07	High	High	High	High	High	High	High	High	High
High	P51991	Heterogeneous nuclear ribonucleoprotein A3 OS=Homo sapiens OX=9606 GN=HNRNPA3 PE=1 SV=2	HNRNPA3	0	105.97	36	17	141	15	378	39.6	9.01	2489	17	0	7.21171e+07	7.1811e+07	6.93341e+07	6.37034e+07	6.34313e+07	7.20759e+07	6.1389e+07	6.20463e+07	6.5654e+07	High	High	High	High	High	High	High	High	High
High	P10253	Lysosomal alpha-glucosidase OS=Homo sapiens OX=9606 GN=GAA PE=1 SV=4	GAA	0	105.213	23	19	102	19	952	105.3	6	1091	19	0	4.61059e+07	4.12675e+07	3.45678e+07	51973112	4.71963e+07	3.62718e+07	3.81788e+07	4.52513e+07	5.97849e+07	High	High	High	High	High	High	High	High	High
High	P61978	Heterogeneous nuclear ribonucleoprotein K OS=Homo sapiens OX=9606 GN=HNRNPK PE=1 SV=1	HNRNPK	0	103.941	49	19	95	19	463	50.9	5.54	1668	19	0	6.17915e+07	5.7465e+07	5.80119e+07	4.74303e+07	5.23746e+07	5.4088e+07	6.32297e+07	6.23317e+07	7.66673e+07	High	High	High	High	High	High	High	High	High
High	Q99729	Heterogeneous nuclear ribonucleoprotein A/B OS=Homo sapiens OX=9606 GN=HNRNPAB PE=1 SV=2	HNRNPAB	0	103.865	35	16	128	14	332	36.2	8.21	1956	16	2	5.0421e+07	5.70181e+07	5.32011e+07	5.47243e+07	4.77276e+07	5.16221e+07	4.91741e+07	5.49554e+07	5.20774e+07	High	High	High	High	High	High	High	High	High
High	P61247	40S ribosomal protein S3a OS=Homo sapiens OX=9606 GN=RPS3A PE=1 SV=2	RPS3A	0	103.734	52	16	102	16	264	29.9	9.73	1472	16	0	1.05929e+08	1.0273e+08	1.01396e+08	6.03686e+07	7.40847e+07	9.44756e+07	1.06516e+08	9.32554e+07	9.10689e+07	High	High	High	High	High	High	High	High	High
High	P46777	60S ribosomal protein L5 OS=Homo sapiens OX=9606 GN=RPL5 PE=1 SV=3	RPL5	0	102.579	46	18	98	18	297	34.3	9.72	1689	18	0	7.44014e+07	8.35572e+07	7.86066e+07	8.1509e+07	6.15483e+07	9.39937e+07	1.13513e+08	1.26994e+08	1.50693e+08	High	High	High	High	High	High	High	High	High
High	Q99715	Collagen alpha-1(XII) chain OS=Homo sapiens OX=9606 GN=COL12A1 PE=1 SV=2	COL12A1	0	102.365	12	23	97	23	3063	332.9	5.53	1577	23	0	2.70186e+07	4.28634e+07	3.19241e+07	2.24924e+07	3.99207e+07	4.60291e+07	1.28245e+07	1.68101e+07	1.34519e+07	High	High	High	High	High	High	High	High	High
High	Q9Y2B0	Protein canopy homolog 2 OS=Homo sapiens OX=9606 GN=CNPY2 PE=1 SV=1	CNPY2	0	101.982	67	14	115	14	182	20.6	4.92	1845	14	0	1.09513e+08	8.77174e+07	9.58176e+07	2.23236e+08	1.44055e+08	1.24614e+08	1.24395e+08	1.54113e+08	1.3445e+08	High	High	High	High	High	High	High	High	High
High	P39019	40S ribosomal protein S19 OS=Homo sapiens OX=9606 GN=RPS19 PE=1 SV=2	RPS19	0	100.674	63	15	124	15	145	16.1	10.32	2479	15	0	1.39392e+08	1.52693e+08	1.43533e+08	9.54416e+07	1.21706e+08	1.49071e+08	1.68594e+08	1.6146e+08	1.56041e+08	High	High	High	High	High	High	High	High	High
High	P83731	60S ribosomal protein L24 OS=Homo sapiens OX=9606 GN=RPL24 PE=1 SV=1	RPL24	0	100.186	62	15	106	15	157	17.8	11.25	2627	15	0	9.89333e+07	1.32357e+08	1.27594e+08	5.96253e+07	9.79e+07	1.2025e+08	1.20985e+08	1.33056e+08	1.21837e+08	High	High	High	High	High	High	High	High	High
High	P29401	Transketolase OS=Homo sapiens OX=9606 GN=TKT PE=1 SV=3	TKT	0	99.629	28	18	128	18	623	67.8	7.66	2487	18	0	9.11946e+07	1.03165e+08	1.15801e+08	6.58289e+07	6.13458e+07	8.9193e+07	9.98129e+07	1.11822e+08	1.44491e+08	High	High	High	High	High	High	High	High	High
High	Q86TX2	Acyl-coenzyme A thioesterase 1 OS=Homo sapiens OX=9606 GN=ACOT1 PE=1 SV=1	ACOT1	0	99.459	50	20	117	2	421	46.2	7.34	2076	20	17	1.13288e+08	1.54518e+08	1.24081e+08	1.14165e+08	1.41235e+08	1.17972e+08	1.17138e+08	1.1464e+08	1.02699e+08	High	High	High	High	High	High	High	High	High
High	Q96AY3	Peptidyl-prolyl cis-trans isomerase FKBP10 OS=Homo sapiens OX=9606 GN=FKBP10 PE=1 SV=1	FKBP10	0	99.438	37	21	102	21	582	64.2	5.62	2296	21	0	9.23064e+07	7.98918e+07	6.68236e+07	1.12585e+08	1.12224e+08	9.32125e+07	7.5706e+07	6.70786e+07	7.2442e+07	High	High	High	High	High	High	High	High	High
High	P04040	Catalase OS=Homo sapiens OX=9606 GN=CAT PE=1 SV=3	CAT	0	98.909	38	14	83	14	527	59.7	7.39	2047	14	0	4.92517e+07	7.51806e+07	5.46724e+07	7.0854e+07	5.99864e+07	6.57362e+07	4.88837e+07	6.83744e+07	6.81567e+07	High	High	High	High	High	High	High	High	High
High	Q13162	Peroxiredoxin-4 OS=Homo sapiens OX=9606 GN=PRDX4 PE=1 SV=1	PRDX4	0	98.27	50	12	100	10	271	30.5	6.29	2461	12	0	1.20015e+08	1.10465e+08	1.16105e+08	1.57218e+08	1.63244e+08	1.45098e+08	1.37018e+08	1.37942e+08	1.24034e+08	High	High	High	High	High	High	High	High	High
High	P07686	Beta-hexosaminidase subunit beta OS=Homo sapiens OX=9606 GN=HEXB PE=1 SV=4	HEXB	0	97.751	25	15	131	15	556	63.1	6.76	2252	15	0	1.20063e+08	1.16883e+08	1.15415e+08	1.70159e+08	1.68906e+08	1.68641e+08	1.42413e+08	1.50987e+08	1.49572e+08	High	High	High	High	High	High	High	High	High
High	Q9Y2D5	A-kinase anchor protein 2 OS=Homo sapiens OX=9606 GN=AKAP2 PE=1 SV=3	AKAP2	0	97.628	32	17	71	17	859	94.6	5.11	1525	17	0	4.09597e+07	4.3195e+07	4.20766e+07	3.19767e+07	2.91562e+07	2.55964e+07	6.80393e+07	7.32585e+07	8.84451e+07	High	High	High	High	High	High	High	High	High
High	P15586	N-acetylglucosamine-6-sulfatase OS=Homo sapiens OX=9606 GN=GNS PE=1 SV=3	GNS	0	96.909	28	15	122	15	552	62	8.31	3044	15	0	2.61242e+08	2.57359e+08	2.58591e+08	3.36985e+08	2.43311e+08	3.10966e+08	2.91889e+08	3.32491e+08	2.96345e+08	High	High	High	High	High	High	High	High	High
High	P62917	60S ribosomal protein L8 OS=Homo sapiens OX=9606 GN=RPL8 PE=1 SV=2	RPL8	0	96.677	50	15	150	15	257	28	11.03	2074	15	0	2.26929e+08	2.63749e+08	2.73405e+08	1.50996e+08	2.16833e+08	2.40659e+08	2.89328e+08	2.88912e+08	2.47832e+08	High	High	High	High	High	High	High	High	High
High	P11940	Polyadenylate-binding protein 1 OS=Homo sapiens OX=9606 GN=PABPC1 PE=1 SV=2	PABPC1	0	96.677	29	20	113	15	636	70.6	9.5	1970	20	5	5.92279e+07	5.66571e+07	6.86204e+07	4.1937e+07	4.59615e+07	5.31681e+07	7.23637e+07	6.579e+07	6.99812e+07	High	High	High	High	High	High	High	High	High
High	Q12906	Interleukin enhancer-binding factor 3 OS=Homo sapiens OX=9606 GN=ILF3 PE=1 SV=3	ILF3	0	95.642	25	16	101	16	894	95.3	8.76	1912	16	0	7.86564e+07	7.55313e+07	6.53604e+07	5.35582e+07	6.07201e+07	5.90535e+07	6.32683e+07	5.36062e+07	5.60566e+07	High	High	High	High	High	High	High	High	High
High	P38159	RNA-binding motif protein, X chromosome OS=Homo sapiens OX=9606 GN=RBMX PE=1 SV=3	RBMX	0	95.352	48	19	133	7	391	42.3	10.05	1230	19	12	9.67387e+07	1.03691e+08	9.03915e+07	8.51893e+07	9.00745e+07	9.45612e+07	8.80031e+07	8.43987e+07	7.12161e+07	High	High	High	High	High	High	High	High	High
High	Q8NHP8	Putative phospholipase B-like 2 OS=Homo sapiens OX=9606 GN=PLBD2 PE=1 SV=2	PLBD2	0	94.931	26	16	125	16	589	65.4	6.8	2726	16	0	1.53888e+08	1.62033e+08	1.5907e+08	2.39281e+08	1.92819e+08	2.18401e+08	1.93501e+08	2.21325e+08	2.18709e+08	High	High	High	High	High	High	High	High	High
High	P49753	Acyl-coenzyme A thioesterase 2, mitochondrial OS=Homo sapiens OX=9606 GN=ACOT2 PE=1 SV=6	ACOT2	0	93.948	40	19	110	1	483	53.2	8.47	1769	19	0	276306	421350	360184	168643	229824	224877	217368	139321	249150	Peak Found	Peak Found	Peak Found	Peak Found	High	High	High	Peak Found	Peak Found
High	P00338	L-lactate dehydrogenase A chain OS=Homo sapiens OX=9606 GN=LDHA PE=1 SV=2	LDHA	0	93.771	42	17	113	16	332	36.7	8.27	2343	17	1	1.12973e+08	1.65999e+08	2.15253e+08	4.72492e+07	1.1514e+08	9.4628e+07	1.07822e+08	1.8202e+08	2.21963e+08	High	High	High	High	High	High	High	High	High
High	P00325	All-trans-retinol dehydrogenase [NAD(+)] ADH1B OS=Homo sapiens OX=9606 GN=ADH1B PE=1 SV=3	ADH1B	0	93.387	37	12	89	12	375	39.8	8.19	1826	12	0	6.88181e+07	8.84122e+07	1.18965e+08	3.44724e+07	4.26059e+07	9.24596e+07	8.41048e+07	1.14463e+08	1.3908e+08	High	High	High	High	High	High	High	High	High
High	O95831	Apoptosis-inducing factor 1, mitochondrial OS=Homo sapiens OX=9606 GN=AIFM1 PE=1 SV=1	AIFM1	0	92.888	33	18	78	18	613	66.9	8.95	1741	18	0	5.34879e+07	5.4903e+07	4.79901e+07	5.45346e+07	5.32753e+07	5.01581e+07	5.46024e+07	4.69826e+07	5.07293e+07	High	High	High	High	High	High	High	High	High
High	Q16836	Hydroxyacyl-coenzyme A dehydrogenase, mitochondrial OS=Homo sapiens OX=9606 GN=HADH PE=1 SV=3	HADH	0	91.04	37	15	120	15	314	34.3	8.85	1966	15	0	1.68619e+08	2.23676e+08	1.46786e+08	2.51559e+08	1.69763e+08	1.7079e+08	1.52914e+08	1.68954e+08	1.68133e+08	High	High	High	High	High	High	High	High	High
High	P62701	40S ribosomal protein S4, X isoform OS=Homo sapiens OX=9606 GN=RPS4X PE=1 SV=2	RPS4X	0	90.61	40	14	96	14	263	29.6	10.15	2353	14	0	1.62532e+08	1.49053e+08	1.64317e+08	8.52194e+07	1.13616e+08	1.28262e+08	1.57678e+08	1.42665e+08	1.40306e+08	High	High	High	High	High	High	High	High	High
High	Q02218	2-oxoglutarate dehydrogenase complex component E1 OS=Homo sapiens OX=9606 GN=OGDH PE=1 SV=3	OGDH	0	89.939	24	19	87	19	1023	115.9	6.86	1096	19	0	4.47031e+07	4.62282e+07	3.89826e+07	4.94963e+07	4.48318e+07	3.93059e+07	4.33215e+07	4.03386e+07	4.00392e+07	High	High	High	High	High	High	High	High	High
High	P18084	Integrin beta-5 OS=Homo sapiens OX=9606 GN=ITGB5 PE=1 SV=1	ITGB5	0	89.594	20	13	83	13	799	88	6.06	1853	13	0	3.11386e+07	3.31638e+07	3.31387e+07	3.41167e+07	4.29704e+07	4.71332e+07	3.61992e+07	3.49393e+07	3.15899e+07	High	High	High	High	High	High	High	High	High
High	P62280	40S ribosomal protein S11 OS=Homo sapiens OX=9606 GN=RPS11 PE=1 SV=3	RPS11	0	88.687	68	16	155	16	158	18.4	10.3	3206	16	0	1.62012e+08	1.78234e+08	1.82525e+08	8.49298e+07	1.23058e+08	1.52542e+08	1.69467e+08	1.58675e+08	1.50469e+08	High	High	High	High	High	High	High	High	High
High	Q8NC51	Plasminogen activator inhibitor 1 RNA-binding protein OS=Homo sapiens OX=9606 GN=SERBP1 PE=1 SV=2	SERBP1	0	88.672	33	16	91	16	408	44.9	8.65	1094	16	0	5.92951e+07	7.55008e+07	7.74952e+07	3.83859e+07	6.41254e+07	7.29051e+07	7.02209e+07	8.29093e+07	8.81029e+07	High	High	High	High	High	High	High	High	High
High	Q8NBJ7	Inactive C-alpha-formylglycine-generating enzyme 2 OS=Homo sapiens OX=9606 GN=SUMF2 PE=1 SV=2	SUMF2	0	88.571	41	13	70	13	301	33.8	8	1777	13	0	4.9353e+07	5.03868e+07	4.45371e+07	7.71331e+07	6.75314e+07	6.91385e+07	4.76004e+07	4.89663e+07	4.69216e+07	High	High	High	High	High	High	High	High	High
High	Q07020	60S ribosomal protein L18 OS=Homo sapiens OX=9606 GN=RPL18 PE=1 SV=2	RPL18	0	88.14	52	12	101	12	188	21.6	11.72	2413	12	0	1.30257e+08	1.20169e+08	1.1603e+08	7.81223e+07	1.05397e+08	1.18045e+08	1.20311e+08	1.15994e+08	1.10265e+08	High	High	High	High	High	High	High	High	High
High	P62906	60S ribosomal protein L10a OS=Homo sapiens OX=9606 GN=RPL10A PE=1 SV=2	RPL10A	0	87.877	40	11	102	11	217	24.8	9.94	2395	11	0	1.24357e+08	1.32322e+08	1.28368e+08	7.97537e+07	1.05179e+08	1.21042e+08	1.3408e+08	1.21222e+08	1.14504e+08	High	High	High	High	High	High	High	High	High
High	P12109	Collagen alpha-1(VI) chain OS=Homo sapiens OX=9606 GN=COL6A1 PE=1 SV=3	COL6A1	0	87.22	19	14	84	14	1028	108.5	5.43	1882	14	0	7.02903e+07	8.95496e+07	6.26401e+07	6.68957e+07	6.93914e+07	7.22657e+07	4.75302e+07	4.2151e+07	3.5788e+07	High	High	High	High	High	High	High	High	High
High	Q16698	2,4-dienoyl-CoA reductase [(3E)-enoyl-CoA-producing], mitochondrial OS=Homo sapiens OX=9606 GN=DECR1 PE=1 SV=1	DECR1	0	87.192	39	15	107	15	335	36	9.28	1636	15	0	9.65463e+07	1.06876e+08	7.82498e+07	9.3781e+07	9.4742e+07	7.89201e+07	7.8684e+07	7.77212e+07	7.61601e+07	High	High	High	High	High	High	High	High	High
High	O43491	Band 4.1-like protein 2 OS=Homo sapiens OX=9606 GN=EPB41L2 PE=1 SV=1	EPB41L2	0	86.807	26	17	94	16	1005	112.5	5.44	1378	17	0	4.98808e+07	4.75735e+07	4.08581e+07	5.43908e+07	6.2488e+07	5.03981e+07	4.95048e+07	4.79403e+07	4.48293e+07	High	High	High	High	High	High	High	High	High
High	O15173	Membrane-associated progesterone receptor component 2 OS=Homo sapiens OX=9606 GN=PGRMC2 PE=1 SV=1	PGRMC2	0	86.506	50	14	72	12	223	23.8	4.88	1856	14	0	5.09397e+07	5.60663e+07	6.33645e+07	6.64807e+07	6.51576e+07	6.45001e+07	6.39663e+07	6.05852e+07	5.69034e+07	High	High	High	High	High	High	High	High	High
High	P84098	60S ribosomal protein L19 OS=Homo sapiens OX=9606 GN=RPL19 PE=1 SV=1	RPL19	0	86.042	46	13	121	13	196	23.5	11.47	2437	13	0	1.73055e+08	1.85213e+08	1.88098e+08	1.0599e+08	1.46283e+08	1.63491e+08	1.84886e+08	1.69786e+08	1.66897e+08	High	High	High	High	High	High	High	High	High
High	P09429	High mobility group protein B1 OS=Homo sapiens OX=9606 GN=HMGB1 PE=1 SV=3	HMGB1	0	85.615	49	11	87	8	215	24.9	5.74	1952	11	3	6.35255e+07	8.53053e+07	9.59901e+07	5.71488e+07	7.09174e+07	8.93578e+07	9.21388e+07	1.05966e+08	1.14584e+08	High	High	High	High	High	High	High	High	High
High	P30038	Delta-1-pyrroline-5-carboxylate dehydrogenase, mitochondrial OS=Homo sapiens OX=9606 GN=ALDH4A1 PE=1 SV=3	ALDH4A1	0	85.551	26	13	80	13	563	61.7	8.07	1979	13	0	6.38677e+07	7.42598e+07	6.37723e+07	7.09086e+07	5.63667e+07	6.7193e+07	5.17065e+07	6.7945e+07	5.41802e+07	High	High	High	High	High	High	High	High	High
High	P02794	Ferritin heavy chain OS=Homo sapiens OX=9606 GN=FTH1 PE=1 SV=2	FTH1	0	85.212	57	12	132	12	183	21.2	5.55	2267	12	0	1.60571e+08	1.47533e+08	1.86575e+08	2.04186e+08	1.98146e+08	1.87446e+08	2.26907e+08	2.73101e+08	2.68213e+08	High	High	High	High	High	High	High	High	High
High	P31946	14-3-3 protein beta/alpha OS=Homo sapiens OX=9606 GN=YWHAB PE=1 SV=3	YWHAB	0	84.879	43	14	91	4	246	28.1	4.83	1595	14	1	3.91284e+07	3.99117e+07	5.27934e+07	2.73737e+07	2.38146e+07	3.70509e+07	4.61527e+07	5.57055e+07	6.83387e+07	High	High	High	High	High	Peak Found	High	Peak Found	High
High	Q93077	Histone H2A type 1-C OS=Homo sapiens OX=9606 GN=H2AC6 PE=1 SV=3	H2AC6	0	84.832	78	14	130	3	130	14.1	11.05	2046	14	0	4.44091e+07	4.69225e+07	3.85102e+07	60681749	3.54608e+07	4.58604e+07	4.10648e+07	3.72487e+07	4.30069e+07	High	High	High	High	High	High	High	High	High
High	P05186	Alkaline phosphatase, tissue-nonspecific isozyme OS=Homo sapiens OX=9606 GN=ALPL PE=1 SV=4	ALPL	0	84.497	38	14	100	14	524	57.3	6.67	1762	14	0	7.47602e+07	7.19269e+07	6.59815e+07	6.37604e+07	7.71976e+07	7.20057e+07	7.43614e+07	6.98132e+07	6.41941e+07	High	High	High	High	High	High	High	High	High
High	P13645	Keratin, type I cytoskeletal 10 OS=Homo sapiens OX=9606 GN=KRT10 PE=1 SV=6	KRT10	0	84.408	26	14	70	11	584	58.8	5.21	2589	14	0	3.46714e+07	3.1345e+07	5.90712e+07	7.93152e+07	2.03353e+07	2.52399e+07	3.12754e+07	2.52842e+07	8.69474e+07	High	High	High	High	High	High	High	High	High
High	P31937	3-hydroxyisobutyrate dehydrogenase, mitochondrial OS=Homo sapiens OX=9606 GN=HIBADH PE=1 SV=2	HIBADH	0	84.392	48	14	65	14	336	35.3	8.13	1761	14	0	2.35832e+07	2.05872e+07	1.74892e+07	2.65928e+07	2.35063e+07	2.13048e+07	2.09217e+07	1.82921e+07	2.21692e+07	High	High	High	High	High	High	High	High	High
High	P05141	ADP/ATP translocase 2 OS=Homo sapiens OX=9606 GN=SLC25A5 PE=1 SV=7	SLC25A5	0	84.238	45	16	108	6	298	32.8	9.69	2208	16	0	1.92886e+07	3.02474e+07	2.28543e+07	2.00595e+07	2.65455e+07	2.50653e+07	2.36936e+07	2.17579e+07	2.1035e+07	High	High	High	High	High	High	High	High	High
High	P35232	Prohibitin 1 OS=Homo sapiens OX=9606 GN=PHB1 PE=1 SV=1	PHB1	0	84.149	51	14	115	14	272	29.8	5.76	2703	14	0	9.70843e+07	9.98909e+07	9.42491e+07	8.14271e+07	9.52148e+07	8.84172e+07	9.68734e+07	8.16347e+07	7.59265e+07	High	High	High	High	High	High	High	High	High
High	P09382	Galectin-1 OS=Homo sapiens OX=9606 GN=LGALS1 PE=1 SV=2	LGALS1	0	83.583	41	8	96	8	135	14.7	5.5	3824	8	0	4.60247e+08	4.72952e+08	5.16472e+08	3.86604e+08	5.10056e+08	5.36466e+08	3.86576e+08	4.02316e+08	4.99544e+08	High	High	High	High	High	High	High	High	High
High	O75083	WD repeat-containing protein 1 OS=Homo sapiens OX=9606 GN=WDR1 PE=1 SV=4	WDR1	0	83.462	35	14	76	14	606	66.2	6.65	1190	14	0	3.63006e+07	4.55523e+07	4.95802e+07	3.09686e+07	2.70359e+07	4.35513e+07	4.02656e+07	4.44902e+07	5.39421e+07	High	High	High	High	High	High	High	High	High
High	Q14699	Raftlin OS=Homo sapiens OX=9606 GN=RFTN1 PE=1 SV=4	RFTN1	0	83.426	27	11	59	11	578	63.1	5.67	1311	11	0	4.3814e+07	4.66305e+07	4.20737e+07	3.73452e+07	4.81634e+07	4.78583e+07	4.20335e+07	4.20637e+07	3.67928e+07	High	High	High	High	High	High	High	High	High
High	Q32MZ4	Leucine-rich repeat flightless-interacting protein 1 OS=Homo sapiens OX=9606 GN=LRRFIP1 PE=1 SV=2	LRRFIP1	0	83.282	18	12	66	12	808	89.2	4.65	2260	12	0	1.93323e+07	2.86303e+07	2.76311e+07	1.90026e+07	3.14164e+07	2.95606e+07	4.06449e+07	3.95335e+07	3.82453e+07	High	High	High	High	High	High	High	High	High
High	P09110	3-ketoacyl-CoA thiolase, peroxisomal OS=Homo sapiens OX=9606 GN=ACAA1 PE=1 SV=2	ACAA1	0	83.195	42	12	84	12	424	44.3	8.44	1844	12	0	2.56447e+07	3.2053e+07	2.53513e+07	2.99714e+07	2.99049e+07	2.87604e+07	2.56984e+07	2.91643e+07	2.27098e+07	High	High	High	High	High	High	High	High	High
High	Q96AG4	Leucine-rich repeat-containing protein 59 OS=Homo sapiens OX=9606 GN=LRRC59 PE=1 SV=1	LRRC59	0	83.18	51	16	110	16	307	34.9	9.57	1872	16	0	6.90118e+07	8.20251e+07	7.01569e+07	6.40269e+07	5.26347e+07	6.62721e+07	6.57652e+07	5.97251e+07	6.70532e+07	High	High	High	High	High	High	High	High	High
High	P23246	Splicing factor, proline- and glutamine-rich OS=Homo sapiens OX=9606 GN=SFPQ PE=1 SV=2	SFPQ	0	83.074	22	14	88	13	707	76.1	9.44	1141	14	1	6.11533e+07	7.05643e+07	6.04656e+07	4.20532e+07	4.72889e+07	5.32729e+07	4.94418e+07	4.68114e+07	4.79201e+07	High	High	High	High	High	High	High	High	High
High	O14979	Heterogeneous nuclear ribonucleoprotein D-like OS=Homo sapiens OX=9606 GN=HNRNPDL PE=1 SV=3	HNRNPDL	0	82.748	22	11	91	7	420	46.4	9.57	1422	11	2	3.42083e+07	4.74558e+07	3.86928e+07	3.40367e+07	2.86049e+07	3.09208e+07	3.03926e+07	2.97504e+07	3.02685e+07	High	High	High	High	High	High	High	High	High
High	P62633	CCHC-type zinc finger nucleic acid binding protein OS=Homo sapiens OX=9606 GN=CNBP PE=1 SV=1	CNBP	0	81.933	43	8	87	8	177	19.5	7.71	2666	8	0	8.0202e+07	8.9035e+07	9.3272e+07	5.54039e+07	5.36771e+07	7.26046e+07	1.10392e+08	1.12772e+08	1.08896e+08	High	High	High	High	High	High	High	High	High
High	P08779	Keratin, type I cytoskeletal 16 OS=Homo sapiens OX=9606 GN=KRT16 PE=1 SV=4	KRT16	0	81.725	42	17	36	9	473	51.2	5.05	1002	17	8	7.45762e+06	1.27579e+07	3.13208e+07	5.22377e+07	7.47405e+06	1.86721e+07	1.23433e+08	5.65876e+07	4.83003e+07	Peak Found	Not Found	Peak Found	Peak Found	Peak Found	Peak Found	High	High	Peak Found
High	P07910	Heterogeneous nuclear ribonucleoproteins C1/C2 OS=Homo sapiens OX=9606 GN=HNRNPC PE=1 SV=4	HNRNPC	0	81.716	41	13	122	13	306	33.7	5.08	2739	13	0	1.5588e+08	1.4348e+08	1.33221e+08	1.35012e+08	1.14219e+08	1.21965e+08	1.22684e+08	1.02412e+08	1.05921e+08	High	High	High	High	High	High	High	High	High
High	P30048	Thioredoxin-dependent peroxide reductase, mitochondrial OS=Homo sapiens OX=9606 GN=PRDX3 PE=1 SV=3	PRDX3	0	81.221	49	12	99	12	256	27.7	7.78	1653	12	0	7.67405e+07	6.15021e+07	6.26863e+07	1.32022e+08	6.74216e+07	6.34103e+07	6.53158e+07	6.89052e+07	8.44535e+07	High	High	High	High	High	High	High	High	High
High	Q14847	LIM and SH3 domain protein 1 OS=Homo sapiens OX=9606 GN=LASP1 PE=1 SV=2	LASP1	0	81.215	46	14	101	14	261	29.7	7.05	1949	14	0	8.26303e+07	1.01847e+08	1.23545e+08	5.45383e+07	7.57816e+07	1.00164e+08	9.98053e+07	1.27516e+08	1.42682e+08	High	High	High	High	High	High	High	High	High
High	P38117	Electron transfer flavoprotein subunit beta OS=Homo sapiens OX=9606 GN=ETFB PE=1 SV=3	ETFB	0	81.022	46	12	95	12	255	27.8	8.1	2399	12	0	1.4112e+08	1.28543e+08	1.09646e+08	1.52707e+08	1.31015e+08	1.12509e+08	1.20474e+08	1.05772e+08	1.02099e+08	High	High	High	High	High	High	High	High	High
High	Q14103	Heterogeneous nuclear ribonucleoprotein D0 OS=Homo sapiens OX=9606 GN=HNRNPD PE=1 SV=1	HNRNPD	0	81.007	28	11	93	8	355	38.4	7.81	1810	11	0	5.66227e+07	6.37975e+07	5.90739e+07	6.79026e+07	4.88643e+07	5.88681e+07	5.36266e+07	5.5027e+07	5.60847e+07	High	High	High	High	High	High	High	High	High
High	Q14764	Major vault protein OS=Homo sapiens OX=9606 GN=MVP PE=1 SV=4	MVP	0	80.995	20	14	90	14	893	99.3	5.48	1325	14	0	5.60672e+07	5.7608e+07	5.80276e+07	3.42697e+07	4.68702e+07	5.28141e+07	4.70774e+07	4.55272e+07	5.11364e+07	High	High	High	High	High	High	High	High	High
High	P35908	Keratin, type II cytoskeletal 2 epidermal OS=Homo sapiens OX=9606 GN=KRT2 PE=1 SV=2	KRT2	0	80.85	33	15	45	11	639	65.4	8	1012	15	1	4.4712e+07	1.17767e+07	3.62766e+07	3.13558e+07	1.28294e+07	1.34201e+07	1.33998e+07	8.64972e+06	2.68562e+07	High	High	High	High	High	High	High	Peak Found	High
High	P26641	Elongation factor 1-gamma OS=Homo sapiens OX=9606 GN=EEF1G PE=1 SV=3	EEF1G	0	80.754	31	14	88	14	437	50.1	6.67	1369	14	0	9.08699e+07	9.60139e+07	1.14323e+08	5.19807e+07	7.55994e+07	9.48473e+07	1.28334e+08	1.20534e+08	1.29191e+08	High	High	High	High	High	High	High	High	High
High	Q06830	Peroxiredoxin-1 OS=Homo sapiens OX=9606 GN=PRDX1 PE=1 SV=1	PRDX1	0	80.445	68	14	94	11	199	22.1	8.13	1708	14	3	1.02202e+08	7.68941e+07	9.7469e+07	9.86439e+07	5.8463e+07	8.10696e+07	8.96257e+07	1.17252e+08	1.52065e+08	High	High	High	High	High	High	High	High	High
High	Q9ULV4	Coronin-1C OS=Homo sapiens OX=9606 GN=CORO1C PE=1 SV=1	CORO1C	0	80.019	30	14	107	14	474	53.2	7.08	2132	14	0	9.58397e+07	9.31192e+07	9.2871e+07	1.08277e+08	8.73324e+07	8.90331e+07	1.18984e+08	1.05757e+08	1.04102e+08	High	High	High	High	High	High	High	High	High
High	Q9HCU0	Endosialin OS=Homo sapiens OX=9606 GN=CD248 PE=1 SV=1	CD248	0	79.998	25	12	81	12	757	80.8	5.35	1465	12	0	5.87846e+07	8.80408e+07	6.28586e+07	8.18399e+07	8.62503e+07	8.1973e+07	5.0301e+07	5.67407e+07	5.62505e+07	High	High	High	High	High	High	High	High	High
High	Q3SY69	Mitochondrial 10-formyltetrahydrofolate dehydrogenase OS=Homo sapiens OX=9606 GN=ALDH1L2 PE=1 SV=2	ALDH1L2	0	79.941	21	16	60	16	923	101.7	6.52	1225	16	0	3.70255e+07	3.19372e+07	3.34121e+07	4.16574e+07	4.05047e+07	3.95747e+07	3.83704e+07	3.51916e+07	3.20699e+07	High	High	High	High	High	High	High	High	High
High	Q9BTM1	Histone H2A.J OS=Homo sapiens OX=9606 GN=H2AJ PE=1 SV=1	H2AJ	0	79.712	78	15	133	4	129	14	10.9	2299	15	11	1.22931e+09	1.37233e+09	1.25694e+09	1.31977e+09	1.18379e+09	1.26589e+09	1.02268e+09	9.66941e+08	1.03254e+09	High	High	High	High	High	High	High	High	High
High	P34932	Heat shock 70 kDa protein 4 OS=Homo sapiens OX=9606 GN=HSPA4 PE=1 SV=4	HSPA4	0	79.652	19	13	50	12	840	94.3	5.19	944	13	1	1.74853e+07	6.39961e+07	6.51392e+07	1.79483e+07	1.60492e+07	7.4838e+07	2.95592e+07	7.37422e+07	3.13568e+07	High	High	High	High	High	High	High	High	High
High	Q16853	Membrane primary amine oxidase OS=Homo sapiens OX=9606 GN=AOC3 PE=1 SV=3	AOC3	0	79.528	14	12	116	12	763	84.6	6.52	1487	12	0	9.45064e+07	9.88637e+07	7.87716e+07	7.63758e+07	9.21623e+07	7.51361e+07	8.77416e+07	8.39799e+07	8.54967e+07	High	High	High	High	High	High	High	High	High
High	Q86UP2	Kinectin OS=Homo sapiens OX=9606 GN=KTN1 PE=1 SV=1	KTN1	0	79.339	13	16	64	16	1357	156.2	5.64	1246	16	0	4.75606e+07	4.36646e+07	4.15884e+07	3.97067e+07	3.9734e+07	4.0741e+07	3.69886e+07	3.41579e+07	3.3535e+07	High	High	High	High	High	High	High	High	High
High	P18206	Vinculin OS=Homo sapiens OX=9606 GN=VCL PE=1 SV=4	VCL	0	79.153	18	15	51	15	1134	123.7	5.66	860	15	0	4.06395e+07	4.16672e+07	4.81426e+07	19398334	2.79074e+07	3.28554e+07	3.33091e+07	3.10188e+07	3.77214e+07	High	High	High	High	High	High	High	High	High
High	P00387	NADH-cytochrome b5 reductase 3 OS=Homo sapiens OX=9606 GN=CYB5R3 PE=1 SV=3	CYB5R3	0	79.14	39	11	90	11	301	34.2	7.59	1125	11	0	5.7293e+07	5.61654e+07	4.59866e+07	4.15681e+07	5.37946e+07	4.97476e+07	4.24055e+07	3.4816e+07	3.48432e+07	High	High	High	High	High	High	High	High	High
High	P34897	Serine hydroxymethyltransferase, mitochondrial OS=Homo sapiens OX=9606 GN=SHMT2 PE=1 SV=3	SHMT2	0	78.942	39	15	88	15	504	56	8.53	1429	15	0	4.53544e+07	5.24766e+07	4.50633e+07	5.57321e+07	4.44683e+07	4.47695e+07	5.43103e+07	5.25865e+07	4.98678e+07	High	High	High	High	High	High	High	High	High
High	Q9Y2W1	Thyroid hormone receptor-associated protein 3 OS=Homo sapiens OX=9606 GN=THRAP3 PE=1 SV=2	THRAP3	0	78.636	19	15	85	14	955	108.6	10.15	1300	15	1	4.25597e+07	5.20027e+07	4.84994e+07	3.79071e+07	4.1544e+07	4.65182e+07	3.80677e+07	3.8717e+07	4.51765e+07	High	High	High	High	High	High	High	High	High
High	P13639	Elongation factor 2 OS=Homo sapiens OX=9606 GN=EEF2 PE=1 SV=4	EEF2	0	78.542	20	17	89	17	858	95.3	6.83	1678	17	0	5.95418e+07	5.15677e+07	6.62935e+07	3.78216e+07	3.05215e+07	4.79546e+07	5.35719e+07	5.77361e+07	7.2319e+07	High	High	High	High	High	High	High	High	High
High	P06756	Integrin alpha-V OS=Homo sapiens OX=9606 GN=ITGAV PE=1 SV=2	ITGAV	0	78.339	15	13	92	13	1048	116	5.68	1318	13	0	4.05168e+07	4.67577e+07	4.31554e+07	4.48082e+07	5.04726e+07	5.50663e+07	3.51093e+07	3.47098e+07	3.4554e+07	High	High	High	High	High	High	High	High	High
High	P61916	NPC intracellular cholesterol transporter 2 OS=Homo sapiens OX=9606 GN=NPC2 PE=1 SV=1	NPC2	0	78.157	54	12	92	12	151	16.6	7.65	1274	12	0	1.32147e+08	1.33707e+08	1.41629e+08	1.79327e+08	1.80412e+08	1.90595e+08	1.85524e+08	1.9442e+08	1.94432e+08	High	High	High	High	High	High	High	High	High
High	Q562R1	Beta-actin-like protein 2 OS=Homo sapiens OX=9606 GN=ACTBL2 PE=1 SV=2	ACTBL2	0	78.123	22	11	177	3	376	42	5.59	4351	11	0	2.29193e+06	2.25836e+07	1.53496e+07	6.1138e+06	1.74415e+07	2.26662e+07	2.37329e+07	2.21172e+07	1.90169e+07	Peak Found	High	High	High	High	High	High	High	High
High	P11310	Medium-chain specific acyl-CoA dehydrogenase, mitochondrial OS=Homo sapiens OX=9606 GN=ACADM PE=1 SV=1	ACADM	0	77.76	38	15	85	15	421	46.6	8.37	1164	15	0	8.31427e+07	8.86128e+07	7.39514e+07	8.41608e+07	8.55874e+07	7.61436e+07	7.39443e+07	7.41807e+07	6.35766e+07	High	High	High	High	High	High	High	High	High
High	P12236	ADP/ATP translocase 3 OS=Homo sapiens OX=9606 GN=SLC25A6 PE=1 SV=4	SLC25A6	0	77.705	56	18	84	8	298	32.8	9.74	1438	18	10	1.35058e+08	1.33958e+08	1.20568e+08	8.8737e+07	1.04258e+08	1.04774e+08	1.11616e+08	9.46258e+07	9.06275e+07	High	High	High	High	High	High	High	High	Peak Found
High	P26373	60S ribosomal protein L13 OS=Homo sapiens OX=9606 GN=RPL13 PE=1 SV=4	RPL13	0	77.514	58	16	106	16	211	24.2	11.65	2096	16	0	2.63787e+08	2.83997e+08	2.6956e+08	1.4844e+08	2.17006e+08	2.55048e+08	2.88652e+08	2.64505e+08	2.43035e+08	High	High	High	High	High	High	High	High	High
High	P49189	4-trimethylaminobutyraldehyde dehydrogenase OS=Homo sapiens OX=9606 GN=ALDH9A1 PE=1 SV=3	ALDH9A1	0	77.167	31	15	84	15	494	53.8	5.87	1538	15	0	4.51947e+07	4.36609e+07	4.5471e+07	5.0466e+07	4.72728e+07	4.44305e+07	4.21001e+07	4.86461e+07	4.47819e+07	High	High	High	High	High	High	High	High	High
High	P08473	Neprilysin OS=Homo sapiens OX=9606 GN=MME PE=1 SV=2	MME	0	77.129	22	16	95	16	750	85.5	5.73	2201	16	0	6.12108e+07	5.99091e+07	5.482e+07	7.17208e+07	7.82921e+07	7.31117e+07	7.0249e+07	6.30229e+07	6.21276e+07	High	High	High	High	High	High	High	High	High
High	P23528	Cofilin-1 OS=Homo sapiens OX=9606 GN=CFL1 PE=1 SV=3	CFL1	0	76.999	70	12	79	7	166	18.5	8.09	1192	12	5	8.58837e+07	8.46834e+07	9.75965e+07	5.81966e+07	5.78727e+07	9.44298e+07	7.6562e+07	9.03131e+07	1.13357e+08	High	High	High	High	High	High	High	High	High
High	P61254	60S ribosomal protein L26 OS=Homo sapiens OX=9606 GN=RPL26 PE=1 SV=1	RPL26	0	76.891	42	13	99	13	145	17.2	10.55	1770	13	0	1.497e+08	1.31404e+08	1.2864e+08	7.30794e+07	1.07037e+08	1.22799e+08	1.51937e+08	1.36739e+08	1.33358e+08	High	High	High	High	High	High	High	High	High
High	O75947	ATP synthase subunit d, mitochondrial OS=Homo sapiens OX=9606 GN=ATP5PD PE=1 SV=3	ATP5PD	0	76.44	70	15	92	15	161	18.5	5.3	1423	15	0	9.52407e+07	7.79265e+07	6.89453e+07	9.2604e+07	7.95706e+07	6.48166e+07	8.2575e+07	7.47233e+07	8.19497e+07	High	High	High	High	High	High	High	High	High
High	P61313	60S ribosomal protein L15 OS=Homo sapiens OX=9606 GN=RPL15 PE=1 SV=2	RPL15	0	76.367	39	10	121	10	204	24.1	11.62	1664	10	0	1.64295e+08	1.64594e+08	1.82042e+08	1.29888e+08	1.50481e+08	1.52336e+08	1.55371e+08	1.80385e+08	1.40398e+08	High	High	High	High	High	High	High	High	High
High	O60506	Heterogeneous nuclear ribonucleoprotein Q OS=Homo sapiens OX=9606 GN=SYNCRIP PE=1 SV=2	SYNCRIP	0	75.846	22	16	83	8	623	69.6	8.59	1323	16	8	5.57805e+07	5.63412e+07	5.91989e+07	4.12453e+07	4.22098e+07	5.094e+07	5.72774e+07	5.26361e+07	4.96701e+07	High	High	High	Peak Found	High	High	High	High	High
High	P21796	Voltage-dependent anion-selective channel protein 1 OS=Homo sapiens OX=9606 GN=VDAC1 PE=1 SV=2	VDAC1	0	75.739	42	12	67	11	283	30.8	8.54	1760	12	1	6.07748e+07	4.897e+07	4.26351e+07	4.64899e+07	4.59076e+07	4.43962e+07	4.47218e+07	4.15209e+07	3.70844e+07	High	High	High	High	High	High	High	High	High
High	P43243	Matrin-3 OS=Homo sapiens OX=9606 GN=MATR3 PE=1 SV=2	MATR3	0	74.943	26	14	71	14	847	94.6	6.25	803	14	0	5.27594e+07	6.5524e+07	5.69221e+07	3.96659e+07	4.91186e+07	5.16394e+07	4.09177e+07	3.34779e+07	3.8492e+07	High	High	High	High	High	High	High	High	High
High	P00167	Cytochrome b5 OS=Homo sapiens OX=9606 GN=CYB5A PE=1 SV=2	CYB5A	0	74.913	50	7	89	7	134	15.3	4.96	1687	7	0	1.21213e+08	1.23456e+08	1.12474e+08	1.74546e+08	1.50793e+08	1.3279e+08	1.10399e+08	1.20413e+08	1.23619e+08	High	High	High	High	High	High	High	High	High
High	Q9Y6C2	EMILIN-1 OS=Homo sapiens OX=9606 GN=EMILIN1 PE=1 SV=3	EMILIN1	0	74.714	16	12	72	12	1016	106.6	5.17	1305	12	0	4.63851e+07	3.63136e+07	4.26619e+07	4.39205e+07	5.47642e+07	4.99707e+07	4.24473e+07	4.62821e+07	4.47474e+07	High	High	High	High	High	High	High	High	High
High	P23634	Plasma membrane calcium-transporting ATPase 4 OS=Homo sapiens OX=9606 GN=ATP2B4 PE=1 SV=2	ATP2B4	0	74.584	16	14	47	9	1241	137.8	6.6	827	14	4	4.79795e+07	4.31822e+07	3.53676e+07	2.49819e+07	3.90278e+07	3.2157e+07	3.48689e+07	3.23897e+07	3.10212e+07	High	High	High	High	High	High	High	High	High
High	P30533	Alpha-2-macroglobulin receptor-associated protein OS=Homo sapiens OX=9606 GN=LRPAP1 PE=1 SV=1	LRPAP1	0	74.52	31	12	64	12	357	41.4	8.78	1394	12	0	3.71354e+07	4.06243e+07	3.19436e+07	5.96224e+07	4.57218e+07	3.94244e+07	3.40814e+07	3.2695e+07	3.14201e+07	High	High	High	High	High	High	High	High	High
High	P02792	Ferritin light chain OS=Homo sapiens OX=9606 GN=FTL PE=1 SV=2	FTL	0	74.17	39	7	80	7	175	20	5.78	1978	7	0	4.9706e+07	4.66773e+07	4.81e+07	9.43524e+07	7.2913e+07	7.07596e+07	6.69958e+07	8.59123e+07	8.72241e+07	High	High	High	High	High	High	High	High	High
High	O43390	Heterogeneous nuclear ribonucleoprotein R OS=Homo sapiens OX=9606 GN=HNRNPR PE=1 SV=1	HNRNPR	0	74.126	21	14	81	6	633	70.9	8.13	978	14	0	8.72453e+06	1.01986e+07	9.90766e+06	7.61159e+06	8.15837e+06	1.00494e+07	8.66695e+06	7.62533e+06	7.53729e+06	High	High	High	High	High	High	High	High	High
High	P25398	40S ribosomal protein S12 OS=Homo sapiens OX=9606 GN=RPS12 PE=1 SV=3	RPS12	0	74.063	63	10	72	10	132	14.5	7.21	1652	10	0	7.26833e+07	6.21101e+07	6.95683e+07	7.82609e+07	5.86833e+07	6.8227e+07	7.90905e+07	8.26475e+07	9.27719e+07	High	High	High	High	High	High	High	High	High
High	P13987	CD59 glycoprotein OS=Homo sapiens OX=9606 GN=CD59 PE=1 SV=1	CD59	0	73.984	28	8	89	8	128	14.2	6.48	1377	8	0	2.82031e+08	2.27609e+08	2.29353e+08	2.18663e+08	2.27294e+08	2.06557e+08	2.82572e+08	2.7646e+08	2.3847e+08	High	High	High	High	High	High	High	High	High
High	P63104	14-3-3 protein zeta/delta OS=Homo sapiens OX=9606 GN=YWHAZ PE=1 SV=1	YWHAZ	0	73.893	44	13	94	8	245	27.7	4.79	2058	13	0	5.80555e+07	5.7904e+07	8.21043e+07	4.67293e+07	4.86849e+07	6.63331e+07	7.55067e+07	8.93897e+07	1.05134e+08	High	High	High	High	High	High	High	High	High
High	O75390	Citrate synthase, mitochondrial OS=Homo sapiens OX=9606 GN=CS PE=1 SV=2	CS	0	73.476	29	16	101	16	466	51.7	8.32	2109	16	0	1.6329e+08	1.56456e+08	1.3064e+08	1.39872e+08	1.40397e+08	1.28053e+08	1.24389e+08	1.14931e+08	1.13178e+08	High	High	High	High	High	High	High	High	High
High	O76021	Ribosomal L1 domain-containing protein 1 OS=Homo sapiens OX=9606 GN=RSL1D1 PE=1 SV=3	RSL1D1	0	73.345	29	15	77	15	490	54.9	10.13	1329	15	0	4.87918e+07	4.89351e+07	4.57615e+07	3.4759e+07	3.81959e+07	4.28609e+07	4.15796e+07	3.65885e+07	3.88182e+07	High	High	High	High	High	High	High	High	High
High	P51572	B-cell receptor-associated protein 31 OS=Homo sapiens OX=9606 GN=BCAP31 PE=1 SV=3	BCAP31	0	73.164	31	13	69	13	246	28	8.44	1152	13	0	1.00343e+08	9.76433e+07	8.57693e+07	6.3971e+07	9.45163e+07	8.94661e+07	9.9221e+07	8.80283e+07	7.8822e+07	High	High	High	High	High	High	High	High	High
High	P47756	F-actin-capping protein subunit beta OS=Homo sapiens OX=9606 GN=CAPZB PE=1 SV=5	CAPZB	0	73.008	40	12	56	12	272	30.6	6	1180	12	0	5.53442e+07	4.67314e+07	4.42016e+07	5.3685e+07	4.3521e+07	4.7511e+07	4.51226e+07	4.36783e+07	4.90963e+07	High	High	High	High	High	High	High	High	High
High	P22314	Ubiquitin-like modifier-activating enzyme 1 OS=Homo sapiens OX=9606 GN=UBA1 PE=1 SV=3	UBA1	0	72.853	14	11	49	11	1058	117.8	5.76	1011	11	0	1.58306e+07	1.84009e+07	2.24232e+07	1.19059e+07	1.17025e+07	1.67368e+07	1.82923e+07	2.03357e+07	2.4509e+07	High	High	High	High	High	High	High	High	High
High	O14974	Protein phosphatase 1 regulatory subunit 12A OS=Homo sapiens OX=9606 GN=PPP1R12A PE=1 SV=1	PPP1R12A	0	72.816	17	17	63	17	1030	115.2	5.4	684	17	0	4.45705e+07	4.03272e+07	3.49397e+07	4.02773e+07	3.76728e+07	4.14308e+07	5.42867e+07	5.13381e+07	5.23351e+07	High	High	High	High	High	High	High	High	High
High	O60664	Perilipin-3 OS=Homo sapiens OX=9606 GN=PLIN3 PE=1 SV=3	PLIN3	0	72.521	30	9	64	9	434	47	5.44	1922	9	0	3.68063e+07	3.42431e+07	3.49532e+07	2.23608e+07	2.80077e+07	3.22142e+07	3.38654e+07	3.99179e+07	5.57699e+07	High	High	High	High	High	High	High	High	High
High	O15460	Prolyl 4-hydroxylase subunit alpha-2 OS=Homo sapiens OX=9606 GN=P4HA2 PE=1 SV=1	P4HA2	0	72.445	26	10	73	10	535	60.9	5.71	1513	10	0	4.29468e+07	3.9588e+07	3.28563e+07	6.05944e+07	5.47053e+07	4.78746e+07	2.8992e+07	3.14179e+07	2.53267e+07	High	High	High	High	High	High	High	High	High
High	P61981	14-3-3 protein gamma OS=Homo sapiens OX=9606 GN=YWHAG PE=1 SV=2	YWHAG	0	72.283	40	14	92	5	247	28.3	4.89	1577	14	8	1.63076e+08	1.61917e+08	2.0786e+08	1.34192e+08	1.27276e+08	1.73865e+08	1.98469e+08	2.28745e+08	2.429e+08	High	High	High	High	High	High	High	High	High
High	Q15942	Zyxin OS=Homo sapiens OX=9606 GN=ZYX PE=1 SV=1	ZYX	0	72.18	36	14	103	14	572	61.2	6.67	2331	14	0	7.74777e+07	8.46717e+07	1.0647e+08	3.2513e+07	5.89274e+07	7.59381e+07	7.6878e+07	9.1796e+07	9.97671e+07	High	High	High	High	High	High	High	High	High
High	P51688	N-sulphoglucosamine sulphohydrolase OS=Homo sapiens OX=9606 GN=SGSH PE=1 SV=1	SGSH	0	72.033	36	14	82	14	502	56.7	6.95	1872	14	0	9.04346e+07	8.80011e+07	8.94478e+07	1.14223e+08	1.03076e+08	1.01376e+08	1.0819e+08	1.19037e+08	1.07501e+08	High	High	High	High	High	High	High	High	High
High	Q9Y6N5	Sulfide:quinone oxidoreductase, mitochondrial OS=Homo sapiens OX=9606 GN=SQOR PE=1 SV=1	SQOR	0	71.97	29	11	71	11	450	49.9	9.11	1248	11	0	5.7286e+07	4.83615e+07	5.61546e+07	2.7699e+07	3.69477e+07	3.73517e+07	4.74746e+07	3.85358e+07	2.95246e+07	High	High	High	High	High	High	High	High	High
High	P49748	Very long-chain specific acyl-CoA dehydrogenase, mitochondrial OS=Homo sapiens OX=9606 GN=ACADVL PE=1 SV=1	ACADVL	0	71.863	21	12	59	12	655	70.3	8.75	1488	12	0	2.8031e+07	2.82519e+07	2.13432e+07	3.07195e+07	2.59425e+07	2.23399e+07	1.91874e+07	1.77677e+07	2.04603e+07	High	High	High	High	High	High	High	High	High
High	Q99497	Parkinson disease protein 7 OS=Homo sapiens OX=9606 GN=PARK7 PE=1 SV=2	PARK7	0	71.759	61	11	88	11	189	19.9	6.79	2028	11	0	6.26132e+07	7.04862e+07	8.37468e+07	7.78968e+07	5.32781e+07	7.66159e+07	8.18945e+07	9.87575e+07	1.15673e+08	High	High	High	High	High	High	High	High	High
High	Q9UKY7	Protein CDV3 homolog OS=Homo sapiens OX=9606 GN=CDV3 PE=1 SV=1	CDV3	0	71.562	64	10	69	10	258	27.3	6.4	1220	10	0	2.66767e+07	3.31947e+07	4.17091e+07	1.72698e+07	2.30657e+07	3.18307e+07	4.58132e+07	5.05655e+07	6.00397e+07	High	High	High	High	High	High	High	High	High
High	P18669	Phosphoglycerate mutase 1 OS=Homo sapiens OX=9606 GN=PGAM1 PE=1 SV=2	PGAM1	0	71.532	52	11	61	11	254	28.8	7.18	1090	11	0	2.97103e+07	3.50685e+07	4.57596e+07	3.04571e+07	2.20236e+07	3.69571e+07	3.01892e+07	4.18184e+07	6.48336e+07	High	High	High	High	High	High	High	High	High
High	P62753	40S ribosomal protein S6 OS=Homo sapiens OX=9606 GN=RPS6 PE=1 SV=1	RPS6	0	70.888	40	15	88	15	249	28.7	10.84	1659	15	0	7.26612e+07	7.52229e+07	8.31781e+07	4.49979e+07	5.89162e+07	6.86872e+07	8.06946e+07	7.81823e+07	7.22181e+07	High	High	High	High	High	High	High	High	High
High	P62263	40S ribosomal protein S14 OS=Homo sapiens OX=9606 GN=RPS14 PE=1 SV=3	RPS14	0	70.672	46	11	77	11	151	16.3	10.05	1613	11	0	1.24496e+08	1.17243e+08	1.19998e+08	6.17896e+07	9.02347e+07	1.05794e+08	1.28196e+08	1.09925e+08	1.05322e+08	High	High	High	High	High	High	High	High	High
High	P08133	Annexin A6 OS=Homo sapiens OX=9606 GN=ANXA6 PE=1 SV=3	ANXA6	0	70.588	22	14	89	14	673	75.8	5.6	1430	14	0	2.4485e+07	3.42552e+07	3.60859e+07	3.02232e+07	2.04138e+07	3.82059e+07	3.46607e+07	4.22015e+07	5.01842e+07	High	High	High	High	High	High	High	High	High
High	P18124	60S ribosomal protein L7 OS=Homo sapiens OX=9606 GN=RPL7 PE=1 SV=1	RPL7	0	70.185	40	13	91	13	248	29.2	10.65	1112	13	0	1.44467e+08	1.32834e+08	1.35302e+08	8.07054e+07	1.05321e+08	1.1675e+08	1.33066e+08	1.19175e+08	1.15249e+08	High	High	High	High	High	High	High	High	High
High	P55145	Mesencephalic astrocyte-derived neurotrophic factor OS=Homo sapiens OX=9606 GN=MANF PE=1 SV=3	MANF	0	69.592	54	11	57	11	182	20.7	8.69	764	11	0	5.95248e+07	4.39707e+07	4.42844e+07	8.40739e+07	5.7785e+07	5.51039e+07	4.37857e+07	4.22712e+07	4.24015e+07	High	High	High	High	High	High	High	High	High
High	Q01518	Adenylyl cyclase-associated protein 1 OS=Homo sapiens OX=9606 GN=CAP1 PE=1 SV=5	CAP1	0	69.517	22	10	67	10	475	51.9	8.06	1499	10	0	5.29933e+07	5.09983e+07	5.51757e+07	3.25938e+07	3.93425e+07	4.91388e+07	5.53055e+07	6.05441e+07	5.6846e+07	High	High	High	High	High	High	High	High	High
High	P02538	Keratin, type II cytoskeletal 6A OS=Homo sapiens OX=9606 GN=KRT6A PE=1 SV=3	KRT6A	0	69.402	26	12	31	9	564	60	8	815	12	0	2.38995e+06	1.97367e+06	2.0051e+06	3.76793e+06	1.67834e+06	3.38552e+06	5.62034e+07	3.75196e+07	3.13303e+06	Peak Found	Peak Found	Peak Found	Peak Found	Peak Found	Peak Found	High	High	Peak Found
High	Q13501	Sequestosome-1 OS=Homo sapiens OX=9606 GN=SQSTM1 PE=1 SV=1	SQSTM1	0	69.38	31	10	70	10	440	47.7	5.22	1453	10	0	1.6309e+07	1.4585e+07	1.75565e+07	1.66398e+07	2.00774e+07	2.05616e+07	4.55687e+07	3.59026e+07	3.43228e+07	High	High	High	High	High	High	High	High	High
High	P16278	Beta-galactosidase OS=Homo sapiens OX=9606 GN=GLB1 PE=1 SV=2	GLB1	0	69.261	22	12	87	12	677	76	6.57	1941	12	0	4.987e+07	3.76498e+07	3.77452e+07	7.69736e+07	5.1942e+07	4.27302e+07	5.01425e+07	5.51617e+07	5.28938e+07	High	High	High	High	High	High	High	High	High
High	O75367	Core histone macro-H2A.1 OS=Homo sapiens OX=9606 GN=MACROH2A1 PE=1 SV=5	MACROH2A1	0	69.112	39	13	52	13	369	39.2	9.83	1074	13	0	5.44594e+07	6.47005e+07	5.81235e+07	4.56313e+07	4.92972e+07	5.127e+07	4.51085e+07	3.53688e+07	3.58789e+07	High	High	High	High	High	High	High	High	High
High	P30084	Enoyl-CoA hydratase, mitochondrial OS=Homo sapiens OX=9606 GN=ECHS1 PE=1 SV=4	ECHS1	0	69.091	36	10	72	10	290	31.4	8.07	1511	10	0	4.5617e+07	4.60346e+07	3.35906e+07	5.83688e+07	4.04032e+07	3.17592e+07	3.55866e+07	3.28427e+07	4.09386e+07	High	High	High	High	High	High	High	High	High
High	Q9NZN4	EH domain-containing protein 2 OS=Homo sapiens OX=9606 GN=EHD2 PE=1 SV=2	EHD2	0	69.031	25	14	72	13	543	61.1	6.46	1104	14	1	5.28085e+07	5.5533e+07	6.49593e+07	5.0109e+07	5.1774e+07	6.14994e+07	7.33073e+07	8.45982e+07	9.0829e+07	High	High	High	High	High	High	High	High	High
High	Q04837	Single-stranded DNA-binding protein, mitochondrial OS=Homo sapiens OX=9606 GN=SSBP1 PE=1 SV=1	SSBP1	0	68.9	62	11	78	11	148	17.2	9.6	1162	11	0	1.12612e+08	1.18813e+08	1.14571e+08	1.56461e+08	1.40726e+08	1.33949e+08	1.31524e+08	1.46128e+08	1.2605e+08	High	High	High	High	High	High	High	High	High
High	P30041	Peroxiredoxin-6 OS=Homo sapiens OX=9606 GN=PRDX6 PE=1 SV=3	PRDX6	0	68.595	71	13	63	13	224	25	6.38	1032	13	0	3.60791e+07	2.19397e+07	5.49238e+07	2.79197e+07	2.13016e+07	4.2647e+07	4.47996e+07	6.7369e+07	9.34586e+07	High	High	High	High	High	High	High	High	High
High	Q15019	Septin-2 OS=Homo sapiens OX=9606 GN=SEPTIN2 PE=1 SV=1	SEPTIN2	0	68.54	42	11	65	11	361	41.5	6.6	1037	11	0	5.60749e+07	5.24186e+07	5.33439e+07	4.95897e+07	3.75391e+07	4.41219e+07	5.37592e+07	5.55285e+07	6.51939e+07	High	High	High	High	High	High	High	High	High
High	Q13740	CD166 antigen OS=Homo sapiens OX=9606 GN=ALCAM PE=1 SV=2	ALCAM	0	68.387	20	11	66	11	583	65.1	6.25	875	11	0	2.48901e+07	2.5259e+07	1.99366e+07	4.30504e+07	3.07796e+07	2.77254e+07	2.01306e+07	1.96084e+07	2.19056e+07	High	High	High	High	High	High	High	High	High
High	P21912	Succinate dehydrogenase [ubiquinone] iron-sulfur subunit, mitochondrial OS=Homo sapiens OX=9606 GN=SDHB PE=1 SV=3	SDHB	0	68.304	45	13	69	13	280	31.6	8.76	1703	13	0	3.10146e+07	3.75438e+07	2.90132e+07	5.35583e+07	3.41884e+07	3.22518e+07	3.08638e+07	3.31719e+07	3.4046e+07	High	High	High	High	High	High	High	High	High
High	P29692	Elongation factor 1-delta OS=Homo sapiens OX=9606 GN=EEF1D PE=1 SV=5	EEF1D	0	68.246	42	10	65	10	281	31.1	5.01	2351	10	0	7.09573e+07	5.35285e+07	5.43089e+07	6.05285e+07	5.12613e+07	5.46053e+07	8.69923e+07	8.44538e+07	9.5957e+07	High	High	High	High	High	High	High	High	High
High	P05114	Non-histone chromosomal protein HMG-14 OS=Homo sapiens OX=9606 GN=HMGN1 PE=1 SV=3	HMGN1	0	68.195	68	8	67	8	100	10.7	9.6	1260	8	0	3.49775e+07	4.0399e+07	4.01588e+07	2.49848e+07	3.00312e+07	3.44705e+07	3.576e+07	3.77615e+07	3.66773e+07	High	High	High	High	High	High	High	High	High
High	P30405	Peptidyl-prolyl cis-trans isomerase F, mitochondrial OS=Homo sapiens OX=9606 GN=PPIF PE=1 SV=1	PPIF	0	68.192	71	10	97	10	207	22	9.38	1804	10	0	9.81536e+07	1.21756e+08	1.00966e+08	1.04301e+08	1.1591e+08	1.1211e+08	1.07072e+08	1.02128e+08	1.04116e+08	High	High	High	High	High	High	High	High	High
High	Q9UHL4	Dipeptidyl peptidase 2 OS=Homo sapiens OX=9606 GN=DPP7 PE=1 SV=3	DPP7	0	67.684	26	12	95	12	492	54.3	6.32	1717	12	0	6.72351e+07	6.49152e+07	6.81035e+07	8.95107e+07	8.28727e+07	7.95891e+07	8.14626e+07	9.44809e+07	8.88947e+07	High	High	High	High	High	High	High	High	High
High	Q8IVF2	Protein AHNAK2 OS=Homo sapiens OX=9606 GN=AHNAK2 PE=1 SV=2	AHNAK2	0	67.674	14	16	44	16	5795	616.2	5.36	724	16	0	2.49383e+07	2.24448e+07	2.22795e+07	3.13072e+07	2.50742e+07	2.59694e+07	3.05828e+07	3.10896e+07	3.16501e+07	High	High	High	High	High	High	High	High	High
High	P30040	Endoplasmic reticulum resident protein 29 OS=Homo sapiens OX=9606 GN=ERP29 PE=1 SV=4	ERP29	0	67.472	41	12	122	12	261	29	7.31	2464	12	0	8.61879e+07	7.54731e+07	7.69163e+07	1.38364e+08	1.03981e+08	1.00482e+08	9.48386e+07	9.19248e+07	9.76914e+07	High	High	High	High	High	High	High	High	High
High	P50990	T-complex protein 1 subunit theta OS=Homo sapiens OX=9606 GN=CCT8 PE=1 SV=4	CCT8	0	67.068	30	13	62	13	548	59.6	5.6	1399	13	0	4.51572e+07	4.45986e+07	4.74129e+07	3.40424e+07	3.4263e+07	4.24593e+07	5.13152e+07	5.34785e+07	5.52833e+07	High	High	High	High	High	High	High	High	High
High	P13804	Electron transfer flavoprotein subunit alpha, mitochondrial OS=Homo sapiens OX=9606 GN=ETFA PE=1 SV=1	ETFA	0	67.021	47	11	74	11	333	35.1	8.38	1943	11	0	3.84316e+07	3.31877e+07	2.82702e+07	3.11009e+07	3.12997e+07	2.58848e+07	3.18631e+07	2.56627e+07	2.77359e+07	High	High	High	High	High	High	High	High	High
High	Q13642	Four and a half LIM domains protein 1 OS=Homo sapiens OX=9606 GN=FHL1 PE=1 SV=4	FHL1	0	66.755	32	12	53	12	323	36.2	8.97	1134	12	0	3.97862e+07	4.69129e+07	6.04414e+07	2.24248e+07	2.40225e+07	3.95983e+07	4.72431e+07	6.9428e+07	7.40819e+07	High	High	High	High	High	High	High	High	High
High	P51858	Hepatoma-derived growth factor OS=Homo sapiens OX=9606 GN=HDGF PE=1 SV=1	HDGF	0	66.286	40	8	65	7	240	26.8	4.73	1130	8	1	4.09445e+07	4.72218e+07	6.06772e+07	2.4433e+07	2.57241e+07	3.82643e+07	7.86232e+07	9.14396e+07	9.69536e+07	High	High	High	High	High	High	High	High	High
High	O00754	Lysosomal alpha-mannosidase OS=Homo sapiens OX=9606 GN=MAN2B1 PE=1 SV=3	MAN2B1	0	66.224	16	13	74	13	1011	113.7	7.28	1742	13	0	4.02684e+07	4.74439e+07	5.59953e+07	6.29593e+07	5.06512e+07	5.93972e+07	4.74309e+07	6.13828e+07	6.10219e+07	High	High	High	High	High	High	High	High	High
High	Q16181	Septin-7 OS=Homo sapiens OX=9606 GN=SEPTIN7 PE=1 SV=2	SEPTIN7	0	65.745	29	12	79	11	437	50.6	8.63	1078	12	1	6.99449e+07	7.5023e+07	7.42742e+07	6.03691e+07	5.48802e+07	6.63049e+07	7.86784e+07	7.54863e+07	8.24274e+07	High	High	High	High	High	High	High	High	High
High	Q9UMX5	Neudesin OS=Homo sapiens OX=9606 GN=NENF PE=1 SV=1	NENF	0	65.577	66	10	62	10	172	18.8	5.69	1321	10	0	2.33906e+07	1.98135e+07	2.07095e+07	3.41635e+07	3.08915e+07	2.40018e+07	2.19439e+07	2.0206e+07	2.05018e+07	High	High	High	High	High	High	High	High	High
High	P12956	X-ray repair cross-complementing protein 6 OS=Homo sapiens OX=9606 GN=XRCC6 PE=1 SV=2	XRCC6	0	65.101	16	9	53	9	609	69.8	6.64	1125	9	0	4.21156e+07	4.42067e+07	4.43676e+07	3.09779e+07	3.34901e+07	3.91926e+07	5.0889e+07	5.66262e+07	4.01753e+07	High	High	High	High	High	High	High	High	High
High	Q969H8	Myeloid-derived growth factor OS=Homo sapiens OX=9606 GN=MYDGF PE=1 SV=1	MYDGF	0	64.944	36	10	66	10	173	18.8	6.68	1309	10	0	9.46771e+07	1.0638e+08	8.18959e+07	195576559	1.2457e+08	1.51337e+08	9.65407e+07	1.09509e+08	8.39849e+07	High	High	High	High	High	High	High	High	High
High	Q5SSJ5	Heterochromatin protein 1-binding protein 3 OS=Homo sapiens OX=9606 GN=HP1BP3 PE=1 SV=1	HP1BP3	0	64.792	22	11	95	11	553	61.2	9.67	1239	11	0	3.08115e+07	3.84009e+07	3.37361e+07	2.34019e+07	2.6513e+07	3.20905e+07	2.47614e+07	2.17603e+07	2.42412e+07	High	High	High	High	High	High	High	High	High
High	P13073	Cytochrome c oxidase subunit 4 isoform 1, mitochondrial OS=Homo sapiens OX=9606 GN=COX4I1 PE=1 SV=1	COX4I1	0	64.735	34	10	69	10	169	19.6	9.51	743	10	0	1.05268e+08	1.25479e+08	1.11546e+08	8.63872e+07	1.17078e+08	1.00165e+08	9.68399e+07	8.76792e+07	8.09673e+07	High	High	High	High	High	High	High	High	High
High	Q9NNW7	Thioredoxin reductase 2, mitochondrial OS=Homo sapiens OX=9606 GN=TXNRD2 PE=1 SV=3	TXNRD2	0	64.306	22	8	53	7	524	56.5	7.5	1678	8	0	1.87628e+07	2.07985e+07	1.62908e+07	2.44904e+07	2.40204e+07	1.94446e+07	2.19152e+07	1.94394e+07	2.1123e+07	High	High	High	High	High	High	High	High	High
High	Q9HBL0	Tensin-1 OS=Homo sapiens OX=9606 GN=TNS1 PE=1 SV=3	TNS1	0	64.304	12	14	49	14	1839	196.9	8.16	494	14	0	2.21555e+07	2.73922e+07	2.5861e+07	2.33948e+07	2.87704e+07	2.99495e+07	2.0427e+07	2.81543e+07	2.64021e+07	High	High	High	High	High	High	High	High	High
High	Q96E39	RNA binding motif protein, X-linked-like-1 OS=Homo sapiens OX=9606 GN=RBMXL1 PE=1 SV=1	RBMXL1	0	64.162	35	13	98	1	390	42.1	9.89	939	13	0	1.74199e+06		1.96811e+06	1.65561e+06						High	Not Found	Peak Found	High	Not Found	Not Found	Not Found	Not Found	Not Found
High	Q04828	Aldo-keto reductase family 1 member C1 OS=Homo sapiens OX=9606 GN=AKR1C1 PE=1 SV=1	AKR1C1	0	64.046	35	10	57	5	323	36.8	7.88	578	10	3	2.29122e+07	2.63232e+07	3.65549e+07	1.40713e+07	1.71084e+07	3.25503e+07	3.26563e+07	3.9378e+07	5.10051e+07	High	High	High	High	High	High	High	High	High
High	Q15233	Non-POU domain-containing octamer-binding protein OS=Homo sapiens OX=9606 GN=NONO PE=1 SV=4	NONO	0	63.708	20	10	59	9	471	54.2	8.95	1002	10	0	3.34908e+07	3.87625e+07	3.46352e+07	2.0712e+07	2.68694e+07	2.89106e+07	2.66618e+07	2.42186e+07	2.29466e+07	High	High	High	High	High	High	High	High	High
High	O60701	UDP-glucose 6-dehydrogenase OS=Homo sapiens OX=9606 GN=UGDH PE=1 SV=1	UGDH	0	63.691	35	14	56	14	494	55	7.12	1323	14	0	2.32296e+07	2.30679e+07	2.77336e+07	1.05787e+07	1.49876e+07	1.86175e+07	1.89267e+07	2.20043e+07	2.37017e+07	High	High	High	High	High	High	High	High	High
High	P10620	Microsomal glutathione S-transferase 1 OS=Homo sapiens OX=9606 GN=MGST1 PE=1 SV=1	MGST1	0	62.706	19	6	74	6	155	17.6	9.39	1514	6	0	7.51647e+07	7.10521e+07	8.32231e+07	6.13146e+07	8.23446e+07	8.10025e+07	9.51831e+07	7.88926e+07	6.92503e+07	High	High	High	High	High	High	High	High	High
High	P40429	60S ribosomal protein L13a OS=Homo sapiens OX=9606 GN=RPL13A PE=1 SV=2	RPL13A	0	62.617	43	13	83	13	203	23.6	10.93	1662	13	0	1.15988e+08	1.12196e+08	1.10513e+08	6.25823e+07	8.82522e+07	1.03859e+08	1.22998e+08	1.01773e+08	9.18327e+07	High	High	High	High	High	High	High	High	High
High	Q5JTV8	Torsin-1A-interacting protein 1 OS=Homo sapiens OX=9606 GN=TOR1AIP1 PE=1 SV=2	TOR1AIP1	0	61.807	30	11	68	11	583	66.2	8.18	1765	11	0	3.33787e+07	3.71364e+07	3.20984e+07	2.54628e+07	2.45618e+07	2.84225e+07	2.60454e+07	2.2894e+07	2.24249e+07	High	High	High	High	High	High	High	High	High
High	O15143	Actin-related protein 2/3 complex subunit 1B OS=Homo sapiens OX=9606 GN=ARPC1B PE=1 SV=3	ARPC1B	0	61.768	26	10	68	10	372	40.9	8.35	1110	10	0	3.9739e+07	3.80618e+07	4.64617e+07	2.51585e+07	3.13778e+07	3.78269e+07	3.76049e+07	3.86489e+07	4.88494e+07	High	High	High	High	High	High	High	High	High
High	P53597	Succinate--CoA ligase [ADP/GDP-forming] subunit alpha, mitochondrial OS=Homo sapiens OX=9606 GN=SUCLG1 PE=1 SV=4	SUCLG1	0	61.6	35	11	68	11	346	36.2	8.79	1112	11	0	6.82295e+07	7.46191e+07	5.7135e+07	7.18194e+07	6.89083e+07	7.03684e+07	6.99639e+07	7.08977e+07	5.64917e+07	High	High	High	High	High	High	High	High	High
High	P23588	Eukaryotic translation initiation factor 4B OS=Homo sapiens OX=9606 GN=EIF4B PE=1 SV=2	EIF4B	0	61.516	32	15	56	15	611	69.1	5.73	531	15	0	1.92032e+07	2.61256e+07	3.13884e+07	1.54156e+07	2.07166e+07	2.48355e+07	4.00682e+07	4.71088e+07	5.13314e+07	High	High	High	High	High	High	High	High	High
High	P08559	Pyruvate dehydrogenase E1 component subunit alpha, somatic form, mitochondrial OS=Homo sapiens OX=9606 GN=PDHA1 PE=1 SV=3	PDHA1	0	61.423	29	14	73	14	390	43.3	8.06	1149	14	0	7.17341e+07	6.97124e+07	5.5555e+07	8.43643e+07	7.3679e+07	6.05079e+07	6.29776e+07	5.74598e+07	6.09883e+07	High	High	High	High	High	High	High	High	High
High	Q9UHD8	Septin-9 OS=Homo sapiens OX=9606 GN=SEPTIN9 PE=1 SV=2	SEPTIN9	0	61.249	25	11	49	11	586	65.4	8.97	880	11	0	3.41849e+07	3.75421e+07	3.84965e+07	2.16353e+07	2.83728e+07	3.57355e+07	3.94399e+07	3.5459e+07	3.78542e+07	High	High	High	High	High	High	High	High	High
High	P02795	Metallothionein-2 OS=Homo sapiens OX=9606 GN=MT2A PE=1 SV=1	MT2A	0	61.218	92	5	67	2	61	6	7.83	2463	5	3	2.1163e+08	4.00384e+08	6.44643e+08	9.36344e+07	5.57554e+07	1.33774e+08	2.36266e+08	5.08896e+08	9.09064e+08	High	High	High	High	High	High	High	High	High
High	P16671	Platelet glycoprotein 4 OS=Homo sapiens OX=9606 GN=CD36 PE=1 SV=2	CD36	0	60.708	22	13	68	13	472	53	7.96	1625	13	0	4.77036e+07	4.71417e+07	4.24548e+07	4.48862e+07	5.26194e+07	4.72039e+07	3.69777e+07	4.10071e+07	3.838e+07	High	High	High	High	High	High	High	High	High
High	P62269	40S ribosomal protein S18 OS=Homo sapiens OX=9606 GN=RPS18 PE=1 SV=3	RPS18	0	60.383	37	11	71	11	152	17.7	10.99	1053	11	0	2.69091e+07	2.87583e+07	3.11969e+07	2.06234e+07	2.55575e+07	2.77814e+07	2.77192e+07	2.73929e+07	2.96304e+07	High	High	High	High	High	High	High	High	High
High	Q13263	Transcription intermediary factor 1-beta OS=Homo sapiens OX=9606 GN=TRIM28 PE=1 SV=5	TRIM28	0	60.372	26	11	44	11	835	88.5	5.77	659	11	0	2.39398e+07	2.30978e+07	2.20495e+07	1.52598e+07	2.18131e+07	2.06309e+07	1.94068e+07	1.85411e+07	2.14626e+07	High	High	High	High	High	High	High	High	High
High	P20810	Calpastatin OS=Homo sapiens OX=9606 GN=CAST PE=1 SV=4	CAST	0	60.268	23	12	42	12	708	76.5	5.07	526	12	0	2.29101e+07	2.49373e+07	2.64429e+07	1.51856e+07	1.81379e+07	2.27173e+07	2.90179e+07	2.80044e+07	3.37929e+07	High	High	High	High	High	High	High	High	High
High	Q969G5	Caveolae-associated protein 3 OS=Homo sapiens OX=9606 GN=CAVIN3 PE=1 SV=3	CAVIN3	0	60.144	33	11	108	11	261	27.7	6.43	2606	11	0	2.08443e+08	2.13284e+08	2.10104e+08	1.75525e+08	2.02974e+08	2.06662e+08	2.29903e+08	1.87752e+08	1.65137e+08	High	High	High	High	High	High	High	High	High
High	O95302	Peptidyl-prolyl cis-trans isomerase FKBP9 OS=Homo sapiens OX=9606 GN=FKBP9 PE=1 SV=2	FKBP9	0	59.942	20	12	60	12	570	63	5.08	1049	12	0	5.50143e+07	5.12933e+07	4.58127e+07	1.03657e+08	6.8297e+07	7.25263e+07	4.40784e+07	4.34623e+07	4.33413e+07	High	High	High	High	High	High	High	High	High
High	P10606	Cytochrome c oxidase subunit 5B, mitochondrial OS=Homo sapiens OX=9606 GN=COX5B PE=1 SV=2	COX5B	0	59.147	60	10	96	10	129	13.7	8.81	1321	10	0	2.13107e+08	2.6537e+08	2.54399e+08	2.89768e+08	2.88287e+08	2.34558e+08	2.35213e+08	2.30449e+08	2.04036e+08	High	High	High	High	High	High	High	High	High
High	P11177	Pyruvate dehydrogenase E1 component subunit beta, mitochondrial OS=Homo sapiens OX=9606 GN=PDHB PE=1 SV=3	PDHB	0	58.938	42	12	81	12	359	39.2	6.65	1353	12	0	6.21598e+07	5.9351e+07	5.08531e+07	7.95506e+07	6.41937e+07	5.14087e+07	5.71969e+07	5.48034e+07	5.48229e+07	High	High	High	High	High	High	High	High	High
High	P07954	Fumarate hydratase, mitochondrial OS=Homo sapiens OX=9606 GN=FH PE=1 SV=3	FH	0	58.831	37	13	72	13	510	54.6	8.76	1299	13	0	5.48388e+07	5.59533e+07	4.53879e+07	8.09577e+07	4.68557e+07	4.88058e+07	4.72379e+07	4.70653e+07	4.87328e+07	High	High	High	High	High	High	High	High	High
High	P46087	Probable 28S rRNA (cytosine(4447)-C(5))-methyltransferase OS=Homo sapiens OX=9606 GN=NOP2 PE=1 SV=2	NOP2	0	58.759	17	12	51	12	812	89.2	9.23	984	12	0	2.86807e+07	2.70082e+07	2.66855e+07	2.35614e+07	2.58781e+07	2.60085e+07	3.36099e+07	2.85661e+07	2.5544e+07	High	High	High	High	High	High	High	High	High
High	P22392	Nucleoside diphosphate kinase B OS=Homo sapiens OX=9606 GN=NME2 PE=1 SV=1	NME2	0	58.651	76	11	89	6	152	17.3	8.41	976	11	5	9.29619e+07	8.77944e+07	9.99858e+07	7.21981e+07	5.82515e+07	8.28405e+07	8.88127e+07	1.25464e+08	1.68874e+08	High	High	High	High	High	High	High	High	High
High	P14866	Heterogeneous nuclear ribonucleoprotein L OS=Homo sapiens OX=9606 GN=HNRNPL PE=1 SV=2	HNRNPL	0	58.277	27	12	64	12	589	64.1	8.22	1371	12	0	2.97863e+07	2.87625e+07	2.92441e+07	2.39641e+07	2.07669e+07	2.55523e+07	2.19131e+07	1.91038e+07	2.04327e+07	High	High	High	High	High	High	High	High	High
High	Q9NX63	MICOS complex subunit MIC19 OS=Homo sapiens OX=9606 GN=CHCHD3 PE=1 SV=1	CHCHD3	0	58.22	36	8	75	8	227	26.1	8.28	2016	8	0	6.87209e+07	7.1986e+07	6.22197e+07	5.15406e+07	6.37345e+07	5.73915e+07	6.53625e+07	5.53343e+07	5.43209e+07	High	High	High	High	High	High	High	High	High
High	P54819	Adenylate kinase 2, mitochondrial OS=Homo sapiens OX=9606 GN=AK2 PE=1 SV=2	AK2	0	58.097	64	12	60	12	239	26.5	7.81	1280	12	0	8.11116e+07	5.44888e+07	8.36001e+07	9.15567e+07	8.26278e+07	5.51038e+07	9.0201e+07	8.7262e+07	8.8178e+07	High	High	High	High	High	High	High	High	High
High	Q04637	Eukaryotic translation initiation factor 4 gamma 1 OS=Homo sapiens OX=9606 GN=EIF4G1 PE=1 SV=4	EIF4G1	0	57.931	11	14	57	14	1599	175.4	5.33	768	14	0	2.50158e+07	2.85625e+07	3.44676e+07	1.2098e+07	2.06601e+07	2.64703e+07	3.70803e+07	3.29774e+07	3.84715e+07	High	High	High	High	High	High	High	High	High
High	P08758	Annexin A5 OS=Homo sapiens OX=9606 GN=ANXA5 PE=1 SV=2	ANXA5	0	57.883	36	12	90	12	320	35.9	5.05	1733	12	0	1.07854e+08	1.00807e+08	1.60779e+08	5.48916e+07	6.52168e+07	1.12219e+08	1.2112e+08	1.48296e+08	1.66409e+08	High	High	High	High	High	High	High	High	High
High	P27144	Adenylate kinase 4, mitochondrial OS=Homo sapiens OX=9606 GN=AK4 PE=1 SV=1	AK4	0	57.856	37	9	71	9	223	25.3	8.4	921	9	0	4.37301e+07	4.98586e+07	3.70408e+07	3.50122e+07	3.91719e+07	4.38623e+07	3.85659e+07	3.60825e+07	2.69127e+07	High	High	High	High	High	High	High	High	High
High	P53634	Dipeptidyl peptidase 1 OS=Homo sapiens OX=9606 GN=CTSC PE=1 SV=2	CTSC	0	57.752	21	10	96	10	463	51.8	6.99	2270	10	0	5.34191e+07	4.26355e+07	4.23657e+07	6.08388e+07	5.09693e+07	4.66279e+07	4.70653e+07	5.48795e+07	5.14363e+07	High	High	High	High	High	High	High	High	High
High	P42766	60S ribosomal protein L35 OS=Homo sapiens OX=9606 GN=RPL35 PE=1 SV=2	RPL35	0	57.637	51	10	76	10	123	14.5	11.05	963	10	0	8.44871e+07	7.5448e+07	8.05448e+07	4.06926e+07	5.69213e+07	6.68631e+07	8.51313e+07	7.10586e+07	6.59909e+07	High	High	High	High	High	High	High	High	High
High	P16070	CD44 antigen OS=Homo sapiens OX=9606 GN=CD44 PE=1 SV=3	CD44	0	57.226	11	7	57	7	742	81.5	5.33	2165	7	0	2.24303e+08	9.82808e+07	1.03603e+08	1.79764e+08	7.55723e+07	7.00375e+07	2.09184e+08	1.22525e+08	1.12158e+08	High	High	High	High	High	High	High	High	High
High	P16615	Sarcoplasmic/endoplasmic reticulum calcium ATPase 2 OS=Homo sapiens OX=9606 GN=ATP2A2 PE=1 SV=1	ATP2A2	0	57.014	14	11	42	11	1042	114.7	5.34	1002	11	0	2.70848e+07	2.21217e+07	2.10961e+07	1.84005e+07	2.3853e+07	2.31176e+07	1.71405e+07	1.52214e+07	1.36285e+07	High	High	High	High	High	High	High	High	High
High	A6NIZ1	Ras-related protein Rap-1b-like protein OS=Homo sapiens OX=9606 GN=RAP1BL PE=2 SV=1	RAP1BL	0	56.822	33	9	57	5	184	20.9	5.48	1606	9	3	6.18269e+07	6.39574e+07	6.65857e+07	7.10763e+07	6.3037e+07	7.47774e+07	7.26523e+07	7.6419e+07	7.71194e+07	High	High	High	High	High	High	High	High	High
High	Q96I99	Succinate--CoA ligase [GDP-forming] subunit beta, mitochondrial OS=Homo sapiens OX=9606 GN=SUCLG2 PE=1 SV=2	SUCLG2	0	56.476	29	10	48	10	432	46.5	6.39	854	10	0	2.59411e+07	2.86544e+07	2.27387e+07	4.18307e+07	2.42808e+07	2.6493e+07	2.61576e+07	2.6244e+07	2.78248e+07	High	High	High	High	High	High	High	High	High
High	P36551	Oxygen-dependent coproporphyrinogen-III oxidase, mitochondrial OS=Homo sapiens OX=9606 GN=CPOX PE=1 SV=3	CPOX	0	56.342	34	12	39	12	454	50.1	8.25	436	12	0	1.0876e+07	1.27306e+07	1.367e+07	3.57777e+07	1.81222e+07	2.32891e+07	1.80664e+07	1.92865e+07	1.69949e+07	High	High	High	High	High	High	High	High	High
High	Q02543	60S ribosomal protein L18a OS=Homo sapiens OX=9606 GN=RPL18A PE=1 SV=2	RPL18A	0	56.313	68	14	69	14	176	20.7	10.71	931	14	0	6.48103e+07	6.12392e+07	6.74938e+07	3.24714e+07	5.40327e+07	5.8557e+07	7.55349e+07	6.66221e+07	6.76268e+07	High	High	High	High	High	High	High	High	High
High	P63241	Eukaryotic translation initiation factor 5A-1 OS=Homo sapiens OX=9606 GN=EIF5A PE=1 SV=2	EIF5A	0	56.207	36	10	60	10	154	16.8	5.24	1422	10	0	3.93912e+07	3.10722e+07	4.54384e+07	3.99091e+07	2.59495e+07	3.6565e+07	3.83084e+07	5.54246e+07	7.75516e+07	High	High	High	High	High	High	High	High	High
High	Q1KMD3	Heterogeneous nuclear ribonucleoprotein U-like protein 2 OS=Homo sapiens OX=9606 GN=HNRNPUL2 PE=1 SV=1	HNRNPUL2	0	56.134	17	11	62	11	747	85.1	4.91	1286	11	0	3.37909e+07	3.7082e+07	3.11108e+07	3.48572e+07	2.32179e+07	2.82852e+07	2.54201e+07	2.32752e+07	2.58984e+07	High	High	High	High	High	High	High	High	High
High	P30050	60S ribosomal protein L12 OS=Homo sapiens OX=9606 GN=RPL12 PE=1 SV=1	RPL12	0	55.312	58	8	62	8	165	17.8	9.42	1673	8	0	4.52272e+08	4.93465e+08	5.20821e+08	3.17213e+08	4.46206e+08	4.88053e+08	4.09443e+08	4.15016e+08	3.70056e+08	High	High	High	High	High	High	High	High	High
High	P15880	40S ribosomal protein S2 OS=Homo sapiens OX=9606 GN=RPS2 PE=1 SV=2	RPS2	0	55.308	36	11	69	11	293	31.3	10.24	1198	11	0	8.77973e+07	8.36594e+07	9.47438e+07	5.00673e+07	6.29718e+07	7.5189e+07	8.52099e+07	7.85196e+07	7.6952e+07	High	High	High	High	High	High	High	High	High
High	Q9NSE4	Isoleucine--tRNA ligase, mitochondrial OS=Homo sapiens OX=9606 GN=IARS2 PE=1 SV=2	IARS2	0	55.287	14	11	49	11	1012	113.7	7.2	1079	11	0	1.74661e+07	1.74094e+07	1.62428e+07	1.70627e+07	1.76031e+07	1.77012e+07	1.70535e+07	1.49417e+07	1.44674e+07	High	High	High	High	High	High	High	High	High
High	P11498	Pyruvate carboxylase, mitochondrial OS=Homo sapiens OX=9606 GN=PC PE=1 SV=2	PC	0	55.2	16	14	52	14	1178	129.6	6.84	812	14	0	3.35832e+07	3.93549e+07	3.20046e+07	2.76092e+07	3.02031e+07	2.70255e+07	2.13329e+07	2.49229e+07	2.29435e+07	High	High	High	High	High	High	High	High	High
High	P35241	Radixin OS=Homo sapiens OX=9606 GN=RDX PE=1 SV=1	RDX	0	55.107	19	12	70	4	583	68.5	6.37	935	12	0	1.94192e+06	3.38652e+06	4.23975e+06	2.99362e+06	2.52321e+06	3.29934e+06	3.79964e+06	4.13767e+06	4.5509e+06	High	High	High	High	High	High	High	High	High
High	P46778	60S ribosomal protein L21 OS=Homo sapiens OX=9606 GN=RPL21 PE=1 SV=2	RPL21	0	55.065	46	10	78	10	160	18.6	10.49	1084	10	0	7.99843e+07	8.86913e+07	8.00224e+07	3.99584e+07	6.50889e+07	7.36328e+07	9.14737e+07	7.92383e+07	7.2006e+07	High	High	High	High	High	High	High	High	High
High	P39023	60S ribosomal protein L3 OS=Homo sapiens OX=9606 GN=RPL3 PE=1 SV=2	RPL3	0	54.652	29	13	53	13	403	46.1	10.18	602	13	0	5.04292e+07	5.20003e+07	5.27437e+07	3.00607e+07	3.92675e+07	4.78016e+07	5.67449e+07	4.3553e+07	4.38153e+07	High	High	High	High	High	High	High	High	High
High	P20042	Eukaryotic translation initiation factor 2 subunit 2 OS=Homo sapiens OX=9606 GN=EIF2S2 PE=1 SV=2	EIF2S2	0	54.61	30	11	40	11	333	38.4	5.8	629	11	0	2.21633e+07	1.93222e+07	2.07869e+07	1.23804e+07	1.40298e+07	1.90895e+07	2.56818e+07	2.41303e+07	2.83873e+07	High	High	High	High	High	High	High	High	High
High	P31948	Stress-induced-phosphoprotein 1 OS=Homo sapiens OX=9606 GN=STIP1 PE=1 SV=1	STIP1	0	54.44	23	12	38	12	543	62.6	6.8	898	12	0	1.87219e+07	1.86702e+07	2.19058e+07	1.89449e+07	1.74048e+07	2.11687e+07	2.34818e+07	2.92802e+07	3.4152e+07	High	High	High	High	High	High	High	High	High
High	P62277	40S ribosomal protein S13 OS=Homo sapiens OX=9606 GN=RPS13 PE=1 SV=2	RPS13	0	54.265	54	12	66	12	151	17.2	10.54	803	12	0	5.40417e+07	4.75936e+07	5.22326e+07	3.17131e+07	3.89455e+07	4.596e+07	5.31828e+07	4.69154e+07	4.58057e+07	High	High	High	High	High	High	High	High	High
High	P18859	ATP synthase-coupling factor 6, mitochondrial OS=Homo sapiens OX=9606 GN=ATP5PF PE=1 SV=1	ATP5PF	0	54.091	58	8	56	8	108	12.6	9.52	1878	8	0	8.51071e+07	7.55246e+07	7.08499e+07	1.01929e+08	7.90098e+07	5.86044e+07	7.38288e+07	7.57478e+07	7.58094e+07	High	High	High	High	High	High	High	High	High
High	Q9UKV3	Apoptotic chromatin condensation inducer in the nucleus OS=Homo sapiens OX=9606 GN=ACIN1 PE=1 SV=2	ACIN1	0	54.053	11	10	38	10	1341	151.8	6.43	401	10	0	1.41123e+07	1.35506e+07	1.26142e+07	1.76449e+07	1.87635e+07	1.5368e+07	1.65625e+07	1.60356e+07	1.48577e+07	High	High	High	High	High	High	High	High	High
High	O95202	Mitochondrial proton/calcium exchanger protein OS=Homo sapiens OX=9606 GN=LETM1 PE=1 SV=1	LETM1	0	54.018	17	10	43	10	739	83.3	6.7	1002	10	0	3.14607e+07	3.39371e+07	2.72001e+07	2.35362e+07	2.80946e+07	2.37498e+07	2.97124e+07	2.21711e+07	2.10715e+07	High	High	High	High	High	High	High	High	High
High	P27635	60S ribosomal protein L10 OS=Homo sapiens OX=9606 GN=RPL10 PE=1 SV=5	RPL10	0	54	58	11	77	11	214	24.6	10.08	1173	11	0	5.82122e+07	5.82276e+07	5.72769e+07	31370321	4.67698e+07	5.52893e+07	6.37008e+07	5.52948e+07	5.29264e+07	High	High	High	High	High	High	High	High	High
High	Q13011	Delta(3,5)-Delta(2,4)-dienoyl-CoA isomerase, mitochondrial OS=Homo sapiens OX=9606 GN=ECH1 PE=1 SV=2	ECH1	0	53.868	26	8	49	8	328	35.8	8	1582	8	0	1.7585e+07	2.21748e+07	1.59843e+07	4.55393e+07	1.86681e+07	1.98734e+07	1.92602e+07	2.84304e+07	2.52419e+07	High	High	High	High	High	High	High	High	High
High	P22087	rRNA 2'-O-methyltransferase fibrillarin OS=Homo sapiens OX=9606 GN=FBL PE=1 SV=2	FBL	0	53.765	27	8	46	8	321	33.8	10.18	1111	8	0	4.41971e+07	4.87403e+07	4.51362e+07	3.10687e+07	3.7629e+07	4.12171e+07	4.39954e+07	3.79829e+07	3.56227e+07	High	High	High	High	High	High	High	High	High
High	P08865	40S ribosomal protein SA OS=Homo sapiens OX=9606 GN=RPSA PE=1 SV=4	RPSA	0	53.687	37	9	63	9	295	32.8	4.87	1372	9	0	3.69792e+07	3.49041e+07	4.53206e+07	45526767	3.10079e+07	4.08066e+07	4.9775e+07	5.55867e+07	7.66705e+07	High	High	High	High	High	High	High	High	High
High	Q9BS26	Endoplasmic reticulum resident protein 44 OS=Homo sapiens OX=9606 GN=ERP44 PE=1 SV=1	ERP44	0	53.677	26	9	71	9	406	46.9	5.26	1529	9	0	5.90399e+07	5.76447e+07	5.94671e+07	9.82258e+07	7.64903e+07	7.55102e+07	6.52549e+07	6.39923e+07	6.40526e+07	High	High	High	High	High	High	High	High	High
High	P27695	DNA-(apurinic or apyrimidinic site) endonuclease OS=Homo sapiens OX=9606 GN=APEX1 PE=1 SV=2	APEX1	0	53.625	38	10	56	10	318	35.5	8.12	1240	10	0	2.37972e+07	2.60183e+07	3.40991e+07	1.71124e+07	1.80624e+07	2.81027e+07	3.61219e+07	3.9887e+07	4.15505e+07	High	High	High	High	High	High	High	High	High
High	Q9BUF5	Tubulin beta-6 chain OS=Homo sapiens OX=9606 GN=TUBB6 PE=1 SV=1	TUBB6	0	53.54	28	11	53	6	446	49.8	4.88	604	11	0	5.88675e+06	6.63774e+06	7.88911e+06	4.72048e+06	4.70006e+06	6.43357e+06	5.57165e+06	9.3322e+06	1.05185e+07	High	High	High	High	High	High	High	High	High
High	Q07955	Serine/arginine-rich splicing factor 1 OS=Homo sapiens OX=9606 GN=SRSF1 PE=1 SV=2	SRSF1	0	53.348	35	11	89	11	248	27.7	10.36	1492	11	0	5.88731e+07	5.69386e+07	7.56009e+07	6.10422e+07	4.91171e+07	6.69311e+07	8.44843e+07	8.9933e+07	9.70024e+07	High	High	High	High	High	High	High	High	High
High	Q9NZB2	Constitutive coactivator of PPAR-gamma-like protein 1 OS=Homo sapiens OX=9606 GN=FAM120A PE=1 SV=2	FAM120A	0	53.339	14	11	42	11	1118	121.8	8.88	923	11	0	2.073e+07	2.18573e+07	2.15948e+07	1.61855e+07	1.75897e+07	2.09141e+07	2.31256e+07	2.23228e+07	2.10313e+07	High	High	High	High	High	High	High	High	High
High	P13489	Ribonuclease inhibitor OS=Homo sapiens OX=9606 GN=RNH1 PE=1 SV=2	RNH1	0	53.335	30	12	42	12	461	49.9	4.82	1131	12	0	2.42567e+07	2.04998e+07	2.86539e+07	1.09219e+07	1.23875e+07	2.11252e+07	2.21263e+07	2.49095e+07	3.00028e+07	High	High	High	High	High	High	High	High	High
High	P13010	X-ray repair cross-complementing protein 5 OS=Homo sapiens OX=9606 GN=XRCC5 PE=1 SV=3	XRCC5	0	53.261	10	8	44	8	732	82.7	5.81	755	8	0	3.49701e+07	3.37518e+07	3.53128e+07	2.36637e+07	2.5093e+07	3.00481e+07	3.39632e+07	3.40854e+07	3.3639e+07	High	High	High	High	High	High	High	High	High
High	P11279	Lysosome-associated membrane glycoprotein 1 OS=Homo sapiens OX=9606 GN=LAMP1 PE=1 SV=3	LAMP1	0	53.048	12	7	71	7	417	44.9	8.75	1240	7	0	2.08242e+08	2.21752e+08	2.40529e+08	371100621	2.93351e+08	2.83646e+08	2.94323e+08	3.57486e+08	2.63486e+08	High	High	High	High	High	High	High	High	High
High	P07942	Laminin subunit beta-1 OS=Homo sapiens OX=9606 GN=LAMB1 PE=1 SV=2	LAMB1	0	52.91	6	9	29	9	1786	197.9	4.94	445	9	0	2.1099e+07	2.53179e+07	1.43519e+07	1.71276e+07	1.94086e+07	1.86962e+07	2.04252e+07	1.70314e+07	1.19161e+07	High	High	High	High	High	High	High	High	High
High	P49419	Alpha-aminoadipic semialdehyde dehydrogenase OS=Homo sapiens OX=9606 GN=ALDH7A1 PE=1 SV=5	ALDH7A1	0	52.898	23	11	47	11	539	58.5	7.99	1038	11	0	1.64717e+07	1.60666e+07	1.45822e+07	2.28417e+07	1.74804e+07	1.50806e+07	1.99512e+07	1.41829e+07	2.16797e+07	High	High	High	High	High	High	High	High	High
High	P62328	Thymosin beta-4 OS=Homo sapiens OX=9606 GN=TMSB4X PE=1 SV=2	TMSB4X	0	52.371	57	6	81	6	44	5.1	5.06	1242	6	0	1.33355e+08	1.24154e+08	1.76156e+08	4.2135e+07	6.08019e+07	1.18648e+08	8.06272e+07	1.14834e+08	1.58275e+08	High	High	High	High	High	High	High	High	High
High	P49327	Fatty acid synthase OS=Homo sapiens OX=9606 GN=FASN PE=1 SV=3	FASN	0	52.312	7	11	56	11	2511	273.3	6.44	963	11	0	2.20362e+07	2.77228e+07	2.94606e+07	1.0851e+07	1.91637e+07	2.43226e+07	2.02421e+07	2.50304e+07	3.01226e+07	High	High	High	High	High	High	High	High	High
High	O00567	Nucleolar protein 56 OS=Homo sapiens OX=9606 GN=NOP56 PE=1 SV=4	NOP56	0	52.119	17	10	66	10	594	66	9.19	824	10	0	2.38437e+07	2.54771e+07	2.59307e+07	1.7439e+07	2.17401e+07	2.59777e+07	2.6965e+07	2.414e+07	2.40621e+07	High	High	High	High	High	High	High	High	High
High	Q07021	Complement component 1 Q subcomponent-binding protein, mitochondrial OS=Homo sapiens OX=9606 GN=C1QBP PE=1 SV=1	C1QBP	0	51.987	24	7	66	7	282	31.3	4.84	1432	7	0	5.5855e+07	4.51391e+07	6.38564e+07	1.2652e+08	8.86486e+07	7.51552e+07	7.24739e+07	9.9837e+07	1.04748e+08	High	High	High	High	High	High	High	High	High
High	Q86YZ3	Hornerin OS=Homo sapiens OX=9606 GN=HRNR PE=1 SV=2	HRNR	0	51.854	12	9	32	9	2850	282.2	10.04	559	9	0	893004	3.59709e+06	9.53352e+06	7.20739e+06	4.74664e+06	4.77023e+06	778701	8.79519e+06	2.90203e+06	Peak Found	High	High	High	High	High	Peak Found	High	High
High	Q9NVA2	Septin-11 OS=Homo sapiens OX=9606 GN=SEPTIN11 PE=1 SV=3	SEPTIN11	0	51.759	15	7	61	5	429	49.4	6.81	1806	7	1	4.13346e+07	4.17245e+07	4.44908e+07	2.47575e+07	2.85486e+07	3.67749e+07	4.65654e+07	4.86771e+07	5.6121e+07	High	High	High	High	High	High	High	High	High
High	P60903	Protein S100-A10 OS=Homo sapiens OX=9606 GN=S100A10 PE=1 SV=2	S100A10	0	51.718	64	7	63	7	97	11.2	7.37	899	7	0	6.6195e+07	4.50987e+07	4.69908e+07	4.91741e+07	3.69692e+07	4.48921e+07	5.86427e+07	6.01487e+07	7.08802e+07	High	High	High	High	High	High	High	High	High
High	Q00325	Phosphate carrier protein, mitochondrial OS=Homo sapiens OX=9606 GN=SLC25A3 PE=1 SV=2	SLC25A3	0	51.39	19	10	69	10	362	40.1	9.38	830	10	0	9.87545e+07	9.50029e+07	9.01341e+07	6.43046e+07	9.32676e+07	8.29323e+07	8.86495e+07	7.37329e+07	6.72884e+07	High	High	High	High	High	High	High	High	High
High	P35637	RNA-binding protein FUS OS=Homo sapiens OX=9606 GN=FUS PE=1 SV=1	FUS	0	51.335	17	8	54	7	526	53.4	9.36	1300	8	1	2.05774e+07	1.76699e+07	1.82709e+07	9.06262e+06	1.77019e+07	1.74727e+07	2.01162e+07	2.0638e+07	2.44659e+07	High	High	High	High	High	High	High	High	High
High	Q9BSJ8	Extended synaptotagmin-1 OS=Homo sapiens OX=9606 GN=ESYT1 PE=1 SV=1	ESYT1	0	51.335	14	12	50	12	1104	122.8	5.83	1049	12	0	3.17979e+07	3.30936e+07	2.99584e+07	1.50259e+07	2.11748e+07	2.02421e+07	2.1455e+07	2.21997e+07	1.90693e+07	High	High	High	High	High	High	High	High	High
High	P61586	Transforming protein RhoA OS=Homo sapiens OX=9606 GN=RHOA PE=1 SV=1	RHOA	0	51.144	34	7	62	3	193	21.8	6.1	1433	7	4	5.43845e+07	5.72966e+07	4.87753e+07	4.86026e+07	4.82164e+07	5.32812e+07	5.20921e+07	5.58126e+07	5.01222e+07	High	High	High	High	High	High	High	High	High
High	P16219	Short-chain specific acyl-CoA dehydrogenase, mitochondrial OS=Homo sapiens OX=9606 GN=ACADS PE=1 SV=1	ACADS	0	51.062	28	10	42	10	412	44.3	7.99	755	10	0	1.48128e+07	1.73358e+07	1.51076e+07	17866827	1.67992e+07	1.52891e+07	1.22008e+07	1.4131e+07	1.30593e+07	High	High	High	High	High	High	High	High	High
High	P54886	Delta-1-pyrroline-5-carboxylate synthase OS=Homo sapiens OX=9606 GN=ALDH18A1 PE=1 SV=2	ALDH18A1	0	50.717	14	10	44	10	795	87.2	7.12	1081	10	0	1.81189e+07	1.56213e+07	1.26026e+07	1.19512e+07	1.29661e+07	1.30338e+07	1.26802e+07	1.02818e+07	9.73553e+06	High	High	High	High	High	High	High	High	High
High	Q9NQC3	Reticulon-4 OS=Homo sapiens OX=9606 GN=RTN4 PE=1 SV=2	RTN4	0	50.683	10	6	58	6	1192	129.9	4.5	1080	6	0	8.57181e+07	6.31814e+07	6.91066e+07	3.51501e+07	3.9401e+07	3.60057e+07	7.25255e+07	6.2586e+07	5.46851e+07	High	High	High	High	High	High	High	High	High
High	P10515	Dihydrolipoyllysine-residue acetyltransferase component of pyruvate dehydrogenase complex, mitochondrial OS=Homo sapiens OX=9606 GN=DLAT PE=1 SV=3	DLAT	0	50.568	22	11	63	11	647	69	7.84	1046	11	0	1.03574e+08	1.2313e+08	9.41345e+07	8.1731e+07	1.15314e+08	9.04139e+07	9.43569e+07	8.82705e+07	8.04787e+07	High	High	High	High	High	High	High	High	High
High	Q13200	26S proteasome non-ATPase regulatory subunit 2 OS=Homo sapiens OX=9606 GN=PSMD2 PE=1 SV=3	PSMD2	0	50.491	8	5	39	5	908	100.1	5.2	1265	5	0	2.2359e+07	2.21823e+07	2.31396e+07	1.60589e+07	1.70303e+07	1.83381e+07	2.14365e+07	2.38053e+07	2.41221e+07	High	High	High	High	High	High	High	High	High
High	Q9Y4L1	Hypoxia up-regulated protein 1 OS=Homo sapiens OX=9606 GN=HYOU1 PE=1 SV=1	HYOU1	0	50.248	16	11	50	11	999	111.3	5.22	372	11	0	2.92346e+07	2.76308e+07	2.70599e+07	2.69769e+07	3.1404e+07	3.45904e+07	2.69867e+07	2.62353e+07	2.25405e+07	High	High	High	High	High	High	High	High	High
High	P25786	Proteasome subunit alpha type-1 OS=Homo sapiens OX=9606 GN=PSMA1 PE=1 SV=1	PSMA1	0	49.995	33	10	56	10	263	29.5	6.61	871	10	0	3.11744e+07	3.23321e+07	3.22842e+07	3.26898e+07	2.70291e+07	3.63035e+07	4.28468e+07	4.94477e+07	5.22324e+07	High	High	High	High	High	High	High	High	High
High	P23396	40S ribosomal protein S3 OS=Homo sapiens OX=9606 GN=RPS3 PE=1 SV=2	RPS3	0	49.738	45	11	52	11	243	26.7	9.66	701	11	0	1.01737e+08	9.04803e+07	9.18953e+07	58662377	7.70204e+07	9.09961e+07	9.34186e+07	8.78407e+07	8.26504e+07	High	High	High	High	High	High	High	High	High
High	O75533	Splicing factor 3B subunit 1 OS=Homo sapiens OX=9606 GN=SF3B1 PE=1 SV=3	SF3B1	0	49.69	9	9	51	9	1304	145.7	7.09	773	9	0	1.77129e+07	1.85422e+07	1.73194e+07	1.49649e+07	1.71575e+07	1.87704e+07	1.36302e+07	1.26491e+07	1.24778e+07	High	High	High	High	High	High	High	High	High
High	Q14152	Eukaryotic translation initiation factor 3 subunit A OS=Homo sapiens OX=9606 GN=EIF3A PE=1 SV=1	EIF3A	0	49.556	12	16	67	16	1382	166.5	6.79	380	16	0	3.17887e+07	3.69251e+07	3.88689e+07	1.81873e+07	2.8966e+07	3.42272e+07	4.93863e+07	4.52898e+07	4.65095e+07	High	High	High	High	High	High	High	High	High
High	P09211	Glutathione S-transferase P OS=Homo sapiens OX=9606 GN=GSTP1 PE=1 SV=2	GSTP1	0	49.352	47	9	55	9	210	23.3	5.64	873	9	0	1.46061e+07	1.86028e+07	2.75023e+07	1.84917e+07	1.7952e+07	2.63725e+07	2.16572e+07	2.7031e+07	4.25413e+07	High	High	High	High	High	High	High	High	High
High	P06744	Glucose-6-phosphate isomerase OS=Homo sapiens OX=9606 GN=GPI PE=1 SV=4	GPI	0	49.34	24	10	50	10	558	63.1	8.32	857	10	0	1.48573e+07	2.1591e+07	2.46629e+07	1.36791e+07	1.23038e+07	2.05229e+07	1.88811e+07	2.86485e+07	3.46996e+07	High	High	High	High	High	High	High	High	High
High	Q92945	Far upstream element-binding protein 2 OS=Homo sapiens OX=9606 GN=KHSRP PE=1 SV=4	KHSRP	0	49.225	19	9	44	7	711	73.1	7.3	1052	9	1	2.32506e+07	3.07378e+07	3.09487e+07	2.03561e+07	2.39966e+07	3.05444e+07	3.3081e+07	3.28321e+07	3.30139e+07	High	High	High	High	High	High	High	High	High
High	Q04917	14-3-3 protein eta OS=Homo sapiens OX=9606 GN=YWHAH PE=1 SV=4	YWHAH	0	49.043	28	9	78	2	246	28.2	4.84	1320	9	0	5.30547e+06	4.19642e+06	5.52618e+06	2.85941e+06	3.5673e+06	4.88445e+06	5.46808e+06	5.42805e+06	5.50035e+06	Peak Found	High	High	High	High	High	High	High	High
High	Q16881	Thioredoxin reductase 1, cytoplasmic OS=Homo sapiens OX=9606 GN=TXNRD1 PE=1 SV=3	TXNRD1	0	48.975	17	9	58	8	649	70.9	7.39	1305	9	1	2.2408e+07	2.75923e+07	3.57181e+07	2.34789e+07	2.52078e+07	3.20076e+07	3.3913e+07	4.36025e+07	4.69635e+07	High	High	High	High	High	High	High	High	High
High	P52907	F-actin-capping protein subunit alpha-1 OS=Homo sapiens OX=9606 GN=CAPZA1 PE=1 SV=3	CAPZA1	0	48.639	37	8	36	8	286	32.9	5.69	972	8	0	3.10445e+07	3.3185e+07	3.55122e+07	41362327	2.83421e+07	3.3025e+07	3.12418e+07	3.24839e+07	3.35761e+07	High	High	High	High	High	High	High	High	High
High	O95810	Caveolae-associated protein 2 OS=Homo sapiens OX=9606 GN=CAVIN2 PE=1 SV=3	CAVIN2	0	48.563	26	10	60	10	425	47.1	5.21	1205	10	0	3.28936e+07	3.92669e+07	2.84636e+07	4.13463e+07	3.88038e+07	3.26936e+07	3.63318e+07	3.11337e+07	3.18226e+07	High	High	High	High	High	High	High	High	High
High	Q9Y6C9	Mitochondrial carrier homolog 2 OS=Homo sapiens OX=9606 GN=MTCH2 PE=1 SV=1	MTCH2	0	48.505	29	7	46	7	303	33.3	7.97	778	7	0	4.61136e+07	4.36589e+07	4.16729e+07	2.70665e+07	3.73173e+07	3.42673e+07	3.7217e+07	3.27264e+07	2.88992e+07	High	High	High	High	High	High	High	High	High
High	P02533	Keratin, type I cytoskeletal 14 OS=Homo sapiens OX=9606 GN=KRT14 PE=1 SV=4	KRT14	0	48.283	18	9	29	1	472	51.5	5.16	994	9	0	541911		1.33454e+06	2822431		3.00141e+06	5.89297e+06	2.58828e+06	1.466e+06	Peak Found	Not Found	Peak Found	High	Not Found	High	High	High	Peak Found
High	Q12884	Prolyl endopeptidase FAP OS=Homo sapiens OX=9606 GN=FAP PE=1 SV=5	FAP	0	48.279	16	9	53	9	760	87.7	6.65	719	9	0	1.42662e+07	1.46988e+07	1.55142e+07	2.47104e+07	2.01583e+07	2.20837e+07	2.07722e+07	2.8146e+07	2.52536e+07	High	High	High	High	High	High	High	High	High
High	P07195	L-lactate dehydrogenase B chain OS=Homo sapiens OX=9606 GN=LDHB PE=1 SV=2	LDHB	0	48.195	18	7	62	6	334	36.6	6.05	1763	7	0	7.36046e+07	6.84749e+07	8.53681e+07	3.60757e+07	4.08344e+07	6.76549e+07	8.06695e+07	8.59252e+07	9.94629e+07	High	High	High	High	High	High	High	High	High
High	P68431	Histone H3.1 OS=Homo sapiens OX=9606 GN=H3C1 PE=1 SV=2	H3C1	0	48.173	35	10	90	2	136	15.4	11.12	1272	10	8	4.49301e+08	5.04293e+08	4.13746e+08	4.74518e+08	4.008e+08	4.32035e+08	3.44073e+08	3.10228e+08	2.82057e+08	High	High	High	High	High	High	High	High	High
High	P22695	Cytochrome b-c1 complex subunit 2, mitochondrial OS=Homo sapiens OX=9606 GN=UQCRC2 PE=1 SV=3	UQCRC2	0	48.072	16	5	36	5	453	48.4	8.63	1031	5	0	2.93472e+07	2.97106e+07	2.60734e+07	2.51519e+07	2.94224e+07	2.63686e+07	2.55624e+07	2.17047e+07	2.27027e+07	High	High	High	High	High	High	High	High	High
High	Q03135	Caveolin-1 OS=Homo sapiens OX=9606 GN=CAV1 PE=1 SV=4	CAV1	0	48.032	34	7	53	7	178	20.5	6.02	1475	7	0	2.36106e+08	1.66492e+08	1.63754e+08	1.35284e+08	1.69304e+08	1.52717e+08	1.73672e+08	1.67528e+08	1.60216e+08	High	High	High	High	High	High	High	High	High
High	Q13510	Acid ceramidase OS=Homo sapiens OX=9606 GN=ASAH1 PE=1 SV=5	ASAH1	0	47.947	27	10	59	10	395	44.6	7.62	848	10	0	3.84675e+07	3.68452e+07	4.05089e+07	7.1273e+07	4.70246e+07	4.50592e+07	4.15723e+07	4.49803e+07	3.95674e+07	High	High	High	High	High	High	High	High	High
High	Q9UJZ1	Stomatin-like protein 2, mitochondrial OS=Homo sapiens OX=9606 GN=STOML2 PE=1 SV=1	STOML2	0	47.908	30	9	57	9	356	38.5	7.39	1098	9	0	2.90491e+07	1.90441e+07	2.54233e+07	2.31416e+07	2.58938e+07	2.43035e+07	2.84664e+07	2.18904e+07	2.21536e+07	High	High	High	High	High	High	High	High	High
High	Q13151	Heterogeneous nuclear ribonucleoprotein A0 OS=Homo sapiens OX=9606 GN=HNRNPA0 PE=1 SV=1	HNRNPA0	0	47.836	20	7	61	5	305	30.8	9.29	1367	7	0	2.44048e+07	3.0717e+07	3.06857e+07	2.05003e+07	2.29073e+07	2.45031e+07	2.89572e+07	3.16619e+07	3.11125e+07	High	High	High	High	High	High	High	High	High
High	P62851	40S ribosomal protein S25 OS=Homo sapiens OX=9606 GN=RPS25 PE=1 SV=1	RPS25	0	47.79	48	10	65	10	125	13.7	10.11	1359	10	0	5.62559e+07	5.26569e+07	5.66008e+07	4.22084e+07	4.05237e+07	5.17888e+07	5.14102e+07	5.55979e+07	5.50297e+07	High	High	High	High	High	High	High	High	High
High	Q16822	Phosphoenolpyruvate carboxykinase [GTP], mitochondrial OS=Homo sapiens OX=9606 GN=PCK2 PE=1 SV=4	PCK2	0	47.657	20	11	45	11	640	70.7	7.62	1082	11	0	1.81849e+07	1.80918e+07	1.67353e+07	1.66553e+07	1.77997e+07	1.78061e+07	2.04361e+07	1.87053e+07	1.91006e+07	High	High	High	High	High	High	High	High	High
High	P29590	Protein PML OS=Homo sapiens OX=9606 GN=PML PE=1 SV=3	PML	0	47.636	16	10	46	10	882	97.5	6.21	507	10	0	1.87885e+07	1.58465e+07	1.73584e+07	1.44862e+07	1.55201e+07	1.39538e+07	1.94884e+07	1.40736e+07	1.43882e+07	High	High	High	High	High	High	High	High	High
High	P53007	Tricarboxylate transport protein, mitochondrial OS=Homo sapiens OX=9606 GN=SLC25A1 PE=1 SV=2	SLC25A1	0	47.424	26	8	52	8	311	34	9.89	613	8	0	5.87883e+07	6.48323e+07	4.85689e+07	3.23987e+07	5.07057e+07	4.76432e+07	3.87332e+07	3.48333e+07	3.29649e+07	High	High	High	High	High	High	High	High	High
High	P0DMV8	Heat shock 70 kDa protein 1A OS=Homo sapiens OX=9606 GN=HSPA1A PE=1 SV=1	HSPA1A	0	47.393	14	9	55	5	641	70	5.66	1304	9	0	1.38297e+07	1.36092e+07	1.521e+07	8.514e+06	1.05284e+07	1.37989e+07	1.59019e+07	1.63347e+07	1.78618e+07	High	High	High	High	High	High	High	High	High
High	P20020	Plasma membrane calcium-transporting ATPase 1 OS=Homo sapiens OX=9606 GN=ATP2B1 PE=1 SV=4	ATP2B1	0	47.323	10	10	27	5	1220	134.6	5.91	716	10	0	2.11282e+07	2.21592e+07	8.51884e+06	1.54492e+07	8.66939e+06	2.6488e+07	1.33685e+07	1.75817e+07	8.10128e+06	High	High	High	High	High	High	High	High	High
High	P51148	Ras-related protein Rab-5C OS=Homo sapiens OX=9606 GN=RAB5C PE=1 SV=2	RAB5C	0	47.263	23	6	52	6	216	23.5	8.41	1395	6	0	1.80895e+07	2.45365e+07	1.83514e+07	2.33947e+07	2.36529e+07	2.42874e+07	1.92724e+07	1.78493e+07	1.77795e+07	High	High	High	High	High	High	High	High	High
High	Q7KZF4	Staphylococcal nuclease domain-containing protein 1 OS=Homo sapiens OX=9606 GN=SND1 PE=1 SV=1	SND1	0	47.231	17	12	45	12	910	101.9	7.17	560	12	0	2.89722e+07	2.60495e+07	2.91937e+07	1.95963e+07	2.28921e+07	2.54768e+07	3.67981e+07	2.91043e+07	3.55139e+07	High	High	High	High	High	High	High	High	High
High	O75396	Vesicle-trafficking protein SEC22b OS=Homo sapiens OX=9606 GN=SEC22B PE=1 SV=5	SEC22B	0	47.096	51	10	63	10	215	24.7	8.51	1978	10	0	9.45258e+07	7.34235e+07	6.82589e+07	6.81983e+07	7.58765e+07	7.89244e+07	7.35036e+07	6.05477e+07	6.02184e+07	High	High	High	High	High	High	High	High	High
High	Q92841	Probable ATP-dependent RNA helicase DDX17 OS=Homo sapiens OX=9606 GN=DDX17 PE=1 SV=2	DDX17	0	47.032	16	11	37	10	729	80.2	8.27	853	11	1	2.0386e+07	2.07745e+07	2.24042e+07	1.46645e+07	1.69343e+07	2.16009e+07	2.4549e+07	2.22322e+07	2.23498e+07	High	High	High	High	High	High	High	High	High
High	O43175	D-3-phosphoglycerate dehydrogenase OS=Homo sapiens OX=9606 GN=PHGDH PE=1 SV=4	PHGDH	0	46.833	21	9	47	9	533	56.6	6.71	1059	9	0	3.27234e+07	3.29125e+07	4.07692e+07	1.49134e+07	2.0489e+07	3.01325e+07	4.46058e+07	5.12274e+07	4.99898e+07	High	High	High	High	High	High	High	High	High
High	P20700	Lamin-B1 OS=Homo sapiens OX=9606 GN=LMNB1 PE=1 SV=2	LMNB1	0	46.728	16	11	48	8	586	66.4	5.16	885	11	0	2.13031e+07	2.47113e+07	1.67458e+07	2.25972e+07	1.97411e+07	2.14823e+07	1.64244e+07	1.39161e+07	1.3487e+07	High	High	High	High	High	High	High	High	High
High	O43493	Trans-Golgi network integral membrane protein 2 OS=Homo sapiens OX=9606 GN=TGOLN2 PE=1 SV=4	TGOLN2	0	46.668	30	9	41	9	437	45.9	5.63	565	9	0	9.35166e+06	1.03333e+07	1.18302e+07	9.4936e+06	1.29035e+07	1.41989e+07	1.06655e+07	1.03171e+07	1.05327e+07	High	High	High	High	High	High	High	High	High
High	Q13283	Ras GTPase-activating protein-binding protein 1 OS=Homo sapiens OX=9606 GN=G3BP1 PE=1 SV=1	G3BP1	0	46.18	23	7	48	6	466	52.1	5.52	1115	7	0	3.02689e+07	2.82433e+07	2.87531e+07	1.96872e+07	2.11796e+07	2.49129e+07	3.46833e+07	3.37644e+07	3.64888e+07	High	High	High	High	High	High	High	High	High
High	P14927	Cytochrome b-c1 complex subunit 7 OS=Homo sapiens OX=9606 GN=UQCRB PE=1 SV=2	UQCRB	0	46.03	64	9	59	9	111	13.5	8.78	1004	9	0	4.29474e+07	4.40207e+07	3.91123e+07	5.53222e+07	4.95415e+07	4.00651e+07	3.66523e+07	3.75639e+07	4.15713e+07	High	High	High	High	High	High	High	High	High
High	P07099	Epoxide hydrolase 1 OS=Homo sapiens OX=9606 GN=EPHX1 PE=1 SV=1	EPHX1	0	45.577	14	6	37	6	455	52.9	7.25	600	6	0	3.53998e+07	3.55756e+07	3.31818e+07	2.84216e+07	3.4532e+07	3.46157e+07	3.20853e+07	2.89526e+07	2.39972e+07	High	High	High	High	High	High	High	High	High
High	P17661	Desmin OS=Homo sapiens OX=9606 GN=DES PE=1 SV=3	DES	0	45.458	15	8	78	2	470	53.5	5.27	1429	8	0	747761	1.14836e+06	74376.7	53522.6	799095	378969	1.47429e+06	1.04398e+06	1.61102e+06	High	Peak Found	Peak Found	Peak Found	Peak Found	High	Peak Found	High	High
High	P41250	Glycine--tRNA ligase OS=Homo sapiens OX=9606 GN=GARS1 PE=1 SV=3	GARS1	0	45.315	15	9	53	9	739	83.1	7.03	738	9	0	2.5344e+07	2.43238e+07	2.88769e+07	1.52661e+07	1.66656e+07	2.11837e+07	3.05849e+07	3.36253e+07	3.18995e+07	High	High	High	High	High	High	High	High	High
High	O95292	Vesicle-associated membrane protein-associated protein B/C OS=Homo sapiens OX=9606 GN=VAPB PE=1 SV=3	VAPB	0	45.136	31	7	33	6	243	27.2	7.3	669	7	1	1.95647e+07	1.86917e+07	1.84634e+07	1.54779e+07	1.88334e+07	1.86412e+07	2.38397e+07	1.57374e+07	1.481e+07	High	High	High	High	High	High	High	High	High
High	P84157	Matrix-remodeling-associated protein 7 OS=Homo sapiens OX=9606 GN=MXRA7 PE=1 SV=1	MXRA7	0	45.057	26	7	37	7	204	21.5	4.26	1510	7	0	1.64215e+07	2.95597e+07	2.07352e+07	2.88105e+07	3.59987e+07	2.94441e+07	2.91395e+07	2.83695e+07	3.20464e+07	High	High	High	High	High	High	High	High	High
High	P80303	Nucleobindin-2 OS=Homo sapiens OX=9606 GN=NUCB2 PE=1 SV=3	NUCB2	0	44.681	15	7	48	7	420	50.2	5.12	671	7	0	1.5582e+07	1.21299e+07	1.08577e+07	2.7145e+07	2.12246e+07	1.92589e+07	1.26263e+07	1.22032e+07	1.30799e+07	High	High	High	High	High	High	High	High	High
High	Q9UIJ7	GTP:AMP phosphotransferase AK3, mitochondrial OS=Homo sapiens OX=9606 GN=AK3 PE=1 SV=4	AK3	0	44.675	29	8	65	8	227	25.6	9.16	566	8	0	4.80834e+07	4.13893e+07	3.86731e+07	51610479	4.52228e+07	3.88978e+07	5.33235e+07	4.22171e+07	3.95916e+07	High	High	High	High	High	High	High	High	High
High	P47914	60S ribosomal protein L29 OS=Homo sapiens OX=9606 GN=RPL29 PE=1 SV=2	RPL29	0	44.644	38	9	71	9	159	17.7	11.66	784	9	0	1.41247e+08	1.56521e+08	1.76962e+08	7.68948e+07	1.32258e+08	1.44104e+08	1.85303e+08	1.9743e+08	1.57628e+08	High	High	High	High	High	High	High	High	High
High	P30044	Peroxiredoxin-5, mitochondrial OS=Homo sapiens OX=9606 GN=PRDX5 PE=1 SV=4	PRDX5	0	44.643	25	7	30	7	214	22.1	8.7	536	7	0	1.66267e+07	1.64688e+07	1.60713e+07	2.87033e+07	1.61824e+07	1.78136e+07	1.64742e+07	1.65833e+07	2.25727e+07	High	High	High	High	High	High	High	High	High
High	P07737	Profilin-1 OS=Homo sapiens OX=9606 GN=PFN1 PE=1 SV=2	PFN1	0	44.425	51	8	51	8	140	15	8.27	1022	8	0	3.92705e+07	3.62683e+07	4.3026e+07	2.97081e+07	2.16094e+07	3.51361e+07	3.64357e+07	4.17429e+07	5.32046e+07	High	High	High	High	High	High	High	High	High
High	P42785	Lysosomal Pro-X carboxypeptidase OS=Homo sapiens OX=9606 GN=PRCP PE=1 SV=1	PRCP	0	44.106	14	7	54	7	496	55.8	7.21	713	7	0	3.5019e+07	2.64709e+07	2.75435e+07	4.69605e+07	3.24843e+07	3.16917e+07	2.83742e+07	3.05438e+07	2.44775e+07	High	High	High	High	High	High	High	High	High
High	P51149	Ras-related protein Rab-7a OS=Homo sapiens OX=9606 GN=RAB7A PE=1 SV=1	RAB7A	0	44.079	49	9	61	9	207	23.5	6.7	1226	9	0	7.94029e+07	7.16455e+07	6.79893e+07	74037607	8.18283e+07	8.04536e+07	9.0994e+07	7.73284e+07	7.84297e+07	High	High	High	High	High	High	High	High	High
High	P78527	DNA-dependent protein kinase catalytic subunit OS=Homo sapiens OX=9606 GN=PRKDC PE=1 SV=3	PRKDC	0	43.47	3	9	28	9	4128	468.8	7.12	484	9	0	1.28778e+07	1.243e+07	1.09544e+07	7.31941e+06	1.00942e+07	9.54105e+06	9.92126e+06	8.73597e+06	8.51936e+06	High	High	High	High	High	High	High	High	High
High	P62258	14-3-3 protein epsilon OS=Homo sapiens OX=9606 GN=YWHAE PE=1 SV=1	YWHAE	0	43.356	30	10	61	8	255	29.2	4.74	1301	10	0	8.29642e+07	6.17735e+07	9.07906e+07	6.39237e+07	5.33854e+07	7.13423e+07	7.83199e+07	1.01107e+08	1.01227e+08	High	High	High	High	High	High	High	High	High
High	Q9UQ35	Serine/arginine repetitive matrix protein 2 OS=Homo sapiens OX=9606 GN=SRRM2 PE=1 SV=2	SRRM2	0	43.31	5	10	42	10	2752	299.4	12.06	725	10	0	2.15303e+07	2.45949e+07	2.54572e+07	1.35893e+07	1.63287e+07	2.32927e+07	1.46276e+07	1.91265e+07	1.60259e+07	High	High	High	High	High	High	High	High	High
High	P28066	Proteasome subunit alpha type-5 OS=Homo sapiens OX=9606 GN=PSMA5 PE=1 SV=3	PSMA5	0	43.135	44	7	31	7	241	26.4	4.79	1229	7	0	1.74504e+07	1.30581e+07	1.4938e+07	2.72689e+07	1.30072e+07	1.6645e+07	2.2102e+07	2.78551e+07	2.94834e+07	High	High	High	High	High	High	High	High	High
High	O43776	Asparagine--tRNA ligase, cytoplasmic OS=Homo sapiens OX=9606 GN=NARS1 PE=1 SV=1	NARS1	0	42.882	16	6	33	6	548	62.9	6.25	600	6	0	1.1271e+07	1.25569e+07	1.63488e+07	6.82055e+06	8.80458e+06	1.23346e+07	1.52485e+07	1.63454e+07	2.03442e+07	High	High	High	High	High	High	High	High	High
High	P78539	Sushi repeat-containing protein SRPX OS=Homo sapiens OX=9606 GN=SRPX PE=1 SV=1	SRPX	0	42.77	21	9	49	9	464	51.5	8.66	857	9	0	1.8109e+07	2.09396e+07	2.0941e+07	1.57012e+07	2.18969e+07	1.53982e+07	1.72311e+07	2.25307e+07	1.47139e+07	High	High	High	High	High	High	High	High	High
High	P69905	Hemoglobin subunit alpha OS=Homo sapiens OX=9606 GN=HBA1 PE=1 SV=2	HBA1	0	42.584	35	5	63	5	142	15.2	8.68	1068	5	0	1.61184e+08	1.19783e+08	1.42856e+08	1.49729e+08	1.6803e+08	1.46117e+08	1.66169e+08	1.88454e+08	1.43958e+08	High	High	High	High	High	High	High	High	High
High	P31153	S-adenosylmethionine synthase isoform type-2 OS=Homo sapiens OX=9606 GN=MAT2A PE=1 SV=1	MAT2A	0	42.566	21	8	37	8	395	43.6	6.48	389	8	0	1.38417e+07	1.45526e+07	1.78447e+07	1.58092e+07	1.28328e+07	1.70267e+07	2.15247e+07	2.43452e+07	2.7682e+07	High	High	High	High	High	High	High	High	High
High	Q9Y2Q3	Glutathione S-transferase kappa 1 OS=Homo sapiens OX=9606 GN=GSTK1 PE=1 SV=3	GSTK1	0	42.532	30	6	44	6	226	25.5	8.41	1268	6	0	2.43078e+07	2.84727e+07	2.22601e+07	2.26652e+07	2.99392e+07	2.27433e+07	2.25635e+07	2.16797e+07	1.88105e+07	High	High	High	High	High	High	High	High	High
High	O43399	Tumor protein D54 OS=Homo sapiens OX=9606 GN=TPD52L2 PE=1 SV=2	TPD52L2	0	42.406	39	7	56	7	206	22.2	5.36	1094	7	0	2.12161e+07	1.99122e+07	2.22744e+07	20268563	1.86845e+07	2.17651e+07	2.62596e+07	2.59907e+07	3.35034e+07	High	High	High	High	High	High	High	High	High
High	P21397	Amine oxidase [flavin-containing] A OS=Homo sapiens OX=9606 GN=MAOA PE=1 SV=1	MAOA	0	42.335	22	9	38	9	527	59.6	7.85	737	9	0	4.57065e+07	3.92699e+07	4.48884e+07	2.9365e+07	4.31634e+07	4.06198e+07	3.39024e+07	2.63935e+07	2.75017e+07	High	High	High	High	High	High	High	High	High
High	O14828	Secretory carrier-associated membrane protein 3 OS=Homo sapiens OX=9606 GN=SCAMP3 PE=1 SV=3	SCAMP3	0	42.311	32	6	31	6	347	38.3	7.64	1165	6	0	1.1374e+07	1.40675e+07	1.2586e+07	4.69145e+06	1.09636e+07	6.25509e+06	1.22378e+07	1.02471e+07	1.01876e+07	High	High	High	High	High	High	High	High	High
High	P62750	60S ribosomal protein L23a OS=Homo sapiens OX=9606 GN=RPL23A PE=1 SV=1	RPL23A	0	42.011	35	7	58	7	156	17.7	10.45	1025	7	0	7.11563e+07	6.25107e+07	6.16253e+07	3.90504e+07	5.86651e+07	5.91861e+07	7.06616e+07	6.98165e+07	7.04248e+07	High	High	High	High	High	High	High	High	High
High	P46779	60S ribosomal protein L28 OS=Homo sapiens OX=9606 GN=RPL28 PE=1 SV=3	RPL28	0	42.01	50	9	59	9	137	15.7	12.02	551	9	0	3.44759e+07	3.94171e+07	3.83393e+07	2.24401e+07	3.36356e+07	3.63775e+07	4.55061e+07	4.03036e+07	3.71812e+07	High	High	High	High	High	High	High	High	High
High	O43795	Unconventional myosin-Ib OS=Homo sapiens OX=9606 GN=MYO1B PE=1 SV=3	MYO1B	0	41.974	12	11	44	11	1136	131.9	9.38	477	11	0	2.09181e+07	1.8003e+07	1.995e+07	8.75277e+06	1.09996e+07	1.20821e+07	1.82748e+07	1.51532e+07	1.31537e+07	High	High	High	High	High	High	High	High	High
High	Q5TEC6	Histone H3-7 OS=Homo sapiens OX=9606 GN=H3-7 PE=1 SV=1	H3-7	0	41.792	35	9	81	1	136	15.4	11.27	891	9	0	2.85283e+07	2.85708e+07	2.51818e+07	31812352	2.46019e+07	2.5508e+07	2.0289e+07	1.99981e+07	2.06228e+07	High	High	Peak Found	High	High	High	High	High	High
High	P50479	PDZ and LIM domain protein 4 OS=Homo sapiens OX=9606 GN=PDLIM4 PE=1 SV=2	PDLIM4	0	41.767	34	10	24	10	330	35.4	7.91	211	10	0	1.02168e+07	1.57202e+07	1.95482e+07	1.00327e+07	1.19487e+07	1.83419e+07	1.99445e+07	2.02563e+07	2.16791e+07	High	High	High	High	High	High	High	High	High
High	P07203	Glutathione peroxidase 1 OS=Homo sapiens OX=9606 GN=GPX1 PE=1 SV=4	GPX1	0	41.535	49	7	29	7	203	22.1	6.55	555	7	0	1.2491e+07	1.29243e+07	1.32003e+07	1.60633e+07	1.49931e+07	1.66248e+07	1.73732e+07	2.04955e+07	2.4141e+07	High	High	High	High	High	High	High	High	High
High	Q9Y6M1	Insulin-like growth factor 2 mRNA-binding protein 2 OS=Homo sapiens OX=9606 GN=IGF2BP2 PE=1 SV=2	IGF2BP2	0	41.499	19	7	38	7	599	66.1	8.46	815	7	0	1.79042e+07	1.67518e+07	1.81917e+07	1.01383e+07	9.22984e+06	1.22496e+07	2.17664e+07	1.74327e+07	1.72217e+07	High	High	High	High	High	High	High	High	High
High	Q02252	Methylmalonate-semialdehyde dehydrogenase [acylating], mitochondrial OS=Homo sapiens OX=9606 GN=ALDH6A1 PE=1 SV=2	ALDH6A1	0	41.28	18	8	50	8	535	57.8	8.5	733	8	0	1.32004e+07	1.60904e+07	9.63398e+06	1.21741e+07	1.35999e+07	1.17766e+07	1.04503e+07	8.62925e+06	8.85619e+06	High	High	High	High	High	High	High	High	High
High	O00469	Procollagen-lysine,2-oxoglutarate 5-dioxygenase 2 OS=Homo sapiens OX=9606 GN=PLOD2 PE=1 SV=2	PLOD2	0	41.223	13	8	31	8	737	84.6	6.71	825	8	0	2.45721e+07	2.37895e+07	2.04915e+07	3.05463e+07	2.05423e+07	2.24196e+07	2.63672e+07	2.02206e+07	2.00367e+07	High	High	High	High	High	High	High	High	High
High	Q15050	Ribosome biogenesis regulatory protein homolog OS=Homo sapiens OX=9606 GN=RRS1 PE=1 SV=2	RRS1	0	41.22	24	9	42	9	365	41.2	10.7	891	9	0	1.3629e+07	1.62789e+07	1.44081e+07	1.07752e+07	1.10833e+07	1.27955e+07	1.35905e+07	1.20436e+07	1.28783e+07	High	High	High	High	High	High	High	High	High
High	P36957	Dihydrolipoyllysine-residue succinyltransferase component of 2-oxoglutarate dehydrogenase complex, mitochondrial OS=Homo sapiens OX=9606 GN=DLST PE=1 SV=4	DLST	0	41.155	28	8	59	8	453	48.7	8.95	2096	8	0	9.07953e+07	9.10651e+07	8.12886e+07	1.01894e+08	9.3394e+07	9.57632e+07	1.01071e+08	9.2728e+07	9.09534e+07	High	High	High	High	High	High	High	High	High
High	P42167	Lamina-associated polypeptide 2, isoforms beta/gamma OS=Homo sapiens OX=9606 GN=TMPO PE=1 SV=2	TMPO	0	40.978	23	8	22	8	454	50.6	9.38	456	8	0	1.86812e+07	1.89357e+07	1.53298e+07	1.98052e+07	1.87929e+07	2.0887e+07	1.51907e+07	1.2038e+07	1.09029e+07	High	High	High	High	High	High	High	High	High
High	P04181	Ornithine aminotransferase, mitochondrial OS=Homo sapiens OX=9606 GN=OAT PE=1 SV=1	OAT	0	40.954	21	7	27	7	439	48.5	7.03	343	7	0	1.14457e+07	1.21187e+07	1.1911e+07	1.82959e+07	1.6386e+07	1.7911e+07	1.04372e+07	1.09853e+07	1.00795e+07	High	High	High	High	High	High	High	High	High
High	P48047	ATP synthase subunit O, mitochondrial OS=Homo sapiens OX=9606 GN=ATP5PO PE=1 SV=1	ATP5PO	0	40.916	36	8	57	8	213	23.3	9.96	1245	8	0	5.43235e+07	6.40876e+07	5.74391e+07	3.43444e+07	4.39278e+07	4.56545e+07	5.35035e+07	4.45246e+07	4.02059e+07	High	High	High	High	High	High	High	High	High
High	Q13310	Polyadenylate-binding protein 4 OS=Homo sapiens OX=9606 GN=PABPC4 PE=1 SV=1	PABPC4	0	40.867	15	8	46	3	644	70.7	9.26	926	8	0	4.92832e+06	4.79528e+06	5.22909e+06	3.88237e+06	4.42002e+06	4.64576e+06	7.13138e+06	6.59744e+06	6.32538e+06	Peak Found	High	Peak Found	High	Peak Found	Peak Found	High	High	High
High	P35611	Alpha-adducin OS=Homo sapiens OX=9606 GN=ADD1 PE=1 SV=2	ADD1	0	40.759	13	7	32	7	737	80.9	5.83	772	7	0	1.92887e+07	2.02864e+07	1.925e+07	1.33962e+07	1.6933e+07	1.69345e+07	1.33981e+07	1.3498e+07	1.28316e+07	High	High	High	High	High	High	High	High	High
High	Q5JTJ3	Cytochrome c oxidase assembly factor 6 homolog OS=Homo sapiens OX=9606 GN=COA6 PE=1 SV=1	COA6	0	40.709	34	5	33	5	125	14.1	8.25	941	5	0	1.49437e+07	1.64977e+07	1.57863e+07	24362475	1.98438e+07	1.6397e+07	1.99659e+07	1.99366e+07	1.91891e+07	High	High	High	High	High	High	High	High	High
High	O60841	Eukaryotic translation initiation factor 5B OS=Homo sapiens OX=9606 GN=EIF5B PE=1 SV=4	EIF5B	0	40.579	7	7	36	7	1220	138.7	5.49	879	7	0	1.61848e+07	1.65747e+07	1.9029e+07	9.64456e+06	1.22035e+07	1.58664e+07	2.04397e+07	2.07531e+07	1.93268e+07	High	High	High	High	High	High	High	High	High
High	P10321	HLA class I histocompatibility antigen, C alpha chain OS=Homo sapiens OX=9606 GN=HLA-C PE=1 SV=3	HLA-C	0	40.403	24	7	40	5	366	40.6	6.04	1000	7	2	3.32898e+07	3.24128e+07	3.23851e+07	4.36186e+07	4.57103e+07	4.70594e+07	2.76514e+07	2.93879e+07	2.69917e+07	High	High	High	High	High	High	High	High	High
High	O00622	CCN family member 1 OS=Homo sapiens OX=9606 GN=CCN1 PE=1 SV=1	CCN1	0	40.344	20	7	42	7	381	42	8.21	484	7	0	1.37484e+07	1.56734e+07	1.59548e+07	1.52026e+07	1.77283e+07	1.71154e+07	1.86123e+07	1.84088e+07	1.57419e+07	High	High	High	High	High	High	High	High	High
High	P00533	Epidermal growth factor receptor OS=Homo sapiens OX=9606 GN=EGFR PE=1 SV=2	EGFR	0	40.324	5	7	57	7	1210	134.2	6.68	1431	7	0	1.38738e+07	1.55359e+07	1.3071e+07	1.05906e+07	1.50124e+07	1.19488e+07	1.8412e+07	1.6739e+07	1.43775e+07	High	High	High	High	High	High	High	High	High
High	Q9NR30	Nucleolar RNA helicase 2 OS=Homo sapiens OX=9606 GN=DDX21 PE=1 SV=5	DDX21	0	40.151	9	8	41	7	783	87.3	9.28	464	8	1	1.21187e+07	1.39499e+07	1.22252e+07	9.11844e+06	1.16855e+07	1.07539e+07	1.19091e+07	1.0146e+07	1.07986e+07	High	High	High	High	High	High	High	High	High
High	Q12841	Follistatin-related protein 1 OS=Homo sapiens OX=9606 GN=FSTL1 PE=1 SV=1	FSTL1	0	40.011	23	8	43	8	308	35	5.52	1079	8	0	3.07567e+07	2.29209e+07	2.04371e+07	23949075	2.00035e+07	1.86026e+07	1.8917e+07	1.80905e+07	3.41184e+07	High	High	High	High	High	High	High	High	High
High	P04439	HLA class I histocompatibility antigen, A alpha chain OS=Homo sapiens OX=9606 GN=HLA-A PE=1 SV=2	HLA-A	0	39.931	26	7	43	5	365	40.8	6	1012	7	0	1.46101e+07	1.52337e+07	1.53782e+07	2.16456e+07	1.96782e+07	2.04433e+07	1.1676e+07	1.29063e+07	1.26624e+07	High	High	High	High	High	High	High	High	High
High	Q96AE4	Far upstream element-binding protein 1 OS=Homo sapiens OX=9606 GN=FUBP1 PE=1 SV=3	FUBP1	0	39.814	16	8	37	6	644	67.5	7.61	583	8	0	9.06053e+06	9.96894e+06	1.01884e+07	5362042	7.84674e+06	9.18487e+06	1.13276e+07	1.11385e+07	1.16837e+07	High	High	High	High	High	High	High	High	High
High	Q99541	Perilipin-2 OS=Homo sapiens OX=9606 GN=PLIN2 PE=1 SV=2	PLIN2	0	39.605	21	7	22	7	437	48	6.8	815	7	0	1.70559e+07	1.18017e+07	1.57419e+07	1.23448e+07	1.23603e+07	1.28766e+07	2.88414e+07	2.7528e+07	2.89571e+07	High	High	High	High	Peak Found	High	High	High	High
High	P08708	40S ribosomal protein S17 OS=Homo sapiens OX=9606 GN=RPS17 PE=1 SV=2	RPS17	0	39.581	46	8	30	8	135	15.5	9.85	336	8	0	3.37694e+07	2.89667e+07	2.82025e+07	2.02971e+07	2.37864e+07	2.59214e+07	2.83101e+07	2.94749e+07	2.61343e+07	High	High	High	High	High	High	High	High	High
High	P07919	Cytochrome b-c1 complex subunit 6, mitochondrial OS=Homo sapiens OX=9606 GN=UQCRH PE=1 SV=2	UQCRH	0	39.569	44	4	54	4	91	10.7	4.44	1315	4	0	5.87814e+07	8.97907e+07	7.31498e+07	7.61255e+07	8.77567e+07	6.685e+07	7.03397e+07	7.224e+07	6.58831e+07	High	High	High	High	High	High	High	High	High
High	P60866	40S ribosomal protein S20 OS=Homo sapiens OX=9606 GN=RPS20 PE=1 SV=1	RPS20	0	39.544	54	8	42	8	119	13.4	9.94	628	8	0	5.38431e+07	3.79426e+07	4.35599e+07	3.15694e+07	3.0304e+07	3.72407e+07	4.73746e+07	4.35162e+07	4.36229e+07	High	High	High	High	High	High	High	High	High
High	P45880	Voltage-dependent anion-selective channel protein 2 OS=Homo sapiens OX=9606 GN=VDAC2 PE=1 SV=2	VDAC2	0	39.419	26	6	37	6	294	31.5	7.56	991	6	0	6.67539e+07	5.91909e+07	5.95134e+07	5.01448e+07	5.45179e+07	4.97773e+07	6.32181e+07	5.44573e+07	5.00247e+07	High	High	High	High	High	High	High	High	High
High	P46783	40S ribosomal protein S10 OS=Homo sapiens OX=9606 GN=RPS10 PE=1 SV=1	RPS10	0	39.33	42	7	42	7	165	18.9	10.15	1273	7	0	3.96191e+07	4.85344e+07	5.71012e+07	2.42523e+07	3.38541e+07	4.71214e+07	4.58321e+07	5.05683e+07	4.72367e+07	High	High	High	High	High	High	High	High	High
High	Q14696	LRP chaperone MESD OS=Homo sapiens OX=9606 GN=MESD PE=1 SV=2	MESD	0	39.328	29	6	50	6	234	26.1	7.78	549	6	0	4.58372e+07	3.94743e+07	3.75604e+07	6.11149e+07	4.99643e+07	4.11765e+07	3.36653e+07	3.52837e+07	3.48252e+07	High	High	High	High	High	High	High	High	High
High	P04216	Thy-1 membrane glycoprotein OS=Homo sapiens OX=9606 GN=THY1 PE=1 SV=2	THY1	0	38.892	27	5	41	5	161	17.9	8.73	1387	5	0	5.25081e+07	4.9273e+07	5.18741e+07	48920250	5.52475e+07	5.89721e+07	6.06014e+07	5.27112e+07	3.95575e+07	High	High	High	High	High	High	High	High	High
High	Q14108	Lysosome membrane protein 2 OS=Homo sapiens OX=9606 GN=SCARB2 PE=1 SV=2	SCARB2	0	38.82	16	6	47	6	478	54.3	5.14	1119	6	0	6.37294e+07	7.01046e+07	6.94162e+07	7.52051e+07	8.61089e+07	7.67833e+07	6.10311e+07	6.16649e+07	5.65843e+07	High	High	High	High	High	High	High	High	High
High	P50213	Isocitrate dehydrogenase [NAD] subunit alpha, mitochondrial OS=Homo sapiens OX=9606 GN=IDH3A PE=1 SV=1	IDH3A	0	38.801	20	9	51	9	366	39.6	6.92	1023	9	0	4.89362e+07	4.62715e+07	3.74184e+07	4.36403e+07	4.93826e+07	4.2986e+07	4.90614e+07	4.52414e+07	3.90065e+07	High	High	High	High	High	High	High	High	High
High	P35613	Basigin OS=Homo sapiens OX=9606 GN=BSG PE=1 SV=2	BSG	0	38.786	16	5	49	5	385	42.2	5.66	950	5	0	4.67312e+07	4.67798e+07	4.13996e+07	5.89578e+07	5.79597e+07	4.73101e+07	4.40564e+07	4.76331e+07	4.2658e+07	High	High	High	High	High	High	High	High	High
High	P82909	Alpha-ketoglutarate dehydrogenase component 4 OS=Homo sapiens OX=9606 GN=MRPS36 PE=1 SV=2	MRPS36	0	38.756	59	4	54	4	103	11.5	9.99	1073	4	0	4.45144e+07	5.24647e+07	4.29005e+07	4.40915e+07	5.391e+07	4.67528e+07	5.15315e+07	4.50019e+07	4.10349e+07	High	High	High	High	High	High	High	High	High
High	Q99623	Prohibitin-2 OS=Homo sapiens OX=9606 GN=PHB2 PE=1 SV=2	PHB2	0	38.661	25	7	57	7	299	33.3	9.83	1375	7	0	7.02977e+07	7.24242e+07	6.4133e+07	4.6208e+07	5.94857e+07	5.97437e+07	6.96239e+07	5.3806e+07	4.69107e+07	High	High	High	High	High	High	High	High	High
High	P06703	Protein S100-A6 OS=Homo sapiens OX=9606 GN=S100A6 PE=1 SV=1	S100A6	0	38.64	30	5	42	5	90	10.2	5.48	1315	5	0	1.05103e+08	9.01226e+07	1.32156e+08	5.50121e+07	6.1267e+07	1.01751e+08	8.30656e+07	1.13282e+08	1.87593e+08	High	High	High	High	High	High	High	High	High
High	P21291	Cysteine and glycine-rich protein 1 OS=Homo sapiens OX=9606 GN=CSRP1 PE=1 SV=3	CSRP1	0	38.471	46	7	27	7	193	20.6	8.57	384	7	0	1.1397e+07	1.56481e+07	1.79462e+07	7.38118e+06	7.70918e+06	1.40695e+07	1.26695e+07	1.89751e+07	2.7352e+07	High	High	High	High	High	High	High	High	High
High	P05204	Non-histone chromosomal protein HMG-17 OS=Homo sapiens OX=9606 GN=HMGN2 PE=1 SV=3	HMGN2	0	38.33	51	4	46	4	90	9.4	9.99	329	4	0	6.60562e+07	8.57902e+07	8.24174e+07	3.88331e+07	4.69919e+07	6.10712e+07	6.26443e+07	5.95919e+07	6.57731e+07	High	High	High	High	High	High	High	High	High
High	O75347	Tubulin-specific chaperone A OS=Homo sapiens OX=9606 GN=TBCA PE=1 SV=3	TBCA	0	38.254	56	7	26	7	108	12.8	5.29	456	7	0	1.31801e+07	1.63466e+07	2.5309e+07	1.23566e+07	1.04202e+07	1.44863e+07	1.60975e+07	2.55365e+07	3.33811e+07	High	High	High	High	High	High	High	High	High
High	Q14151	Scaffold attachment factor B2 OS=Homo sapiens OX=9606 GN=SAFB2 PE=1 SV=1	SAFB2	0	38.146	12	8	34	5	953	107.4	6.16	149	8	3	1.27458e+07	7.43966e+06	6.41563e+06	5.30101e+06	7.0639e+06	6.54846e+06	1.24614e+07	4.93606e+06	5.6839e+06	High	High	High	High	High	High	High	High	High
High	P46776	60S ribosomal protein L27a OS=Homo sapiens OX=9606 GN=RPL27A PE=1 SV=2	RPL27A	0	37.89	47	6	57	6	148	16.6	11	840	6	0	6.72938e+07	5.71038e+07	5.66982e+07	2.99844e+07	5.62338e+07	5.01705e+07	7.80463e+07	7.35771e+07	6.30447e+07	High	High	High	High	High	High	High	High	High
High	Q99714	3-hydroxyacyl-CoA dehydrogenase type-2 OS=Homo sapiens OX=9606 GN=HSD17B10 PE=1 SV=3	HSD17B10	0	37.862	31	6	50	6	261	26.9	7.78	893	6	0	8.81688e+06	1.11022e+07	8.13957e+06	1.05873e+07	1.09742e+07	9.92252e+06	9.53291e+06	7.08443e+06	1.01572e+07	High	High	High	High	High	High	High	High	High
High	Q96HE7	ERO1-like protein alpha OS=Homo sapiens OX=9606 GN=ERO1A PE=1 SV=2	ERO1A	0	37.78	19	8	21	8	468	54.4	5.68	837	8	0	1.7328e+07	1.13612e+07	1.24868e+07	4.59483e+07	2.54009e+07	2.08413e+07	1.37637e+07	1.35892e+07	1.5457e+07	High	High	High	High	High	High	High	High	High
High	P46459	Vesicle-fusing ATPase OS=Homo sapiens OX=9606 GN=NSF PE=1 SV=3	NSF	0	37.633	14	8	39	8	744	82.5	6.95	773	8	0	1.20879e+07	1.27493e+07	1.00118e+07	8.35117e+06	7.0305e+06	1.16794e+07	9.92398e+06	8.10553e+06	9.65786e+06	High	High	High	High	High	High	High	High	High
High	Q9GZT3	SRA stem-loop-interacting RNA-binding protein, mitochondrial OS=Homo sapiens OX=9606 GN=SLIRP PE=1 SV=1	SLIRP	0	37.555	67	6	39	6	109	12.3	10.24	512	6	0	2.49139e+07	2.75627e+07	2.07934e+07	2.44936e+07	2.68022e+07	2.35623e+07	2.28733e+07	2.14281e+07	2.00599e+07	High	High	High	High	High	High	High	High	High
High	O75380	NADH dehydrogenase [ubiquinone] iron-sulfur protein 6, mitochondrial OS=Homo sapiens OX=9606 GN=NDUFS6 PE=1 SV=1	NDUFS6	0	37.527	61	6	42	6	124	13.7	8.28	1111	6	0	3.82527e+07	4.70067e+07	3.86915e+07	4.74176e+07	4.50548e+07	3.76814e+07	3.72643e+07	4.10066e+07	2.8659e+07	High	High	High	High	High	High	High	High	High
High	Q99832	T-complex protein 1 subunit eta OS=Homo sapiens OX=9606 GN=CCT7 PE=1 SV=2	CCT7	0	37.362	17	8	33	8	543	59.3	7.65	742	8	0	1.33798e+07	1.14914e+07	1.18137e+07	6.84267e+06	8.32409e+06	1.02766e+07	1.38063e+07	1.24086e+07	1.39171e+07	High	High	High	Peak Found	High	High	High	High	High
High	P61158	Actin-related protein 3 OS=Homo sapiens OX=9606 GN=ACTR3 PE=1 SV=3	ACTR3	0	37.356	21	8	40	8	418	47.3	5.88	671	8	0	1.66178e+07	1.38995e+07	1.59447e+07	1.35896e+07	1.19953e+07	1.49861e+07	1.48163e+07	1.40469e+07	1.82336e+07	High	High	High	High	High	High	High	High	High
High	Q15075	Early endosome antigen 1 OS=Homo sapiens OX=9606 GN=EEA1 PE=1 SV=2	EEA1	0	37.156	7	8	38	8	1411	162.4	5.68	747	8	0	1.25283e+07	1.1582e+07	1.38924e+07	1.26218e+07	9.54154e+06	1.25007e+07	1.25688e+07	1.278e+07	1.31453e+07	High	High	High	High	High	High	High	High	High
High	P61353	60S ribosomal protein L27 OS=Homo sapiens OX=9606 GN=RPL27 PE=1 SV=2	RPL27	0	37.021	65	10	51	10	136	15.8	10.56	463	10	0	4.18851e+07	3.69478e+07	4.01196e+07	2.41725e+07	3.47433e+07	3.51809e+07	4.03675e+07	3.92627e+07	3.63837e+07	High	High	High	High	High	High	High	High	High
High	Q14157	Ubiquitin-associated protein 2-like OS=Homo sapiens OX=9606 GN=UBAP2L PE=1 SV=2	UBAP2L	0	36.93	9	7	40	7	1087	114.5	7.11	637	7	0	8.89948e+06	9.8939e+06	1.18483e+07	6.61298e+06	6.87319e+06	9.18939e+06	1.16699e+07	1.28252e+07	1.32852e+07	High	High	High	High	High	High	High	High	High
High	P11233	Ras-related protein Ral-A OS=Homo sapiens OX=9606 GN=RALA PE=1 SV=1	RALA	0	36.895	28	6	27	6	206	23.6	7.11	461	6	0	1.44506e+07	1.4048e+07	1.44218e+07	1.31745e+07	1.50941e+07	1.47471e+07	1.95263e+07	1.77164e+07	1.63424e+07	High	High	High	High	High	High	High	High	High
High	Q15459	Splicing factor 3A subunit 1 OS=Homo sapiens OX=9606 GN=SF3A1 PE=1 SV=1	SF3A1	0	36.85	12	6	37	6	793	88.8	5.22	768	6	0	2.06392e+07	2.48528e+07	2.16436e+07	1.68641e+07	2.16446e+07	2.02987e+07	1.74296e+07	1.22221e+07	1.5256e+07	High	High	High	High	High	High	High	High	High
High	P05388	60S acidic ribosomal protein P0 OS=Homo sapiens OX=9606 GN=RPLP0 PE=1 SV=1	RPLP0	0	36.832	29	7	44	7	317	34.3	5.97	530	7	0	1.8811e+07	1.51845e+07	1.37032e+07	8.7759e+06	1.23452e+07	1.38091e+07	1.40225e+07	1.2198e+07	1.25799e+07	High	High	High	High	High	High	High	High	High
High	P49821	NADH dehydrogenase [ubiquinone] flavoprotein 1, mitochondrial OS=Homo sapiens OX=9606 GN=NDUFV1 PE=1 SV=4	NDUFV1	0	36.812	18	7	38	7	464	50.8	8.21	662	7	0	2.02698e+07	2.20523e+07	2.01208e+07	2.56231e+07	2.0069e+07	2.17809e+07	2.15732e+07	1.86107e+07	1.71583e+07	High	High	High	High	High	High	High	High	High
High	O94832	Unconventional myosin-Id OS=Homo sapiens OX=9606 GN=MYO1D PE=1 SV=2	MYO1D	0	36.719	13	11	39	11	1006	116.1	9.39	420	11	0	3.06352e+07	3.14899e+07	3.40837e+07	2.0932e+07	2.69526e+07	3.07585e+07	2.33744e+07	1.9488e+07	1.8741e+07	High	High	High	High	High	High	High	High	High
High	P52895	Aldo-keto reductase family 1 member C2 OS=Homo sapiens OX=9606 GN=AKR1C2 PE=1 SV=3	AKR1C2	0	36.71	21	6	33	1	323	36.7	7.49	340	6	0	1.79739e+06	2.16671e+06	2.65549e+06	1.30288e+06	1.32788e+06	2.36137e+06	2.41205e+06	3.42135e+06	3.67204e+06	High	High	High	Peak Found	Peak Found	High	Peak Found	High	High
High	P50914	60S ribosomal protein L14 OS=Homo sapiens OX=9606 GN=RPL14 PE=1 SV=4	RPL14	0	36.701	30	7	43	7	215	23.4	10.93	393	7	0	1.39717e+07	1.50683e+07	1.51481e+07	1.11641e+07	1.27232e+07	1.55226e+07	1.62136e+07	1.53562e+07	1.42893e+07	High	High	High	High	High	High	High	High	High
High	P48643	T-complex protein 1 subunit epsilon OS=Homo sapiens OX=9606 GN=CCT5 PE=1 SV=1	CCT5	0	36.672	17	8	38	8	541	59.6	5.66	423	8	0	2.27661e+07	2.05291e+07	2.18994e+07	1.65377e+07	1.65815e+07	1.89336e+07	2.37926e+07	2.4147e+07	2.87291e+07	High	High	High	High	High	High	High	High	High
High	P80297	Metallothionein-1X OS=Homo sapiens OX=9606 GN=MT1X PE=1 SV=1	MT1X	0	36.601	59	4	49	1	61	6.1	7.96	1193	4	0	1.45656e+06	5.95306e+06	1.14957e+07	1.68069e+06	2.1871e+06	4.62772e+06	6.65208e+06	1.23819e+07	1.79518e+07	High	High	High	High	Peak Found	High	High	High	High
High	Q16658	Fascin OS=Homo sapiens OX=9606 GN=FSCN1 PE=1 SV=3	FSCN1	0	36.558	13	6	30	6	493	54.5	7.24	749	6	0	1.80363e+07	2.19722e+07	2.75057e+07	1.59518e+07	1.77662e+07	2.63206e+07	2.31025e+07	3.19744e+07	3.64621e+07	High	High	High	High	High	High	High	High	High
High	Q9BUJ2	Heterogeneous nuclear ribonucleoprotein U-like protein 1 OS=Homo sapiens OX=9606 GN=HNRNPUL1 PE=1 SV=2	HNRNPUL1	0	36.517	10	7	29	7	856	95.7	6.92	948	7	0	7.64336e+06	1.13652e+07	9.0341e+06	7.16498e+06	9.50588e+06	1.08328e+07	1.37486e+07	1.44183e+07	1.32825e+07	High	High	High	High	High	High	High	High	High
High	P28331	NADH-ubiquinone oxidoreductase 75 kDa subunit, mitochondrial OS=Homo sapiens OX=9606 GN=NDUFS1 PE=1 SV=3	NDUFS1	0	36.505	19	12	34	12	727	79.4	6.23	390	12	0	2.15505e+07	2.29176e+07	1.77466e+07	1.77552e+07	2.15052e+07	1.72746e+07	1.92564e+07	1.60177e+07	1.52849e+07	High	High	High	High	High	High	High	High	High
High	P14854	Cytochrome c oxidase subunit 6B1 OS=Homo sapiens OX=9606 GN=COX6B1 PE=1 SV=2	COX6B1	0	36.502	79	6	67	6	86	10.2	7.05	1152	6	0	8.29827e+07	8.70774e+07	8.37535e+07	1.22023e+08	1.21736e+08	8.7104e+07	8.2205e+07	8.02098e+07	1.00958e+08	High	High	High	High	High	High	High	High	High
High	P48735	Isocitrate dehydrogenase [NADP], mitochondrial OS=Homo sapiens OX=9606 GN=IDH2 PE=1 SV=2	IDH2	0	36.169	19	7	38	7	452	50.9	8.69	559	7	0	3.15037e+07	3.97393e+07	3.28745e+07	2.98905e+07	3.34728e+07	3.23693e+07	2.87355e+07	2.60043e+07	2.22068e+07	High	High	High	High	High	High	High	High	High
High	Q9HDC9	Adipocyte plasma membrane-associated protein OS=Homo sapiens OX=9606 GN=APMAP PE=1 SV=2	APMAP	0	36.061	15	5	43	5	416	46.5	6.16	675	5	0	3.93858e+07	3.85239e+07	3.48993e+07	3.1096e+07	3.45789e+07	3.47276e+07	3.378e+07	2.48806e+07	2.4633e+07	High	High	High	High	High	High	High	High	High
High	P24539	ATP synthase F(0) complex subunit B1, mitochondrial OS=Homo sapiens OX=9606 GN=ATP5PB PE=1 SV=2	ATP5PB	0	36.005	20	5	49	5	256	28.9	9.36	1227	5	0	3.94332e+07	4.12416e+07	4.03972e+07	2.40538e+07	2.93848e+07	2.90729e+07	3.14698e+07	2.9436e+07	2.52678e+07	High	High	High	High	High	High	High	High	High
High	P02511	Alpha-crystallin B chain OS=Homo sapiens OX=9606 GN=CRYAB PE=1 SV=2	CRYAB	0	35.98	31	6	56	6	175	20.1	7.33	963	6	0	6.45151e+07	7.2849e+07	9.08182e+07	4.19157e+07	5.81597e+07	9.10074e+07	7.48347e+07	1.09629e+08	1.27743e+08	High	High	High	High	High	High	High	High	High
High	P60953	Cell division control protein 42 homolog OS=Homo sapiens OX=9606 GN=CDC42 PE=1 SV=2	CDC42	0	35.843	38	8	48	8	191	21.2	6.55	727	8	0	2.94259e+07	2.89646e+07	2.82963e+07	1.87507e+07	2.88289e+07	2.61645e+07	2.53489e+07	2.35505e+07	2.6095e+07	High	High	High	High	High	High	High	High	High
High	P09496	Clathrin light chain A OS=Homo sapiens OX=9606 GN=CLTA PE=1 SV=1	CLTA	0	35.829	21	8	77	8	248	27.1	4.51	1156	8	0	8.60859e+07	8.41213e+07	8.1407e+07	1.00304e+08	9.70958e+07	8.72594e+07	8.916e+07	9.03473e+07	9.22242e+07	High	High	High	High	High	High	High	High	High
High	Q6DD88	Atlastin-3 OS=Homo sapiens OX=9606 GN=ATL3 PE=1 SV=1	ATL3	0	35.788	12	7	22	7	541	60.5	5.66	755	7	0	1.17508e+07	1.39932e+07	1.15792e+07	9.31203e+06	2.00329e+07	1.66722e+07	9.16444e+06	9.92009e+06	1.06199e+07	High	High	High	High	High	High	High	High	High
High	P84103	Serine/arginine-rich splicing factor 3 OS=Homo sapiens OX=9606 GN=SRSF3 PE=1 SV=1	SRSF3	0	35.771	37	6	54	5	164	19.3	11.65	1097	6	0	4.75375e+07	4.97215e+07	5.2895e+07	2.86159e+07	3.69513e+07	4.46608e+07	4.86822e+07	4.47741e+07	4.65099e+07	High	High	High	High	High	High	High	High	High
High	Q9Y680	Peptidyl-prolyl cis-trans isomerase FKBP7 OS=Homo sapiens OX=9606 GN=FKBP7 PE=1 SV=2	FKBP7	0	35.763	45	8	19	8	222	25.8	6.32	165	8	0	6.86287e+06	1.66901e+06	3.41402e+06	1.86932e+07	1.003e+07	4.1549e+06	5.73995e+06	2.36106e+06	7.35591e+06	High	Peak Found	High	High	High	High	High	High	High
High	P20933	N(4)-(beta-N-acetylglucosaminyl)-L-asparaginase OS=Homo sapiens OX=9606 GN=AGA PE=1 SV=2	AGA	0	35.715	16	6	46	6	346	37.2	6.28	1492	6	0	1.56386e+07	1.8041e+07	1.76568e+07	19544753	4.85879e+07	2.13605e+07	2.24885e+07	2.63987e+07	2.87124e+07	High	High	High	High	High	High	High	High	High
High	Q9HAV7	GrpE protein homolog 1, mitochondrial OS=Homo sapiens OX=9606 GN=GRPEL1 PE=1 SV=2	GRPEL1	0	35.711	37	8	44	8	217	24.3	8.12	686	8	0	3.34079e+07	3.13122e+07	2.62973e+07	4.04331e+07	3.12553e+07	2.88938e+07	3.16572e+07	3.01117e+07	3.08968e+07	High	High	High	High	High	High	High	High	High
High	P12268	Inosine-5'-monophosphate dehydrogenase 2 OS=Homo sapiens OX=9606 GN=IMPDH2 PE=1 SV=2	IMPDH2	0	35.693	17	7	26	7	514	55.8	6.9	355	7	0	9.77736e+06	9.96124e+06	1.22599e+07	8.91118e+06	8.639e+06	1.03243e+07	1.62635e+07	1.7581e+07	1.92828e+07	High	Peak Found	High	High	High	High	High	High	High
High	Q16762	Thiosulfate sulfurtransferase OS=Homo sapiens OX=9606 GN=TST PE=1 SV=4	TST	0	35.668	24	6	49	6	297	33.4	7.25	987	6	0	2.26576e+07	2.68572e+07	2.2279e+07	3.05104e+07	2.24619e+07	2.49984e+07	1.94327e+07	2.74089e+07	2.46545e+07	High	High	High	High	High	High	High	High	High
High	P40227	T-complex protein 1 subunit zeta OS=Homo sapiens OX=9606 GN=CCT6A PE=1 SV=3	CCT6A	0	35.666	16	8	33	8	531	58	6.68	524	8	0	1.9496e+07	1.59592e+07	1.83408e+07	1.2682e+07	1.3874e+07	1.78714e+07	2.21763e+07	2.05363e+07	2.0216e+07	High	High	High	High	High	High	High	High	High
High	P61160	Actin-related protein 2 OS=Homo sapiens OX=9606 GN=ACTR2 PE=1 SV=1	ACTR2	0	35.663	14	5	53	5	394	44.7	6.74	1413	5	0	2.59185e+07	2.74904e+07	2.80256e+07	2.14748e+07	2.02674e+07	2.50814e+07	2.64257e+07	2.43255e+07	2.95052e+07	High	High	High	High	High	High	High	High	High
High	P06454	Prothymosin alpha OS=Homo sapiens OX=9606 GN=PTMA PE=1 SV=2	PTMA	0	35.65	25	5	46	5	111	12.2	3.78	1295	5	0	7.38435e+07	7.26097e+07	8.29062e+07	4.04593e+07	5.66188e+07	7.04203e+07	7.26508e+07	8.56261e+07	8.83587e+07	High	High	High	High	High	High	High	High	High
High	P40925	Malate dehydrogenase, cytoplasmic OS=Homo sapiens OX=9606 GN=MDH1 PE=1 SV=4	MDH1	0	35.643	23	6	25	6	334	36.4	7.36	849	6	0	1.20574e+07	1.65227e+07	1.81502e+07	7.72699e+06	8.93666e+06	1.40707e+07	1.63247e+07	1.99878e+07	2.22194e+07	High	High	High	High	High	High	High	High	High
High	Q9Y5L4	Mitochondrial import inner membrane translocase subunit Tim13 OS=Homo sapiens OX=9606 GN=TIMM13 PE=1 SV=1	TIMM13	0	35.612	54	5	33	5	95	10.5	8.18	1071	5	0	2.31558e+07	2.22002e+07	1.81457e+07	3.95602e+07	2.64568e+07	1.95099e+07	2.41903e+07	2.26901e+07	2.48023e+07	High	High	High	High	High	High	High	High	High
High	P17096	High mobility group protein HMG-I/HMG-Y OS=Homo sapiens OX=9606 GN=HMGA1 PE=1 SV=3	HMGA1	0	35.56	41	6	53	6	107	11.7	10.32	850	6	0	5.36143e+07	6.52556e+07	7.76618e+07	4.36337e+07	5.70711e+07	6.53853e+07	7.44308e+07	7.71597e+07	7.34358e+07	High	High	High	High	High	High	High	High	High
High	P34059	N-acetylgalactosamine-6-sulfatase OS=Homo sapiens OX=9606 GN=GALNS PE=1 SV=1	GALNS	0	35.477	16	8	58	8	522	58	6.74	916	8	0	2.05881e+07	1.92129e+07	2.62781e+07	2.80973e+07	2.96711e+07	2.63366e+07	2.6249e+07	2.89314e+07	2.00828e+07	High	High	High	High	High	High	High	High	High
High	Q15424	Scaffold attachment factor B1 OS=Homo sapiens OX=9606 GN=SAFB PE=1 SV=4	SAFB	0	35.366	10	7	28	4	915	102.6	5.47	243	7	0	5.90238e+06	9.16071e+06	8.15268e+06	6.17414e+06	6.57025e+06	6.88362e+06	7.81565e+06	6.45643e+06	6.09153e+06	Peak Found	High	High	High	High	High	High	High	High
High	Q15629	Translocating chain-associated membrane protein 1 OS=Homo sapiens OX=9606 GN=TRAM1 PE=1 SV=3	TRAM1	0	35.273	6	3	36	3	374	43	9.63	1638	3	0	3.13521e+07	3.53773e+07	3.41336e+07	2.64232e+07	3.23243e+07	3.56267e+07	2.75365e+07	2.34575e+07	2.18738e+07	High	High	High	High	High	High	High	High	High
High	Q14978	Nucleolar and coiled-body phosphoprotein 1 OS=Homo sapiens OX=9606 GN=NOLC1 PE=1 SV=2	NOLC1	0	35.079	13	9	52	9	699	73.6	9.47	366	9	0	2.64217e+07	2.7059e+07	2.66635e+07	28599573	3.07253e+07	3.1627e+07	2.40574e+07	2.14041e+07	2.40691e+07	High	High	High	High	High	High	High	High	High
High	P23141	Liver carboxylesterase 1 OS=Homo sapiens OX=9606 GN=CES1 PE=1 SV=2	CES1	0	34.977	14	8	36	8	567	62.5	6.6	438	8	0	3.79933e+06	4.8418e+06	3.38624e+06	1.23943e+07	5.50105e+06	6.12684e+06	5.17155e+06	6.63236e+06	6.64176e+06	High	High	High	High	High	High	High	High	High
High	P04899	Guanine nucleotide-binding protein G(i) subunit alpha-2 OS=Homo sapiens OX=9606 GN=GNAI2 PE=1 SV=3	GNAI2	0	34.954	18	6	37	5	355	40.4	5.54	743	6	0	1.73207e+07	1.57629e+07	1.4988e+07	9.11505e+06	1.50989e+07	1.39813e+07	1.33913e+07	1.12046e+07	1.03275e+07	High	High	High	High	High	High	High	High	High
High	P07108	Acyl-CoA-binding protein OS=Homo sapiens OX=9606 GN=DBI PE=1 SV=2	DBI	0	34.947	70	8	37	8	87	10	6.57	242	8	0	1.66235e+07	2.21384e+07	2.28569e+07	9.91797e+06	1.47584e+07	2.00838e+07	1.80889e+07	2.5351e+07	3.02196e+07	High	High	High	High	High	High	High	High	High
High	Q4V9L6	Transmembrane protein 119 OS=Homo sapiens OX=9606 GN=TMEM119 PE=1 SV=1	TMEM119	0	34.935	18	5	29	5	283	29.2	4.58	904	5	0	3.43635e+07	4.49535e+07	3.98182e+07	3.43352e+07	4.97013e+07	5.20474e+07	3.0312e+07	3.06465e+07	2.86479e+07	High	High	High	High	High	High	High	High	High
High	Q15717	ELAV-like protein 1 OS=Homo sapiens OX=9606 GN=ELAVL1 PE=1 SV=2	ELAVL1	0	34.739	25	6	23	6	326	36.1	9.17	411	6	0	1.67696e+07	1.83549e+07	1.62837e+07	1.61637e+07	1.50678e+07	1.77015e+07	1.1826e+07	1.36216e+07	1.07117e+07	High	High	High	High	High	High	High	High	High
High	Q92804	TATA-binding protein-associated factor 2N OS=Homo sapiens OX=9606 GN=TAF15 PE=1 SV=1	TAF15	0	34.561	19	7	34	6	592	61.8	8.02	549	7	0	4.63724e+06	7.79583e+06	7.32831e+06	3.31827e+06	6.83136e+06	5.49124e+06	7.0289e+06	9.08227e+06	1.14947e+07	High	High	High	High	High	High	High	High	High
High	Q00765	Receptor expression-enhancing protein 5 OS=Homo sapiens OX=9606 GN=REEP5 PE=1 SV=3	REEP5	0	34.525	19	8	33	8	189	21.5	8.1	732	8	0	2.37654e+07	1.86597e+07	1.75111e+07	1.42963e+07	1.87525e+07	1.676e+07	2.56313e+07	1.94459e+07	1.82437e+07	High	High	High	High	High	High	High	High	High
High	Q00059	Transcription factor A, mitochondrial OS=Homo sapiens OX=9606 GN=TFAM PE=1 SV=1	TFAM	0	34.484	35	8	33	8	246	29.1	9.72	507	8	0	1.62161e+07	1.86072e+07	1.82996e+07	2.26857e+07	2.18144e+07	1.96411e+07	1.62975e+07	2.05559e+07	1.85851e+07	High	High	High	High	High	High	High	High	High
High	Q13435	Splicing factor 3B subunit 2 OS=Homo sapiens OX=9606 GN=SF3B2 PE=1 SV=2	SF3B2	0	34.424	11	9	38	9	895	100.2	5.67	463	9	0	1.71401e+07	2.04304e+07	1.8274e+07	1.66946e+07	1.57064e+07	1.78006e+07	1.29574e+07	1.3553e+07	1.44964e+07	High	High	High	High	High	High	High	High	High
High	P09486	SPARC OS=Homo sapiens OX=9606 GN=SPARC PE=1 SV=1	SPARC	0	34.418	23	7	26	7	303	34.6	4.84	465	7	0	2.68006e+07	2.73819e+07	2.58432e+07	5.70205e+07	3.48868e+07	3.05881e+07	1.80564e+07	2.54231e+07	2.00602e+07	High	High	High	High	High	High	High	High	High
High	Q9UMS6	Synaptopodin-2 OS=Homo sapiens OX=9606 GN=SYNPO2 PE=1 SV=2	SYNPO2	0	34.401	7	6	31	6	1093	117.4	8.57	924	6	0	1.40235e+07	2.0444e+07	2.02324e+07	8.43984e+06	1.23643e+07	1.48913e+07	1.01098e+07	1.00493e+07	1.03616e+07	High	High	High	High	High	High	High	High	High
High	P46782	40S ribosomal protein S5 OS=Homo sapiens OX=9606 GN=RPS5 PE=1 SV=4	RPS5	0	34.389	27	7	54	7	204	22.9	9.72	793	7	0	3.40982e+07	3.79488e+07	3.72874e+07	2.34674e+07	2.76835e+07	3.43117e+07	3.65003e+07	3.62444e+07	3.72966e+07	High	High	High	High	High	High	High	High	High
High	P63313	Thymosin beta-10 OS=Homo sapiens OX=9606 GN=TMSB10 PE=1 SV=2	TMSB10	0	34.319	45	4	32	4	44	5	5.36	609	4	0	6.72191e+07	6.22447e+07	8.48966e+07	2.16051e+07	3.71392e+07	4.74188e+07	4.00471e+07	7.42969e+07	7.67352e+07	High	High	High	High	High	High	High	High	High
High	Q8NBJ5	Procollagen galactosyltransferase 1 OS=Homo sapiens OX=9606 GN=COLGALT1 PE=1 SV=1	COLGALT1	0	34.306	12	7	48	7	622	71.6	7.31	1110	7	0	3.78139e+07	4.25765e+07	9.37926e+07	4.4017e+07	4.19189e+07	4.31456e+07	4.2989e+07	9.24395e+07	1.02557e+08	High	High	High	High	High	High	High	High	High
High	Q9NVJ2	ADP-ribosylation factor-like protein 8B OS=Homo sapiens OX=9606 GN=ARL8B PE=1 SV=1	ARL8B	0	34.253	34	6	41	6	186	21.5	8.43	615	6	0	2.32488e+07	1.84942e+07	1.9315e+07	2.0347e+07	2.43636e+07	2.26417e+07	2.90064e+07	2.58079e+07	2.19441e+07	High	High	High	High	High	High	High	High	High
High	Q9Y3U8	60S ribosomal protein L36 OS=Homo sapiens OX=9606 GN=RPL36 PE=1 SV=3	RPL36	0	34.209	35	6	45	6	105	12.2	11.59	783	6	0	4.93302e+07	5.01845e+07	4.68326e+07	3.43347e+07	4.63812e+07	4.91779e+07	5.32103e+07	5.64139e+07	5.14304e+07	High	High	High	High	High	High	High	High	High
High	P62857	40S ribosomal protein S28 OS=Homo sapiens OX=9606 GN=RPS28 PE=1 SV=1	RPS28	0	34.168	62	5	32	5	69	7.8	10.7	694	5	0	7.39731e+06	1.18494e+07	1.71551e+07	1.22386e+07	9.5232e+06	1.53442e+07	1.93609e+07	2.3041e+07	3.07751e+07	High	High	High	High	High	High	High	High	High
High	P62913	60S ribosomal protein L11 OS=Homo sapiens OX=9606 GN=RPL11 PE=1 SV=2	RPL11	0	34.106	22	5	35	5	178	20.2	9.6	1105	5	0	4.64551e+07	5.00721e+07	5.12326e+07	2.68171e+07	4.03567e+07	4.55354e+07	4.67659e+07	4.27201e+07	4.92241e+07	High	High	High	High	High	High	High	High	High
High	P62834	Ras-related protein Rap-1A OS=Homo sapiens OX=9606 GN=RAP1A PE=1 SV=1	RAP1A	0	34.056	25	5	46	1	184	21	6.67	1278	5	0	4.52932e+06	5.16834e+06	5.42821e+06	4.21983e+06	4.79612e+06	5.26824e+06	5.87184e+06	5.98649e+06	5.81562e+06	High	High	Peak Found	High	High	High	High	High	Peak Found
High	O14558	Heat shock protein beta-6 OS=Homo sapiens OX=9606 GN=HSPB6 PE=1 SV=2	HSPB6	0	34.039	58	5	34	5	160	17.1	6.4	567	5	0	4.62301e+07	4.70975e+07	4.67583e+07	4.27812e+07	4.02475e+07	4.46206e+07	7.11988e+07	9.73487e+07	1.05379e+08	High	High	High	High	High	High	High	High	High
High	Q9UM22	Mammalian ependymin-related protein 1 OS=Homo sapiens OX=9606 GN=EPDR1 PE=1 SV=2	EPDR1	0	34.034	26	7	47	7	224	25.4	6.6	1132	7	0	6.26899e+07	7.14293e+07	6.55653e+07	9.30228e+07	8.09132e+07	9.01784e+07	8.03844e+07	8.55206e+07	8.00225e+07	High	High	High	High	High	High	High	High	High
High	P02649	Apolipoprotein E OS=Homo sapiens OX=9606 GN=APOE PE=1 SV=1	APOE	0	34.002	26	7	39	7	317	36.1	5.73	1008	7	0	4.43554e+07	4.42322e+07	4.4499e+07	3.81529e+07	5.01611e+07	4.21837e+07	3.76149e+07	3.91704e+07	3.29912e+07	High	High	High	High	High	High	High	High	High
High	P26599	Polypyrimidine tract-binding protein 1 OS=Homo sapiens OX=9606 GN=PTBP1 PE=1 SV=2	PTBP1	0	33.893	10	5	36	5	557	59.6	9.16	919	5	0	3.53448e+07	3.52667e+07	3.48977e+07	2.11801e+07	2.42601e+07	2.60934e+07	3.42651e+07	2.90447e+07	2.74179e+07	High	High	High	High	High	High	High	High	High
High	P24534	Elongation factor 1-beta OS=Homo sapiens OX=9606 GN=EEF1B2 PE=1 SV=3	EEF1B2	0	33.74	37	7	44	7	225	24.7	4.67	805	7	0	3.35882e+07	3.00769e+07	3.8615e+07	4.16838e+07	3.29965e+07	3.27932e+07	4.67859e+07	7.21637e+07	6.17398e+07	High	High	High	High	High	High	High	High	High
High	P61956	Small ubiquitin-related modifier 2 OS=Homo sapiens OX=9606 GN=SUMO2 PE=1 SV=3	SUMO2	0	33.559	40	5	29	2	95	10.9	5.5	765	5	3	1.97183e+07	1.84867e+07	2.55267e+07	8.20958e+06	1.45597e+07	1.90292e+07	2.2963e+07	3.06458e+07	3.42504e+07	High	High	High	Peak Found	High	High	High	High	High
High	O60832	H/ACA ribonucleoprotein complex subunit DKC1 OS=Homo sapiens OX=9606 GN=DKC1 PE=1 SV=3	DKC1	0	33.517	21	9	31	9	514	57.6	9.42	114	9	0	7.54496e+06	7.92956e+06	7.57936e+06	9.00991e+06	7.20128e+06	6.86158e+06	7.99596e+06	7.88783e+06	8.76488e+06	High	High	High	High	High	High	High	High	High
High	P50991	T-complex protein 1 subunit delta OS=Homo sapiens OX=9606 GN=CCT4 PE=1 SV=4	CCT4	0	33.433	18	8	26	8	539	57.9	7.83	109	8	0	5.99352e+06	7.96675e+06	8.46789e+06	5.22913e+06	8.33744e+06	8.11397e+06	9.52134e+06	1.08125e+07	1.33547e+07	High	High	High	Peak Found	High	Peak Found	High	High	High
High	P54136	Arginine--tRNA ligase, cytoplasmic OS=Homo sapiens OX=9606 GN=RARS1 PE=1 SV=2	RARS1	0	33.415	16	10	34	10	660	75.3	6.68	102	10	0	1.56775e+07	1.50159e+07	1.44934e+07	4.98843e+06	1.1303e+07	1.38693e+07	1.55966e+07	1.65413e+07	1.55079e+07	High	High	High	Peak Found	High	High	High	High	High
High	Q9UBR2	Cathepsin Z OS=Homo sapiens OX=9606 GN=CTSZ PE=1 SV=1	CTSZ	0	33.409	24	7	34	7	303	33.8	7.11	1237	7	0	7.48885e+07	5.7411e+07	6.46934e+07	9.31865e+07	8.69914e+07	7.42789e+07	8.26777e+07	7.67174e+07	7.58104e+07	High	High	High	High	High	High	High	High	High
High	Q9P0L0	Vesicle-associated membrane protein-associated protein A OS=Homo sapiens OX=9606 GN=VAPA PE=1 SV=3	VAPA	0	33.342	25	5	40	4	249	27.9	8.62	690	5	0	2.53234e+07	2.0414e+07	2.0352e+07	1.48188e+07	2.09732e+07	1.92565e+07	2.05932e+07	1.91665e+07	1.85568e+07	High	High	High	High	High	High	High	High	High
High	O00151	PDZ and LIM domain protein 1 OS=Homo sapiens OX=9606 GN=PDLIM1 PE=1 SV=4	PDLIM1	0	33.322	40	7	19	7	329	36	7.02	208	7	0	1.08398e+07	1.08458e+07	1.13799e+07	8.25893e+06	7.91564e+06	1.17727e+07	1.11538e+07	1.30706e+07	1.70912e+07	High	High	High	High	High	High	High	High	High
High	P62873	Guanine nucleotide-binding protein G(I)/G(S)/G(T) subunit beta-1 OS=Homo sapiens OX=9606 GN=GNB1 PE=1 SV=3	GNB1	0	33.297	18	5	29	5	340	37.4	6	659	5	0	4.42722e+07	4.17025e+07	3.96108e+07	1.97842e+07	2.23202e+07	2.11224e+07	3.67287e+07	3.61671e+07	3.58249e+07	High	High	High	High	High	High	High	High	High
High	P07305	Histone H1.0 OS=Homo sapiens OX=9606 GN=H1-0 PE=1 SV=3	H1-0	0	33.05	32	7	49	7	194	20.9	10.84	1161	7	0	3.05698e+07	4.15208e+07	3.48208e+07	2.8558e+07	3.82348e+07	3.56327e+07	3.11283e+07	3.04771e+07	3.23854e+07	High	High	High	High	High	High	High	High	High
High	Q07666	KH domain-containing, RNA-binding, signal transduction-associated protein 1 OS=Homo sapiens OX=9606 GN=KHDRBS1 PE=1 SV=1	KHDRBS1	0	32.945	21	6	48	6	443	48.2	8.66	472	6	0	2.9245e+07	3.71368e+07	3.01262e+07	2.07733e+07	2.66557e+07	2.97452e+07	2.86284e+07	2.72229e+07	2.69521e+07	High	High	High	High	High	High	High	High	High
High	O75874	Isocitrate dehydrogenase [NADP] cytoplasmic OS=Homo sapiens OX=9606 GN=IDH1 PE=1 SV=2	IDH1	0	32.801	12	5	38	5	414	46.6	7.01	789	5	0	8.54551e+06	1.01865e+07	1.23668e+07	9.6414e+06	6.16151e+06	1.14875e+07	1.1399e+07	1.56615e+07	2.05441e+07	High	High	High	High	High	High	High	High	High
High	Q08211	ATP-dependent RNA helicase A OS=Homo sapiens OX=9606 GN=DHX9 PE=1 SV=4	DHX9	0	32.751	7	6	36	6	1270	140.9	6.84	1085	6	0	1.03466e+07	1.31851e+07	1.10566e+07	1.08096e+07	1.14679e+07	1.24059e+07	1.11814e+07	9.04269e+06	9.62269e+06	High	High	High	High	High	High	High	High	High
High	Q53GQ0	Very-long-chain 3-oxoacyl-CoA reductase OS=Homo sapiens OX=9606 GN=HSD17B12 PE=1 SV=2	HSD17B12	0	32.691	21	7	47	7	312	34.3	9.32	591	7	0	4.91554e+07	4.26979e+07	4.32947e+07	2.91486e+07	4.12727e+07	4.07045e+07	3.59463e+07	2.81941e+07	2.25325e+07	High	High	High	High	High	High	High	High	High
High	P08729	Keratin, type II cytoskeletal 7 OS=Homo sapiens OX=9606 GN=KRT7 PE=1 SV=5	KRT7	0	32.642	14	7	34	4	469	51.4	5.48	665	7	0	2.33074e+06	1.99727e+06	2.26417e+06	5.56704e+06	3.68024e+06	3.5203e+06	4.40846e+06	4.45581e+06	3.51493e+06	High	High	High	High	High	High	High	High	High
High	P37802	Transgelin-2 OS=Homo sapiens OX=9606 GN=TAGLN2 PE=1 SV=3	TAGLN2	0	32.63	20	6	44	6	199	22.4	8.25	705	6	0	1.59876e+07	1.87976e+07	2.60793e+07	6.46892e+06	9.07142e+06	1.81835e+07	1.48865e+07	1.76662e+07	2.82185e+07	High	High	High	High	High	High	High	High	High
High	P26640	Valine--tRNA ligase OS=Homo sapiens OX=9606 GN=VARS1 PE=1 SV=4	VARS1	0	32.627	9	8	35	8	1264	140.4	7.59	220	8	0	1.43162e+07	9.99814e+06	1.51013e+07	1.23417e+07	1.07837e+07	1.18526e+07	1.20277e+07	1.23798e+07	1.26648e+07	High	High	High	High	High	High	High	High	High
High	Q4VC31	Protein MIX23 OS=Homo sapiens OX=9606 GN=MIX23 PE=1 SV=1	MIX23	0	32.543	44	7	15	7	144	16.6	7.81	169	7	0	1.03015e+07	8.87672e+06	8.62342e+06	17505821	1.02732e+07	8.32237e+06	4.70144e+06	1.17214e+07	1.12294e+07	High	Peak Found	Peak Found	High	High	Peak Found	High	High	High
High	P63000	Ras-related C3 botulinum toxin substrate 1 OS=Homo sapiens OX=9606 GN=RAC1 PE=1 SV=1	RAC1	0	32.534	30	7	43	7	192	21.4	8.5	1138	7	0	3.69812e+07	2.92178e+07	2.77497e+07	2.12934e+07	2.40657e+07	2.78239e+07	2.84093e+07	2.71386e+07	2.71568e+07	High	High	High	High	High	High	High	High	High
High	P62910	60S ribosomal protein L32 OS=Homo sapiens OX=9606 GN=RPL32 PE=1 SV=2	RPL32	0	32.513	55	7	47	7	135	15.9	11.33	348	7	0	7.95066e+07	9.36806e+07	8.63175e+07	4.41706e+07	6.19631e+07	7.84666e+07	9.10331e+07	8.29208e+07	8.08082e+07	High	High	High	High	High	High	High	High	High
High	O14773	Tripeptidyl-peptidase 1 OS=Homo sapiens OX=9606 GN=TPP1 PE=1 SV=2	TPP1	0	32.457	7	3	30	3	563	61.2	6.48	853	3	0	5.78821e+07	5.88216e+07	5.99884e+07	80627929	5.8991e+07	6.15506e+07	6.93533e+07	7.62849e+07	7.20155e+07	High	High	High	High	High	High	High	High	High
High	Q9H2U2	Inorganic pyrophosphatase 2, mitochondrial OS=Homo sapiens OX=9606 GN=PPA2 PE=1 SV=2	PPA2	0	32.315	19	5	25	5	334	37.9	7.39	587	5	0	1.1379e+07	9.59163e+06	9.6528e+06	1.5995e+07	1.03166e+07	1.05026e+07	1.07369e+07	9.87538e+06	1.22556e+07	High	High	High	High	High	High	High	High	High
High	Q9NYL9	Tropomodulin-3 OS=Homo sapiens OX=9606 GN=TMOD3 PE=1 SV=1	TMOD3	0	32.2	22	6	35	6	352	39.6	5.19	476	6	0	1.52955e+07	1.70036e+07	1.67544e+07	1.54026e+07	1.87775e+07	1.7811e+07	1.74226e+07	1.47185e+07	1.52846e+07	High	High	High	High	High	High	High	High	High
High	Q96PK6	RNA-binding protein 14 OS=Homo sapiens OX=9606 GN=RBM14 PE=1 SV=2	RBM14	0	32.036	10	5	26	5	669	69.4	9.67	445	5	0	1.99439e+07	1.8803e+07	1.69263e+07	1.69947e+07	1.66136e+07	1.72248e+07	1.715e+07	1.6035e+07	1.33949e+07	High	High	High	High	High	High	High	High	High
High	P21281	V-type proton ATPase subunit B, brain isoform OS=Homo sapiens OX=9606 GN=ATP6V1B2 PE=1 SV=3	ATP6V1B2	0	32.013	20	6	37	6	511	56.5	5.81	583	6	0	8.57394e+06	1.25483e+07	1.29372e+07	9.03033e+06	8.83598e+06	9.6964e+06	1.23043e+07	1.31488e+07	1.28187e+07	High	High	High	High	High	High	High	High	High
High	O94760	N(G),N(G)-dimethylarginine dimethylaminohydrolase 1 OS=Homo sapiens OX=9606 GN=DDAH1 PE=1 SV=3	DDAH1	0	31.966	22	6	25	6	285	31.1	5.81	526	6	0	6.97195e+06	5.17774e+06	5.3363e+06	9864655	5.62764e+06	9.02715e+06	6.91791e+06	9.24766e+06	1.16248e+07	High	High	High	High	High	High	High	High	High
High	Q9UBS4	DnaJ homolog subfamily B member 11 OS=Homo sapiens OX=9606 GN=DNAJB11 PE=1 SV=1	DNAJB11	0	31.928	21	6	39	6	358	40.5	6.18	1204	6	0	1.6876e+07	1.41338e+07	1.43147e+07	2.48067e+07	1.63503e+07	1.54011e+07	1.28602e+07	1.14845e+07	1.24811e+07	High	High	High	High	High	High	High	High	High
High	Q14568	Heat shock protein HSP 90-alpha A2 OS=Homo sapiens OX=9606 GN=HSP90AA2P PE=1 SV=2	HSP90AA2P	0	31.901	13	4	29	1	343	39.3	4.65	510	4	0	1.48627e+06	1.92672e+06	3.60801e+06	2115559	2.51433e+06	4.35515e+06	5.96763e+06	4.51951e+06	3.56574e+06	Peak Found	Peak Found	Peak Found	Peak Found	High	Peak Found	High	High	High
High	P08648	Integrin alpha-5 OS=Homo sapiens OX=9606 GN=ITGA5 PE=1 SV=2	ITGA5	0	31.887	9	7	44	7	1049	114.5	5.77	1305	7	0	1.86362e+07	1.33485e+07	1.64944e+07	1.81148e+07	1.77119e+07	1.79732e+07	1.57369e+07	1.3696e+07	1.10971e+07	High	High	High	High	High	High	High	High	High
High	O94979	Protein transport protein Sec31A OS=Homo sapiens OX=9606 GN=SEC31A PE=1 SV=3	SEC31A	0	31.825	4	4	32	4	1220	132.9	6.89	980	4	0	1.06947e+07	1.02007e+07	1.01051e+07	5.402e+06	6.62565e+06	8.28809e+06	1.00183e+07	1.13315e+07	1.18228e+07	High	High	High	High	High	High	High	High	High
High	Q6UXB8	Peptidase inhibitor 16 OS=Homo sapiens OX=9606 GN=PI16 PE=1 SV=1	PI16	0	31.799	11	5	36	5	463	49.4	5.39	704	5	0	1.35498e+07	9.65909e+06	1.00847e+07	1.18653e+07	1.17398e+07	1.01815e+07	1.47214e+07	1.60297e+07	1.31125e+07	High	High	High	High	High	High	High	High	High
High	P55769	NHP2-like protein 1 OS=Homo sapiens OX=9606 GN=SNU13 PE=1 SV=3	SNU13	0	31.749	45	5	41	5	128	14.2	8.46	700	5	0	2.81487e+07	2.58095e+07	2.49631e+07	2.3234e+07	2.12154e+07	2.27714e+07	2.51772e+07	2.25501e+07	2.43194e+07	High	High	High	High	High	High	High	High	High
High	Q32P28	Prolyl 3-hydroxylase 1 OS=Homo sapiens OX=9606 GN=P3H1 PE=1 SV=2	P3H1	0	31.721	8	6	37	6	736	83.3	5.14	722	6	0	3.33391e+07	2.71858e+07	2.42761e+07	2.4554e+07	3.22732e+07	3.21786e+07	2.49285e+07	2.36762e+07	1.84507e+07	High	High	High	High	High	High	High	High	High
High	Q9Y5M8	Signal recognition particle receptor subunit beta OS=Homo sapiens OX=9606 GN=SRPRB PE=1 SV=3	SRPRB	0	31.72	27	5	36	5	271	29.7	9.04	883	5	0	3.70131e+07	4.03516e+07	4.03644e+07	2.80772e+07	3.62766e+07	3.70377e+07	4.08493e+07	3.30145e+07	2.77142e+07	High	High	High	High	High	High	High	High	High
High	O43237	Cytoplasmic dynein 1 light intermediate chain 2 OS=Homo sapiens OX=9606 GN=DYNC1LI2 PE=1 SV=1	DYNC1LI2	0	31.488	12	7	30	7	492	54.1	6.38	554	7	0	3.31601e+06	4.38754e+06	4.81099e+06	1.17222e+06	1.40357e+06	3.19364e+06	2.07163e+06	3.61707e+06	4.12066e+06	High	High	High	High	High	High	High	High	High
High	P04732	Metallothionein-1E OS=Homo sapiens OX=9606 GN=MT1E PE=1 SV=1	MT1E	0	31.382	62	4	42	1	61	6	7.96	1027	4	0			423022						543306	Not Found	Not Found	High	Not Found	Not Found	Not Found	Not Found	Not Found	Peak Found
High	Q96QV6	Histone H2A type 1-A OS=Homo sapiens OX=9606 GN=H2AC1 PE=1 SV=3	H2AC1	0	31.346	48	7	61	1	131	14.2	10.86	1082	7	0										Not Found	Not Found	Not Found	High	Not Found	Not Found	Not Found	Not Found	Not Found
High	Q99439	Calponin-2 OS=Homo sapiens OX=9606 GN=CNN2 PE=1 SV=4	CNN2	0	31.301	28	6	23	6	309	33.7	7.33	561	6	0	1.09119e+07	1.21986e+07	9.86239e+06	9.4007e+06	1.03075e+07	1.20799e+07	1.10991e+07	1.0056e+07	1.42122e+07	High	High	High	High	High	High	High	High	High
High	P23526	Adenosylhomocysteinase OS=Homo sapiens OX=9606 GN=AHCY PE=1 SV=4	AHCY	0	31.276	15	5	26	5	432	47.7	6.34	648	5	0	9.88684e+06	9.71598e+06	1.23253e+07	9.28174e+06	5.50418e+06	9.38114e+06	1.11099e+07	1.50503e+07	1.76209e+07	High	High	High	High	High	High	High	High	High
High	Q14192	Four and a half LIM domains protein 2 OS=Homo sapiens OX=9606 GN=FHL2 PE=1 SV=3	FHL2	0	31.258	28	7	24	7	279	32.2	7.55	160	7	0	1.6022e+07	1.5613e+07	1.85105e+07	1.13589e+07	1.34555e+07	1.33352e+07	1.27607e+07	1.59963e+07	1.68132e+07	High	High	High	High	High	High	High	High	High
High	P49368	T-complex protein 1 subunit gamma OS=Homo sapiens OX=9606 GN=CCT3 PE=1 SV=4	CCT3	0	31.207	22	9	30	9	545	60.5	6.49	199	9	0	1.83813e+07	1.63684e+07	1.87775e+07	9.9535e+06	1.43289e+07	1.63767e+07	1.93263e+07	1.84424e+07	2.13714e+07	High	High	High	High	High	High	High	High	High
High	Q99848	Probable rRNA-processing protein EBP2 OS=Homo sapiens OX=9606 GN=EBNA1BP2 PE=1 SV=2	EBNA1BP2	0	31.166	23	4	26	4	306	34.8	10.1	861	4	0	1.05149e+07	1.07806e+07	9.64414e+06	8.19644e+06	1.05039e+07	9.77572e+06	9.43813e+06	7.96572e+06	1.00853e+07	High	High	High	High	High	High	High	High	High
High	Q01105	Protein SET OS=Homo sapiens OX=9606 GN=SET PE=1 SV=3	SET	0	31.12	16	5	35	5	290	33.5	4.32	441	5	0	5.35516e+07	4.92127e+07	5.89721e+07	5.65301e+07	4.50305e+07	5.30606e+07	6.66762e+07	8.72318e+07	8.23037e+07	High	High	High	High	High	High	High	High	High
High	P61019	Ras-related protein Rab-2A OS=Homo sapiens OX=9606 GN=RAB2A PE=1 SV=1	RAB2A	0	31.014	41	7	26	7	212	23.5	6.54	565	7	0	1.24521e+07	1.11747e+07	1.00752e+07	10985186	1.19891e+07	1.12583e+07	7.18541e+06	7.31013e+06	5.92877e+06	High	High	High	High	High	High	High	High	High
High	P17987	T-complex protein 1 subunit alpha OS=Homo sapiens OX=9606 GN=TCP1 PE=1 SV=1	TCP1	0	30.981	12	7	37	7	556	60.3	6.11	625	7	0	1.35586e+07	1.21172e+07	1.37228e+07	9.82439e+06	1.04491e+07	1.31879e+07	1.67368e+07	1.57468e+07	1.67028e+07	High	High	High	High	High	High	High	High	High
High	P50897	Palmitoyl-protein thioesterase 1 OS=Homo sapiens OX=9606 GN=PPT1 PE=1 SV=1	PPT1	0	30.7	25	5	14	5	306	34.2	6.52	406	5	0	6.18314e+06	5.93559e+06	5.65226e+06	9.41151e+06	5.97021e+06	5.75108e+06	6.22151e+06	6.8758e+06	8.14837e+06	High	High	High	High	High	High	High	High	High
High	Q9UQ80	Proliferation-associated protein 2G4 OS=Homo sapiens OX=9606 GN=PA2G4 PE=1 SV=3	PA2G4	0	30.687	23	8	31	8	394	43.8	6.55	141	8	0	2.13678e+07	1.94957e+07	3.06312e+07	1.71139e+07	1.51206e+07	1.75953e+07	2.0536e+07	3.08227e+07	3.10383e+07	High	High	High	High	Peak Found	Peak Found	High	High	High
High	O15382	Branched-chain-amino-acid aminotransferase, mitochondrial OS=Homo sapiens OX=9606 GN=BCAT2 PE=1 SV=2	BCAT2	0	30.583	18	4	33	4	392	44.3	8.65	677	4	0	1.41449e+07	1.34327e+07	1.1208e+07	1.41668e+07	1.27717e+07	1.14446e+07	1.18762e+07	1.39096e+07	1.15531e+07	High	High	High	High	High	High	High	High	High
High	Q13561	Dynactin subunit 2 OS=Homo sapiens OX=9606 GN=DCTN2 PE=1 SV=4	DCTN2	0	30.485	21	8	32	8	401	44.2	5.21	608	8	0	1.84033e+07	1.70998e+07	1.71101e+07	1.53715e+07	1.41781e+07	1.6439e+07	2.21672e+07	2.04898e+07	2.10835e+07	High	High	High	High	High	High	High	High	High
High	P62888	60S ribosomal protein L30 OS=Homo sapiens OX=9606 GN=RPL30 PE=1 SV=2	RPL30	0	30.468	54	5	23	5	115	12.8	9.63	725	5	0	1.39187e+07	1.27738e+07	1.50866e+07	8.57433e+06	9.66025e+06	7.34431e+06	9.04642e+06	1.10812e+07	6.55535e+06	High	High	High	High	High	High	High	High	High
High	P42704	Leucine-rich PPR motif-containing protein, mitochondrial OS=Homo sapiens OX=9606 GN=LRPPRC PE=1 SV=3	LRPPRC	0	30.387	7	8	27	8	1394	157.8	6.13	204	8	0	8.87094e+06	1.0318e+07	8.60655e+06	8.87931e+06	1.01052e+07	8.50659e+06	9.92793e+06	8.44125e+06	7.84293e+06	High	High	High	High	High	High	High	High	High
High	P15848	Arylsulfatase B OS=Homo sapiens OX=9606 GN=ARSB PE=1 SV=1	ARSB	0	30.345	17	7	46	7	533	59.6	8.21	638	7	0	1.18482e+07	1.71017e+07	1.52124e+07	2.14554e+07	1.54367e+07	1.77674e+07	1.46524e+07	1.87547e+07	2.14183e+07	High	High	High	High	High	High	High	High	High
High	P14209	CD99 antigen OS=Homo sapiens OX=9606 GN=CD99 PE=1 SV=1	CD99	0	30.254	10	3	26	3	185	18.8	4.75	1116	3	0	2.11864e+07	1.75922e+07	1.57189e+07	2.42732e+07	2.40621e+07	2.19209e+07	1.92308e+07	2.2883e+07	2.73003e+07	High	High	High	High	High	High	High	High	High
High	Q12797	Aspartyl/asparaginyl beta-hydroxylase OS=Homo sapiens OX=9606 GN=ASPH PE=1 SV=3	ASPH	0	30.059	8	6	27	6	758	85.8	5.01	596	6	0	1.00787e+07	1.29057e+07	9.96879e+06	8.40462e+06	9.4392e+06	9.62937e+06	6.47057e+06	6.33945e+06	6.21286e+06	High	High	High	High	High	High	High	High	High
High	P15289	Arylsulfatase A OS=Homo sapiens OX=9606 GN=ARSA PE=1 SV=3	ARSA	0	30	16	5	40	5	507	53.6	6.07	961	5	0	4.70885e+07	4.76911e+07	5.01093e+07	55574833	6.40588e+07	5.63602e+07	5.52928e+07	6.66411e+07	6.23715e+07	High	High	High	High	High	High	High	High	High
High	P41091	Eukaryotic translation initiation factor 2 subunit 3 OS=Homo sapiens OX=9606 GN=EIF2S3 PE=1 SV=3	EIF2S3	0	29.897	14	6	30	6	472	51.1	8.4	396	6	0	1.38707e+07	8.19907e+06	1.27707e+07	6.42313e+06	6.37298e+06	7.2673e+06	1.3417e+07	8.63222e+06	1.27983e+07	High	High	High	High	High	High	High	High	High
High	Q96JJ7	Protein disulfide-isomerase TMX3 OS=Homo sapiens OX=9606 GN=TMX3 PE=1 SV=2	TMX3	0	29.892	17	6	24	6	454	51.8	4.91	759	6	0	7.45051e+06	6.48921e+06	6.22501e+06	5.876e+06	6.44497e+06	6.73528e+06	5.10475e+06	4.55312e+06	4.56951e+06	High	High	High	High	High	High	High	High	High
High	P08195	4F2 cell-surface antigen heavy chain OS=Homo sapiens OX=9606 GN=SLC3A2 PE=1 SV=3	SLC3A2	0	29.841	11	6	15	6	630	68	5.01	214	6	0	1.35056e+07	1.02726e+07	1.20453e+07	9.74507e+06	1.28559e+07	1.10665e+07	1.62679e+07	1.39546e+07	1.34328e+07	Peak Found	High	High	High	High	High	High	High	High
High	O00115	Deoxyribonuclease-2-alpha OS=Homo sapiens OX=9606 GN=DNASE2 PE=1 SV=2	DNASE2	0	29.84	20	8	49	8	360	39.6	8.05	896	8	0	7.30364e+07	8.0587e+07	8.53801e+07	1.08388e+08	1.25852e+08	1.1574e+08	1.06046e+08	1.13278e+08	9.69164e+07	High	High	High	High	High	High	High	High	High
High	P08621	U1 small nuclear ribonucleoprotein 70 kDa OS=Homo sapiens OX=9606 GN=SNRNP70 PE=1 SV=2	SNRNP70	0	29.824	14	7	35	7	437	51.5	9.94	861	7	0	1.79761e+07	1.73492e+07	1.93055e+07	2.44492e+07	1.64612e+07	1.99366e+07	2.26035e+07	2.37864e+07	2.60695e+07	High	High	High	High	High	High	High	High	High
High	O15400	Syntaxin-7 OS=Homo sapiens OX=9606 GN=STX7 PE=1 SV=4	STX7	0	29.775	27	6	29	6	261	29.8	5.55	748	6	0	2.47587e+07	1.92404e+07	1.49503e+07	1.41164e+07	2.00094e+07	1.62147e+07	2.37468e+07	2.03031e+07	1.33524e+07	High	High	High	High	High	High	High	High	High
High	Q6YN16	Hydroxysteroid dehydrogenase-like protein 2 OS=Homo sapiens OX=9606 GN=HSDL2 PE=1 SV=1	HSDL2	0	29.734	19	6	27	6	418	45.4	7.99	784	6	0	2.67686e+07	2.49746e+07	2.02501e+07	2.02698e+07	2.11268e+07	1.45476e+07	2.21591e+07	1.91753e+07	1.16526e+07	High	High	High	High	High	High	High	High	High
High	Q92974	Rho guanine nucleotide exchange factor 2 OS=Homo sapiens OX=9606 GN=ARHGEF2 PE=1 SV=4	ARHGEF2	0	29.639	6	6	25	6	986	111.5	7.27	615	6	0	9.80008e+06	1.1572e+07	1.13937e+07	7.18059e+06	9.09312e+06	8.87947e+06	1.52581e+07	1.4412e+07	1.23529e+07	High	High	High	High	High	High	High	High	High
High	P27348	14-3-3 protein theta OS=Homo sapiens OX=9606 GN=YWHAQ PE=1 SV=1	YWHAQ	0	29.528	17	6	42	2	245	27.7	4.78	589	6	0	3.54706e+06	6.42389e+06	8.62428e+06	4.4166e+06	4.38395e+06	6.95468e+06	6.25555e+06	7.98947e+06	8.06087e+06	High	High	High	High	High	High	High	High	High
High	Q9UN86	Ras GTPase-activating protein-binding protein 2 OS=Homo sapiens OX=9606 GN=G3BP2 PE=1 SV=2	G3BP2	0	29.455	15	7	36	6	482	54.1	5.55	627	7	1	1.90055e+07	1.9132e+07	1.82338e+07	1.17949e+07	1.55082e+07	1.62831e+07	2.40199e+07	2.22892e+07	2.15449e+07	High	High	High	High	High	High	High	High	High
High	Q15582	Transforming growth factor-beta-induced protein ig-h3 OS=Homo sapiens OX=9606 GN=TGFBI PE=1 SV=1	TGFBI	0	29.347	11	7	42	7	683	74.6	7.71	396	7	0	1.27607e+07	9.16826e+06	9.29885e+06	7.72341e+06	1.0234e+07	8.37936e+06	6.99926e+06	6.76456e+06	5.74952e+06	High	High	High	High	High	High	High	High	High
High	Q9H8H3	Putative methyltransferase-like protein 7A OS=Homo sapiens OX=9606 GN=METTL7A PE=1 SV=1	METTL7A	0	29.332	28	5	15	5	244	28.3	8.38	686	5	0	1.25144e+07	1.65115e+07	1.32211e+07	9.27395e+06	1.28689e+07	1.16254e+07	7.46623e+06	7.11317e+06	6.88496e+06	High	High	High	High	High	High	High	High	High
High	Q9BRK5	45 kDa calcium-binding protein OS=Homo sapiens OX=9606 GN=SDF4 PE=1 SV=1	SDF4	0	29.183	20	7	12	7	362	41.8	4.86	251	7	0	1.08942e+07	7.15893e+06	6.38833e+06	2.21404e+07	1.36559e+07	1.04216e+07	5.79663e+06	5.76168e+06	5.39011e+06	High	Peak Found	Peak Found	High	High	High	Peak Found	Peak Found	Peak Found
High	Q9NYF8	Bcl-2-associated transcription factor 1 OS=Homo sapiens OX=9606 GN=BCLAF1 PE=1 SV=2	BCLAF1	0	29.068	10	7	44	6	920	106.1	9.98	521	7	0	1.85362e+07	1.87843e+07	1.7061e+07	1.6376e+07	1.62163e+07	1.83101e+07	1.52363e+07	1.46517e+07	1.56746e+07	High	High	High	High	High	High	High	High	High
High	P22307	Sterol carrier protein 2 OS=Homo sapiens OX=9606 GN=SCP2 PE=1 SV=2	SCP2	0	29.005	10	8	19	8	547	59	6.89	329	8	0	9.66824e+06	9.68596e+06	8.80023e+06	2.47762e+07	1.07908e+07	5.96227e+06	8.11018e+06	1.07695e+07	1.26879e+07	High	High	Peak Found	High	High	High	High	High	High
High	O94925	Glutaminase kidney isoform, mitochondrial OS=Homo sapiens OX=9606 GN=GLS PE=1 SV=1	GLS	0	28.95	11	6	32	6	669	73.4	7.77	750	6	0	2.52118e+07	1.91733e+07	2.1716e+07	1.81826e+07	2.09496e+07	2.13391e+07	2.06923e+07	1.76829e+07	1.49758e+07	High	High	High	High	High	High	High	High	High
High	Q9UBI6	Guanine nucleotide-binding protein G(I)/G(S)/G(O) subunit gamma-12 OS=Homo sapiens OX=9606 GN=GNG12 PE=1 SV=3	GNG12	0	28.842	71	6	43	6	72	8	8.97	1128	6	0	5.32704e+07	4.69156e+07	4.44378e+07	5.37638e+07	3.59362e+07	3.71721e+07	4.14951e+07	4.28735e+07	5.304e+07	High	High	High	High	High	High	High	High	High
High	P43155	Carnitine O-acetyltransferase OS=Homo sapiens OX=9606 GN=CRAT PE=1 SV=5	CRAT	0	28.795	10	5	29	5	626	70.8	8.44	694	5	0	1.21943e+07	1.2985e+07	1.10177e+07	1.29961e+07	1.10536e+07	1.24819e+07	1.00484e+07	1.08898e+07	9.91315e+06	High	High	High	High	High	High	High	High	High
High	P08134	Rho-related GTP-binding protein RhoC OS=Homo sapiens OX=9606 GN=RHOC PE=1 SV=1	RHOC	0	28.748	25	5	35	1	193	22	6.58	583	5	0	2.88439e+06	2.68951e+06	2.79656e+06	1.79271e+06	2.00172e+06	2.30171e+06	2.96695e+06	2.67208e+06	2.32802e+06	High	Peak Found	Peak Found	High	Peak Found	High	High	High	High
High	P05198	Eukaryotic translation initiation factor 2 subunit 1 OS=Homo sapiens OX=9606 GN=EIF2S1 PE=1 SV=3	EIF2S1	0	28.683	18	5	28	5	315	36.1	5.08	968	5	0	1.73149e+07	1.66841e+07	2.13568e+07	1.14765e+07	1.41723e+07	1.69933e+07	2.68535e+07	2.75962e+07	2.73857e+07	High	High	High	High	High	High	High	High	High
High	P05386	60S acidic ribosomal protein P1 OS=Homo sapiens OX=9606 GN=RPLP1 PE=1 SV=1	RPLP1	0	28.602	56	4	38	4	114	11.5	4.32	315	4	0	1.94446e+06	3.38278e+06	2.69614e+06	7.9016e+06	3.02255e+06	3.39832e+06	3.29499e+06	4.75863e+06	8.86829e+06	High	High	High	High	High	High	High	High	High
High	P28838	Cytosol aminopeptidase OS=Homo sapiens OX=9606 GN=LAP3 PE=1 SV=3	LAP3	0	28.55	15	6	23	6	519	56.1	7.93	342	6	0	4.19924e+06	7.44719e+06	7.17539e+06	4.62152e+06	6.20865e+06	6.55468e+06	7.37661e+06	7.74579e+06	8.12807e+06	High	High	High	High	High	High	High	High	High
High	P55809	Succinyl-CoA:3-ketoacid coenzyme A transferase 1, mitochondrial OS=Homo sapiens OX=9606 GN=OXCT1 PE=1 SV=1	OXCT1	0	28.549	14	6	27	6	520	56.1	7.46	498	6	0	2.42062e+07	2.80218e+07	2.19431e+07	3.10924e+07	2.88802e+07	2.32642e+07	2.37077e+07	2.34565e+07	2.51134e+07	High	High	High	High	High	High	High	High	High
High	P62249	40S ribosomal protein S16 OS=Homo sapiens OX=9606 GN=RPS16 PE=1 SV=2	RPS16	0	28.456	30	4	47	4	146	16.4	10.21	1210	4	0	3.82122e+07	4.31438e+07	4.47379e+07	2.3215e+07	3.0887e+07	3.82818e+07	4.23984e+07	3.87007e+07	3.7063e+07	High	High	High	High	High	High	High	High	High
High	P51970	NADH dehydrogenase [ubiquinone] 1 alpha subcomplex subunit 8 OS=Homo sapiens OX=9606 GN=NDUFA8 PE=1 SV=3	NDUFA8	0	28.448	43	6	34	6	172	20.1	7.65	435	6	0	1.49218e+07	1.48121e+07	1.32241e+07	1.85645e+07	1.74759e+07	1.38272e+07	1.1526e+07	1.13572e+07	1.16928e+07	High	High	High	High	High	High	High	High	High
High	O00479	High mobility group nucleosome-binding domain-containing protein 4 OS=Homo sapiens OX=9606 GN=HMGN4 PE=1 SV=3	HMGN4	0	28.42	39	4	28	4	90	9.5	10.48	454	4	0	824135	1.34354e+06	1.61988e+06	458333	491181	902770	1.43411e+06	1.32338e+06	1.40801e+06	High	High	High	High	High	High	High	High	High
High	P63220	40S ribosomal protein S21 OS=Homo sapiens OX=9606 GN=RPS21 PE=1 SV=1	RPS21	0	28.367	52	5	25	5	83	9.1	8.5	603	5	0	2.33858e+07	2.02389e+07	2.628e+07	3.30148e+07	2.13989e+07	2.60903e+07	3.40444e+07	4.58863e+07	5.41204e+07	High	Peak Found	High	High	High	High	High	High	High
High	P31949	Protein S100-A11 OS=Homo sapiens OX=9606 GN=S100A11 PE=1 SV=2	S100A11	0	28.329	56	7	37	7	105	11.7	7.12	727	7	0	5.71297e+07	5.21558e+07	8.19501e+07	6.19629e+07	3.45875e+07	5.82371e+07	5.85255e+07	8.20624e+07	1.19213e+08	High	High	High	High	High	High	High	High	High
High	O14602	Eukaryotic translation initiation factor 1A, Y-chromosomal OS=Homo sapiens OX=9606 GN=EIF1AY PE=1 SV=4	EIF1AY	0	28.3	44	5	23	5	144	16.4	5.24	507	5	0	1.10123e+07	1.15183e+07	1.50153e+07	1.55437e+07	9.62307e+06	1.41982e+07	2.21112e+07	2.58465e+07	2.67304e+07	High	High	High	High	Peak Found	High	High	High	High
High	Q9H4G4	Golgi-associated plant pathogenesis-related protein 1 OS=Homo sapiens OX=9606 GN=GLIPR2 PE=1 SV=3	GLIPR2	0	28.172	53	6	34	6	154	17.2	9.41	699	6	0	1.81799e+07	2.24213e+07	2.0234e+07	1.29202e+07	1.71697e+07	1.63387e+07	1.77906e+07	1.73409e+07	1.79631e+07	High	High	High	High	High	High	High	High	High
High	P36776	Lon protease homolog, mitochondrial OS=Homo sapiens OX=9606 GN=LONP1 PE=1 SV=2	LONP1	0	28.115	7	7	30	7	959	106.4	6.39	587	7	0	9.57944e+06	8.02075e+06	9.01599e+06	7.72914e+06	9.47459e+06	8.52822e+06	8.76781e+06	8.08552e+06	7.99484e+06	High	High	High	High	High	High	High	High	High
High	Q9Y646	Carboxypeptidase Q OS=Homo sapiens OX=9606 GN=CPQ PE=1 SV=1	CPQ	0	28.112	16	6	36	6	472	51.9	6.18	1487	6	0	2.81929e+07	2.53342e+07	2.43219e+07	4.61833e+07	2.96321e+07	3.16609e+07	2.84693e+07	3.52467e+07	3.29546e+07	High	High	High	High	High	High	High	High	High
High	P15531	Nucleoside diphosphate kinase A OS=Homo sapiens OX=9606 GN=NME1 PE=1 SV=1	NME1	0	28.054	43	6	43	1	152	17.1	6.19	804	6	0	5.66427e+06	3.92525e+06	4.21655e+06	6351708	2.39912e+06	3.96722e+06	4.30365e+06	6.33091e+06	7.81906e+06	High	High	High	High	High	High	High	High	High
High	Q92522	Histone H1.10 OS=Homo sapiens OX=9606 GN=H1-10 PE=1 SV=1	H1-10	0	28.014	19	4	26	4	213	22.5	10.76	435	4	0	1.18765e+07	1.39827e+07	1.49777e+07	8.92831e+06	9.47179e+06	1.34352e+07	1.0606e+07	1.24177e+07	1.21915e+07	High	High	High	High	High	High	High	High	High
High	P61769	Beta-2-microglobulin OS=Homo sapiens OX=9606 GN=B2M PE=1 SV=1	B2M	0	27.967	43	4	51	4	119	13.7	6.52	645	4	0	6.85389e+07	6.33074e+07	5.96562e+07	1.09645e+08	8.39528e+07	7.9094e+07	6.17041e+07	7.14318e+07	6.58516e+07	High	High	High	High	High	High	High	High	High
High	Q6WCQ1	Myosin phosphatase Rho-interacting protein OS=Homo sapiens OX=9606 GN=MPRIP PE=1 SV=3	MPRIP	0	27.947	10	7	13	7	1025	116.5	6.21	60	7	0	1.13331e+07	1.01294e+07	1.0505e+07	1.408e+07	1.48355e+07	1.66937e+07	1.36935e+07	1.06856e+07	1.0845e+07	High	High	Peak Found	High	Peak Found	High	High	High	Peak Found
High	P22692	Insulin-like growth factor-binding protein 4 OS=Homo sapiens OX=9606 GN=IGFBP4 PE=1 SV=2	IGFBP4	0	27.842	18	3	22	3	258	27.9	7.15	538	3	0	6.78035e+06	6.3136e+06	7.22258e+06	7.10245e+06	7.11782e+06	5.61567e+06	1.09267e+07	9.87247e+06	8.28827e+06	High	High	High	High	High	High	High	High	High
High	P35998	26S proteasome regulatory subunit 7 OS=Homo sapiens OX=9606 GN=PSMC2 PE=1 SV=3	PSMC2	0	27.778	19	6	18	6	433	48.6	5.95	614	6	0	1.26224e+07	1.26351e+07	1.42873e+07	9.95304e+06	1.09475e+07	1.43138e+07	1.50502e+07	1.45625e+07	1.5369e+07	High	High	High	High	Peak Found	Peak Found	High	High	High
High	Q12904	Aminoacyl tRNA synthase complex-interacting multifunctional protein 1 OS=Homo sapiens OX=9606 GN=AIMP1 PE=1 SV=2	AIMP1	0	27.681	29	6	24	6	312	34.3	8.43	240	6	0	1.25598e+07	1.08025e+07	1.08088e+07	7.26522e+06	8.65427e+06	9.12261e+06	1.24383e+07	1.15666e+07	1.36037e+07	High	High	High	High	High	High	High	High	High
High	P54727	UV excision repair protein RAD23 homolog B OS=Homo sapiens OX=9606 GN=RAD23B PE=1 SV=1	RAD23B	0	27.651	16	4	28	4	409	43.1	4.84	609	4	0	1.84187e+07	1.51575e+07	2.02928e+07	1.19234e+07	1.62469e+07	2.11027e+07	2.18143e+07	2.2609e+07	2.89935e+07	High	High	High	High	High	High	High	High	High
High	P33176	Kinesin-1 heavy chain OS=Homo sapiens OX=9606 GN=KIF5B PE=1 SV=1	KIF5B	0	27.604	6	4	29	4	963	109.6	6.51	380	4	0	4.74429e+06	5.23685e+06	5.03391e+06	2.17639e+06	2.5952e+06	3.91904e+06	5.42113e+06	5.9525e+06	5.53647e+06	High	High	High	High	High	High	High	High	High
High	P61106	Ras-related protein Rab-14 OS=Homo sapiens OX=9606 GN=RAB14 PE=1 SV=4	RAB14	0	27.416	28	5	19	5	215	23.9	6.21	598	5	0	1.23392e+07	1.37379e+07	1.3831e+07	1.0837e+07	1.27882e+07	1.31993e+07	1.00525e+07	1.1301e+07	1.35675e+07	High	High	High	High	High	High	High	High	High
High	Q15365	Poly(rC)-binding protein 1 OS=Homo sapiens OX=9606 GN=PCBP1 PE=1 SV=2	PCBP1	0	27.387	20	5	33	3	356	37.5	7.09	1086	5	2	2.24042e+07	2.2059e+07	2.58695e+07	1.26915e+07	1.33589e+07	2.0863e+07	2.24277e+07	2.24782e+07	2.78751e+07	High	High	High	High	High	High	High	High	High
High	Q5JRX3	Presequence protease, mitochondrial OS=Homo sapiens OX=9606 GN=PITRM1 PE=1 SV=3	PITRM1	0	27.332	7	6	15	6	1037	117.3	6.92	227	6	0	8.54719e+06	8.76907e+06	7.93349e+06	7.62708e+06	5.32134e+06	7.1838e+06	7.60003e+06	6.99131e+06	7.08686e+06	High	High	High	High	High	High	High	High	High
High	O95299	NADH dehydrogenase [ubiquinone] 1 alpha subcomplex subunit 10, mitochondrial OS=Homo sapiens OX=9606 GN=NDUFA10 PE=1 SV=1	NDUFA10	0	27.247	19	6	21	6	355	40.7	8.48	319	6	0	8.76811e+06	1.2814e+07	9.08632e+06	7.07198e+06	1.23187e+07	9.90151e+06	9.08073e+06	8.07499e+06	8.43413e+06	High	High	High	High	High	High	High	High	High
High	P22033	Methylmalonyl-CoA mutase, mitochondrial OS=Homo sapiens OX=9606 GN=MMUT PE=1 SV=4	MMUT	0	27.18	11	5	14	5	750	83.1	6.93	95	5	0	8.54058e+06	8.12237e+06	6.91175e+06	1.10678e+07	7.73013e+06	7.90516e+06	7.51112e+06	7.56191e+06	6.3935e+06	High	High	High	High	High	Peak Found	High	High	Peak Found
High	P62316	Small nuclear ribonucleoprotein Sm D2 OS=Homo sapiens OX=9606 GN=SNRPD2 PE=1 SV=1	SNRPD2	0	27.028	64	6	30	6	118	13.5	9.91	531	6	0	1.58429e+07	1.75401e+07	1.16486e+07	2.14298e+07	1.58904e+07	1.68146e+07	1.55859e+07	2.15739e+07	2.23779e+07	High	High	High	High	High	High	High	High	High
High	P23381	Tryptophan--tRNA ligase, cytoplasmic OS=Homo sapiens OX=9606 GN=WARS1 PE=1 SV=2	WARS1	0	26.989	14	4	25	4	471	53.1	6.23	497	4	0	6.22616e+06	6.6742e+06	9.07678e+06	3.49245e+06	4.64783e+06	6.71843e+06	8.02577e+06	9.90033e+06	1.19484e+07	High	High	High	High	High	High	High	High	High
High	P50552	Vasodilator-stimulated phosphoprotein OS=Homo sapiens OX=9606 GN=VASP PE=1 SV=3	VASP	0	26.916	15	6	29	6	380	39.8	8.94	480	6	0	5.30657e+06	6.34234e+06	6.54476e+06	3.84311e+06	4.04324e+06	5.88025e+06	6.01685e+06	6.15238e+06	6.64425e+06	High	High	High	High	High	High	High	High	High
High	P49755	Transmembrane emp24 domain-containing protein 10 OS=Homo sapiens OX=9606 GN=TMED10 PE=1 SV=2	TMED10	0	26.802	20	6	32	6	219	25	7.44	408	6	0	2.69024e+07	2.636e+07	2.66653e+07	2.44887e+07	2.87413e+07	3.07734e+07	2.41855e+07	2.26746e+07	1.97359e+07	High	High	High	High	High	High	High	High	High
High	E9PAV3	Nascent polypeptide-associated complex subunit alpha, muscle-specific form OS=Homo sapiens OX=9606 GN=NACA PE=1 SV=1	NACA	0	26.801	5	5	15	5	2078	205.3	9.58	633	5	0	9.81921e+06	7.60829e+06	1.16044e+07	1.56915e+07	7.33427e+06	8.77253e+06	1.41195e+07	1.87295e+07	2.22281e+07	High	High	High	High	Peak Found	High	High	High	High
High	Q16629	Serine/arginine-rich splicing factor 7 OS=Homo sapiens OX=9606 GN=SRSF7 PE=1 SV=1	SRSF7	0	26.792	29	6	22	5	238	27.4	11.82	440	6	1	1.03841e+07	1.39679e+07	1.60809e+07	1.08737e+07	1.11909e+07	1.36678e+07	1.46592e+07	1.54479e+07	2.13958e+07	High	Peak Found	Peak Found	High	High	High	High	High	High
High	Q96CW1	AP-2 complex subunit mu OS=Homo sapiens OX=9606 GN=AP2M1 PE=1 SV=2	AP2M1	0	26.529	14	4	18	4	435	49.6	9.54	423	4	0	5.17445e+06	5.56181e+06	7.33223e+06	5.17227e+06	6.62908e+06	6.57462e+06	7.21993e+06	6.82855e+06	4.71223e+06	High	High	High	High	High	High	High	High	High
High	Q9BZE4	GTP-binding protein 4 OS=Homo sapiens OX=9606 GN=GTPBP4 PE=1 SV=3	GTPBP4	0	26.469	11	5	13	5	634	73.9	9.5	200	5	0	8.76439e+06	8.15142e+06	6.88048e+06	4.92835e+06	6.68428e+06	6.91508e+06	7.31869e+06	6.97553e+06	7.39448e+06	High	High	High	Peak Found	Peak Found	High	High	Peak Found	High
High	P35268	60S ribosomal protein L22 OS=Homo sapiens OX=9606 GN=RPL22 PE=1 SV=2	RPL22	0	26.326	43	6	27	6	128	14.8	9.19	563	6	0	4.57228e+07	3.57159e+07	4.55545e+07	2.83006e+07	3.27296e+07	3.53448e+07	4.15425e+07	4.58673e+07	3.99808e+07	High	High	High	High	High	High	High	High	High
High	Q8WX93	Palladin OS=Homo sapiens OX=9606 GN=PALLD PE=1 SV=3	PALLD	0	26.299	6	6	14	6	1383	150.5	7.09	285	6	0	1.14487e+07	1.20313e+07	1.34444e+07	5427597	7.21085e+06	1.14351e+07	9.78461e+06	1.08555e+07	1.19936e+07	High	High	High	Peak Found	Peak Found	High	High	High	High
High	O60568	Multifunctional procollagen lysine hydroxylase and glycosyltransferase LH3 OS=Homo sapiens OX=9606 GN=PLOD3 PE=1 SV=1	PLOD3	0	26.207	11	6	13	6	738	84.7	6.05	348	6	0	9.39836e+06	5.91809e+06	5.9018e+06	7.22327e+06	7.28534e+06	6.35298e+06	7.62671e+06	3.02441e+06	5.45411e+06	High	High	High	High	High	High	High	High	Peak Found
High	P21589	5'-nucleotidase OS=Homo sapiens OX=9606 GN=NT5E PE=1 SV=1	NT5E	0	26.193	12	6	24	6	574	63.3	7.03	576	6	0	1.84318e+07	1.50217e+07	1.69293e+07	1.84285e+07	1.93976e+07	1.90962e+07	1.89039e+07	1.86127e+07	1.51924e+07	High	High	High	High	High	High	High	High	High
High	Q14061	Cytochrome c oxidase copper chaperone OS=Homo sapiens OX=9606 GN=COX17 PE=1 SV=2	COX17	0	26.053	73	5	20	5	63	6.9	7.24	432	5	0	8.97555e+06	1.18531e+07	1.09259e+07	8.98417e+06	1.23343e+07	1.05617e+07	9.0646e+06	1.01687e+07	5.97172e+06	High	High	High	High	High	High	High	High	High
High	P23219	Prostaglandin G/H synthase 1 OS=Homo sapiens OX=9606 GN=PTGS1 PE=1 SV=2	PTGS1	0	26.041	7	4	24	4	599	68.6	7.23	349	4	0	1.22254e+07	1.20874e+07	1.14842e+07	1.21234e+07	1.69104e+07	1.5884e+07	1.13594e+07	9.73465e+06	9.36555e+06	High	High	High	High	High	High	High	High	High
High	P62820	Ras-related protein Rab-1A OS=Homo sapiens OX=9606 GN=RAB1A PE=1 SV=3	RAB1A	0	25.93	24	4	25	3	205	22.7	6.21	272	4	1	4.77671e+06	1.01281e+07	6.49541e+06	6.58766e+06	7.28493e+06	7.5945e+06	8.02841e+06	8.23024e+06	1.31919e+07	High	High	High	High	High	High	High	High	High
High	P18754	Regulator of chromosome condensation OS=Homo sapiens OX=9606 GN=RCC1 PE=1 SV=1	RCC1	0	25.93	17	5	23	5	421	44.9	7.52	530	5	0	4.35915e+06	3.81962e+06	3.22993e+06	4.55923e+06	2.13358e+06	2.98837e+06	3.51907e+06	3.19202e+06	4.04993e+06	High	High	High	High	High	High	High	High	High
High	P60468	Protein transport protein Sec61 subunit beta OS=Homo sapiens OX=9606 GN=SEC61B PE=1 SV=2	SEC61B	0	25.919	25	3	27	3	96	10	11.56	835	3	0	7.3913e+07	8.17269e+07	8.53311e+07	6.7791e+07	7.82118e+07	9.75201e+07	5.43334e+07	5.80453e+07	5.05723e+07	High	High	High	High	High	High	High	High	High
High	O43242	26S proteasome non-ATPase regulatory subunit 3 OS=Homo sapiens OX=9606 GN=PSMD3 PE=1 SV=2	PSMD3	0	25.862	12	3	11	3	534	60.9	8.44	214	3	0	8.03796e+06	6.02309e+06	6.024e+06	3603072	4.44422e+06	5.53742e+06	6.49428e+06	5.92603e+06	6.39032e+06	High	High	High	Peak Found	High	High	High	High	High
High	P62266	40S ribosomal protein S23 OS=Homo sapiens OX=9606 GN=RPS23 PE=1 SV=3	RPS23	0	25.777	30	4	36	4	143	15.8	10.49	630	4	0	1.8719e+07	2.53406e+07	2.61196e+07	1.01253e+07	1.61544e+07	1.71714e+07	2.20681e+07	2.23351e+07	2.10798e+07	High	High	High	High	High	High	High	High	High
High	P62879	Guanine nucleotide-binding protein G(I)/G(S)/G(T) subunit beta-2 OS=Homo sapiens OX=9606 GN=GNB2 PE=1 SV=3	GNB2	0	25.775	10	3	31	2	340	37.3	6	928	3	1	1.58445e+07	1.23642e+07	1.17566e+07	1.52982e+07	1.81414e+07	1.57863e+07	1.22302e+07	1.0456e+07	1.01534e+07	High	High	High	High	High	High	High	High	High
High	O95479	GDH/6PGL endoplasmic bifunctional protein OS=Homo sapiens OX=9606 GN=H6PD PE=1 SV=2	H6PD	0	25.715	11	5	25	5	791	88.8	7.3	643	5	0	7.24771e+06	7.48225e+06	5.61846e+06	7.41683e+06	8.5073e+06	8.2903e+06	6.13406e+06	5.85023e+06	5.44312e+06	High	High	High	High	High	High	High	High	High
High	Q9BRP8	Partner of Y14 and mago OS=Homo sapiens OX=9606 GN=PYM1 PE=1 SV=1	PYM1	0	25.56	34	4	19	4	204	22.6	9.45	652	4	0	5.61927e+06	9.95414e+06	1.12317e+07	5.34256e+06	6.79123e+06	8.42588e+06	1.10797e+07	1.23854e+07	1.15724e+07	High	High	High	High	Peak Found	High	High	High	High
High	O95881	Thioredoxin domain-containing protein 12 OS=Homo sapiens OX=9606 GN=TXNDC12 PE=1 SV=1	TXNDC12	0	25.459	44	6	33	6	172	19.2	5.4	483	6	0	2.22933e+07	1.86159e+07	1.72068e+07	2.79411e+07	1.87557e+07	1.72056e+07	2.00001e+07	2.02388e+07	1.86887e+07	High	High	High	High	High	High	High	High	High
High	Q6NYC8	Phostensin OS=Homo sapiens OX=9606 GN=PPP1R18 PE=1 SV=1	PPP1R18	0	25.365	12	5	24	5	613	67.9	5.4	767	5	0	1.06507e+07	1.21548e+07	1.26343e+07	1.21731e+07	1.35331e+07	1.46852e+07	1.93001e+07	1.20625e+07	1.32562e+07	High	High	High	High	High	High	High	High	High
High	P05090	Apolipoprotein D OS=Homo sapiens OX=9606 GN=APOD PE=1 SV=1	APOD	0	25.345	27	5	22	5	189	21.3	5.15	478	5	0	1.78995e+07	1.33837e+07	1.36215e+07	2.12236e+07	1.85358e+07	1.54467e+07	8.6743e+06	8.40459e+06	1.17172e+07	High	High	High	High	High	High	High	High	High
High	Q86V81	THO complex subunit 4 OS=Homo sapiens OX=9606 GN=ALYREF PE=1 SV=3	ALYREF	0	25.34	12	3	25	3	257	26.9	11.15	1006	3	0	2.66353e+07	2.35425e+07	2.65548e+07	2.50923e+07	2.64581e+07	2.50356e+07	2.96715e+07	2.67478e+07	2.61099e+07	High	High	High	High	High	High	High	High	High
High	P60842	Eukaryotic initiation factor 4A-I OS=Homo sapiens OX=9606 GN=EIF4A1 PE=1 SV=1	EIF4A1	0	25.313	10	3	28	1	406	46.1	5.48	580	3	0	5.48058e+06	4.87724e+06	5.1085e+06	1.82737e+06	2.79879e+06	3.24099e+06	5.12869e+06	5.1401e+06	5.42617e+06	High	High	High	High	High	High	High	High	High
High	P06865	Beta-hexosaminidase subunit alpha OS=Homo sapiens OX=9606 GN=HEXA PE=1 SV=2	HEXA	0	25.154	10	6	19	6	529	60.7	5.16	400	6	0	1.18167e+07	1.01261e+07	7.73545e+06	1.96723e+07	1.33605e+07	1.36824e+07	1.13265e+07	1.4621e+07	1.67124e+07	High	High	High	High	High	High	High	High	High
High	P43121	Cell surface glycoprotein MUC18 OS=Homo sapiens OX=9606 GN=MCAM PE=1 SV=2	MCAM	0	25.086	16	6	22	6	646	71.6	5.76	117	6	0	5.7022e+06	8.26934e+06	4.47986e+06	3.57764e+06	7.38297e+06	6.74979e+06	4.81945e+06	5.09819e+06	2.97906e+06	High	High	High	High	High	High	High	High	High
High	Q9HCC0	Methylcrotonoyl-CoA carboxylase beta chain, mitochondrial OS=Homo sapiens OX=9606 GN=MCCC2 PE=1 SV=1	MCCC2	0	24.924	13	5	26	5	563	61.3	7.68	326	5	0	5.48707e+06	6.38892e+06	5.57832e+06	9.13861e+06	5.37854e+06	4.88366e+06	5.06897e+06	4.90264e+06	5.64611e+06	High	High	High	High	High	High	High	High	High
High	Q8WUM4	Programmed cell death 6-interacting protein OS=Homo sapiens OX=9606 GN=PDCD6IP PE=1 SV=1	PDCD6IP	0	24.864	7	6	23	6	868	96	6.52	99	6	0	2.52473e+06	4.1083e+06	4.05731e+06	2.41626e+06	3.71794e+06	4.23545e+06	3.63646e+06	4.00279e+06	4.78763e+06	High	High	High	High	High	High	High	High	High
High	Q9BWM7	Sideroflexin-3 OS=Homo sapiens OX=9606 GN=SFXN3 PE=1 SV=3	SFXN3	0	24.86	23	6	31	5	321	35.5	9.1	349	6	1	1.20084e+08	1.24247e+08	1.22408e+08	1.71389e+08	1.39552e+08	1.13568e+08	1.31354e+08	1.40119e+08	1.18307e+08	High	High	High	High	High	High	High	High	High
High	P46940	Ras GTPase-activating-like protein IQGAP1 OS=Homo sapiens OX=9606 GN=IQGAP1 PE=1 SV=1	IQGAP1	0	24.818	4	6	22	6	1657	189.1	6.48	396	6	0	1.30521e+07	1.36493e+07	1.38716e+07	6.31051e+06	7.71443e+06	1.11979e+07	9.78811e+06	1.21315e+07	9.83485e+06	High	High	High	High	High	High	High	High	High
High	Q9UKM9	RNA-binding protein Raly OS=Homo sapiens OX=9606 GN=RALY PE=1 SV=1	RALY	0	24.754	18	6	19	6	306	32.4	9.17	319	6	0	1.51472e+07	1.63907e+07	1.50656e+07	1.25013e+07	1.21413e+07	1.49522e+07	1.08108e+07	1.0002e+07	9.31967e+06	High	High	High	High	High	High	High	High	Peak Found
High	P49792	E3 SUMO-protein ligase RanBP2 OS=Homo sapiens OX=9606 GN=RANBP2 PE=1 SV=2	RANBP2	0	24.743	5	7	20	7	3224	358	6.2	285	7	0	5.91986e+06	6.77819e+06	5.20221e+06	8.42387e+06	7.81019e+06	5.30565e+06	6.49044e+06	6.03375e+06	4.75367e+06	High	High	Peak Found	High	High	High	High	High	High
High	Q8IY81	pre-rRNA 2'-O-ribose RNA methyltransferase FTSJ3 OS=Homo sapiens OX=9606 GN=FTSJ3 PE=1 SV=2	FTSJ3	0	24.737	9	5	25	5	847	96.5	8.4	503	5	0	5.63571e+06	6.58627e+06	5.50548e+06	3.64061e+06	4.04361e+06	4.23717e+06	5.2093e+06	3.77773e+06	4.31793e+06	High	High	High	High	High	High	High	High	High
High	Q15651	High mobility group nucleosome-binding domain-containing protein 3 OS=Homo sapiens OX=9606 GN=HMGN3 PE=1 SV=2	HMGN3	0	24.654	31	3	38	3	99	10.7	9.66	520	3	0	1.67502e+07	2.07439e+07	2.13354e+07	1.27965e+07	1.37689e+07	1.72591e+07	1.46141e+07	1.38817e+07	1.63771e+07	High	High	High	High	High	High	High	High	High
High	P20674	Cytochrome c oxidase subunit 5A, mitochondrial OS=Homo sapiens OX=9606 GN=COX5A PE=1 SV=2	COX5A	0	24.643	28	6	24	6	150	16.8	6.79	500	6	0	6.26475e+07	4.90098e+07	4.10257e+07	8.42171e+07	6.34387e+07	4.68161e+07	4.90545e+07	5.1156e+07	6.09792e+07	High	High	High	High	High	High	High	High	High
High	Q9NVI7	ATPase family AAA domain-containing protein 3A OS=Homo sapiens OX=9606 GN=ATAD3A PE=1 SV=2	ATAD3A	0	24.423	12	6	21	1	634	71.3	8.98	233	6	0										Peak Found	Peak Found	Peak Found	High	Peak Found	Peak Found	High	Not Found	Peak Found
High	P31942	Heterogeneous nuclear ribonucleoprotein H3 OS=Homo sapiens OX=9606 GN=HNRNPH3 PE=1 SV=2	HNRNPH3	0	24.09	11	4	17	3	346	36.9	6.87	649	4	1	1.25822e+07	1.13655e+07	1.01537e+07	1.13164e+07	5.58848e+06	1.10057e+07	1.10326e+07	9.39403e+06	1.1131e+07	High	High	High	High	High	High	High	High	High
High	O76024	Wolframin OS=Homo sapiens OX=9606 GN=WFS1 PE=1 SV=2	WFS1	0	24.086	5	4	28	4	890	100.2	8.05	745	4	0	1.08914e+07	1.31674e+07	1.06095e+07	10530224	1.40094e+07	1.47409e+07	1.23181e+07	1.12587e+07	1.10886e+07	High	High	High	High	High	High	High	High	High
High	P12270	Nucleoprotein TPR OS=Homo sapiens OX=9606 GN=TPR PE=1 SV=3	TPR	0	24.075	5	7	11	7	2363	267.1	5.02	75	7	0	5.55968e+06	6.60814e+06	4.42412e+06	5.22366e+06	3.75483e+06	5.87033e+06	4.26713e+06	3.92678e+06	3.58182e+06	Peak Found	High	High	High	Peak Found	High	Peak Found	High	Peak Found
High	Q16527	Cysteine and glycine-rich protein 2 OS=Homo sapiens OX=9606 GN=CSRP2 PE=1 SV=3	CSRP2	0	24.032	36	5	16	5	193	20.9	8.62	239	5	0	8.55085e+06	1.24596e+07	1.63078e+07	7.94358e+06	9.15905e+06	1.50938e+07	1.80881e+07	2.34323e+07	2.23475e+07	Peak Found	High	High	High	Peak Found	High	High	High	High
High	Q9UNZ2	NSFL1 cofactor p47 OS=Homo sapiens OX=9606 GN=NSFL1C PE=1 SV=2	NSFL1C	0	24.001	18	5	13	5	370	40.5	5.1	227	5	0	3.21366e+06	3.25894e+06	6.24803e+06	2.37513e+06	1.50808e+06	3.78723e+06	3.38045e+06	6.50346e+06	8.09034e+06	Peak Found	High	High	High	High	High	High	High	High
High	P35221	Catenin alpha-1 OS=Homo sapiens OX=9606 GN=CTNNA1 PE=1 SV=1	CTNNA1	0	23.901	8	5	21	5	906	100	6.29	453	5	0	6.41847e+06	6.77562e+06	5.85157e+06	5.96925e+06	7.93111e+06	6.22754e+06	5.46461e+06	4.95275e+06	4.94476e+06	High	High	High	High	High	High	High	High	High
High	P18077	60S ribosomal protein L35a OS=Homo sapiens OX=9606 GN=RPL35A PE=1 SV=2	RPL35A	0	23.705	39	8	42	8	110	12.5	11.06	479	8	0	2.78068e+07	3.22758e+07	2.7723e+07	1.57169e+07	2.68609e+07	3.01184e+07	3.15038e+07	2.97522e+07	2.96166e+07	High	High	High	High	High	High	High	High	High
High	P50281	Matrix metalloproteinase-14 OS=Homo sapiens OX=9606 GN=MMP14 PE=1 SV=3	MMP14	0	23.675	11	5	33	5	582	65.9	7.77	741	5	0	1.46975e+07	1.44045e+07	1.56596e+07	1.15705e+07	2.05874e+07	1.90287e+07	1.67895e+07	1.60236e+07	1.48162e+07	High	High	High	High	High	High	High	High	High
High	P50402	Emerin OS=Homo sapiens OX=9606 GN=EMD PE=1 SV=1	EMD	0	23.631	17	3	23	3	254	29	5.5	602	3	0	2.65325e+07	2.92607e+07	2.72965e+07	17810030	2.06339e+07	2.43816e+07	2.37401e+07	1.35153e+07	1.99807e+07	High	High	High	High	High	High	High	High	High
High	O95782	AP-2 complex subunit alpha-1 OS=Homo sapiens OX=9606 GN=AP2A1 PE=1 SV=3	AP2A1	0	23.544	7	7	35	7	977	107.5	7.03	496	7	0	8.20989e+06	8.48119e+06	7.79153e+06	8.14232e+06	8.95598e+06	9.50514e+06	8.08199e+06	7.58764e+06	6.52186e+06	High	High	High	High	High	High	High	High	High
High	P53985	Monocarboxylate transporter 1 OS=Homo sapiens OX=9606 GN=SLC16A1 PE=1 SV=3	SLC16A1	0	23.543	11	3	29	3	500	53.9	8.66	292	3	0	2.94983e+07	2.56336e+07	2.49221e+07	1.83281e+07	2.37277e+07	2.0804e+07	2.24951e+07	1.99361e+07	2.05018e+07	High	High	High	High	High	High	High	High	High
High	P27487	Dipeptidyl peptidase 4 OS=Homo sapiens OX=9606 GN=DPP4 PE=1 SV=2	DPP4	0	23.48	6	5	9	5	766	88.2	6.04	229	5	0	9.20344e+06	6.07415e+06	7.14256e+06	1.23613e+07	1.10585e+07	6.31064e+06	1.08588e+07	8.94775e+06	8.92507e+06	High	Peak Found	Peak Found	High	High	High	High	High	High
High	Q9Y4W6	AFG3-like protein 2 OS=Homo sapiens OX=9606 GN=AFG3L2 PE=1 SV=2	AFG3L2	0	23.382	14	7	11	7	797	88.5	8.66	129	7	0	9.41078e+06	1.09252e+07	8.81956e+06	5.18281e+06	7.75177e+06	7.02599e+06	6.08947e+06	3.96314e+06	5.40422e+06	High	High	High	Peak Found	High	High	High	Peak Found	High
High	P53621	Coatomer subunit alpha OS=Homo sapiens OX=9606 GN=COPA PE=1 SV=2	COPA	0	23.259	6	5	17	5	1224	138.3	7.66	203	5	0	5.14568e+06	5.34271e+06	5.2217e+06	2.99338e+06	4.29308e+06	5.41879e+06	4.97218e+06	4.92141e+06	5.36269e+06	High	High	High	High	High	High	High	High	High
High	Q01844	RNA-binding protein EWS OS=Homo sapiens OX=9606 GN=EWSR1 PE=1 SV=1	EWSR1	0	23.231	11	4	18	4	656	68.4	9.33	316	4	0	7.12293e+06	8.22593e+06	9.42762e+06	3.21198e+06	7.39537e+06	9.09628e+06	1.04011e+07	9.59059e+06	1.18494e+07	High	High	High	Peak Found	High	High	High	High	High
High	B5ME19	Eukaryotic translation initiation factor 3 subunit C-like protein OS=Homo sapiens OX=9606 GN=EIF3CL PE=1 SV=1	EIF3CL	0	23.185	6	5	24	5	914	105.4	5.64	697	5	0	7.07674e+06	6.84888e+06	8.93144e+06	4.03527e+06	4.33683e+06	5.63952e+06	8.11247e+06	7.19726e+06	7.42781e+06	High	High	High	High	High	High	High	High	High
High	Q86Y82	Syntaxin-12 OS=Homo sapiens OX=9606 GN=STX12 PE=1 SV=1	STX12	0	23.15	22	4	24	4	276	31.6	5.59	317	4	0	1.00902e+07	7.37553e+06	8.09762e+06	6.88581e+06	9.42103e+06	7.29793e+06	7.39701e+06	6.70835e+06	3.9189e+06	High	High	High	High	High	High	High	High	High
High	P12110	Collagen alpha-2(VI) chain OS=Homo sapiens OX=9606 GN=COL6A2 PE=1 SV=4	COL6A2	0	23.121	8	8	25	8	1019	108.5	6.21	195	8	0	1.44714e+07	1.59149e+07	9.18761e+06	1.48931e+07	1.31128e+07	1.37479e+07	9.93011e+06	6.66846e+06	8.69631e+06	High	High	High	High	High	High	High	High	High
High	O95817	BAG family molecular chaperone regulator 3 OS=Homo sapiens OX=9606 GN=BAG3 PE=1 SV=3	BAG3	0	23.119	11	3	10	3	575	61.6	6.95	180	3	0	1.38776e+06	2.11401e+06	2.60685e+06	1.38388e+06	1.46113e+06	2.49751e+06	2.65859e+06	2.78071e+06	4.01164e+06	High	High	High	Peak Found	High	High	High	High	High
High	O14818	Proteasome subunit alpha type-7 OS=Homo sapiens OX=9606 GN=PSMA7 PE=1 SV=1	PSMA7	0	23.105	23	5	31	5	248	27.9	8.46	566	5	0	1.56375e+07	1.16267e+07	1.35192e+07	1.33008e+07	9.99589e+06	1.20956e+07	1.50357e+07	1.6267e+07	1.52552e+07	High	High	High	High	High	High	High	High	High
High	P21695	Glycerol-3-phosphate dehydrogenase [NAD(+)], cytoplasmic OS=Homo sapiens OX=9606 GN=GPD1 PE=1 SV=4	GPD1	0	23.055	19	5	16	5	349	37.5	6.18	219	5	0	5.22059e+06	5.19735e+06	6.68751e+06	2.686e+06	3.11439e+06	5.37217e+06	7.44104e+06	1.21359e+07	1.4368e+07	Peak Found	High	High	High	High	High	High	High	High
High	P00390	Glutathione reductase, mitochondrial OS=Homo sapiens OX=9606 GN=GSR PE=1 SV=2	GSR	0	22.91	9	4	20	4	522	56.2	8.5	288	4	0	6.16635e+06	6.18309e+06	8.02093e+06	6.15509e+06	5.85799e+06	7.24022e+06	7.16795e+06	8.22857e+06	8.5718e+06	High	High	High	High	High	High	High	High	High
High	Q14257	Reticulocalbin-2 OS=Homo sapiens OX=9606 GN=RCN2 PE=1 SV=1	RCN2	0	22.888	20	5	26	5	317	36.9	4.4	177	5	0	2.02876e+07	1.87239e+07	1.99354e+07	2.83817e+07	3.19305e+07	2.4915e+07	1.95577e+07	2.39676e+07	1.91017e+07	High	High	High	High	High	High	High	High	High
High	P42677	40S ribosomal protein S27 OS=Homo sapiens OX=9606 GN=RPS27 PE=1 SV=3	RPS27	0	22.877	39	4	41	2	84	9.5	9.45	815	4	2	7.73023e+07	7.39972e+07	7.60753e+07	4.13651e+07	6.4817e+07	6.88067e+07	7.26432e+07	7.04089e+07	6.33833e+07	High	High	High	High	High	High	High	High	High
High	P49591	Serine--tRNA ligase, cytoplasmic OS=Homo sapiens OX=9606 GN=SARS1 PE=1 SV=3	SARS1	0	22.864	14	5	19	5	514	58.7	6.43	338	5	0	5.7812e+06	5.23199e+06	7.98375e+06	4.1425e+06	3.68915e+06	5.38199e+06	7.34359e+06	8.43287e+06	8.97102e+06	High	High	High	High	High	High	High	Peak Found	High
High	P49773	Adenosine 5'-monophosphoramidase HINT1 OS=Homo sapiens OX=9606 GN=HINT1 PE=1 SV=2	HINT1	0	22.71	47	5	15	5	126	13.8	6.95	128	5	0	1.18939e+07	1.59283e+07	2.32715e+07	6.35385e+06	6.85724e+06	1.43444e+07	1.11488e+07	1.3984e+07	1.96641e+07	High	High	High	Peak Found	Peak Found	High	High	High	High
High	P14868	Aspartate--tRNA ligase, cytoplasmic OS=Homo sapiens OX=9606 GN=DARS1 PE=1 SV=2	DARS1	0	22.707	12	5	29	5	501	57.1	6.55	404	5	0	1.11571e+07	9.49658e+06	1.1197e+07	6.46052e+06	7.46077e+06	8.86436e+06	1.05933e+07	8.28136e+06	1.16772e+07	High	High	High	High	High	High	High	High	High
High	Q9Y2X3	Nucleolar protein 58 OS=Homo sapiens OX=9606 GN=NOP58 PE=1 SV=1	NOP58	0	22.683	15	6	20	6	529	59.5	8.92	586	6	0	1.15589e+07	9.8219e+06	1.00702e+07	8.66737e+06	9.9056e+06	9.91883e+06	1.22629e+07	1.00084e+07	1.01498e+07	High	High	High	High	High	High	High	High	High
High	P17931	Galectin-3 OS=Homo sapiens OX=9606 GN=LGALS3 PE=1 SV=5	LGALS3	0	22.614	16	4	33	4	250	26.1	8.56	637	4	0	1.54806e+07	1.93586e+07	2.41576e+07	1.85623e+07	1.43755e+07	1.96852e+07	2.22131e+07	2.51802e+07	3.3019e+07	High	High	High	High	High	High	High	High	High
High	Q9Y281	Cofilin-2 OS=Homo sapiens OX=9606 GN=CFL2 PE=1 SV=1	CFL2	0	22.61	35	6	33	1	166	18.7	7.88	428	6	0	592599	718550	798018	353452	474886	808446	911656	783457	1.35072e+06	Peak Found	Peak Found	Peak Found	Peak Found	Peak Found	Peak Found	Peak Found	Peak Found	High
High	Q9Y265	RuvB-like 1 OS=Homo sapiens OX=9606 GN=RUVBL1 PE=1 SV=1	RUVBL1	0	22.57	14	5	26	5	456	50.2	6.42	266	5	0	4.273e+06	3.76735e+06	5.61239e+06	3125145	4.86035e+06	1.84445e+06	4.43607e+06	4.00837e+06	4.15511e+06	High	High	High	High	High	High	High	High	High
High	P30049	ATP synthase subunit delta, mitochondrial OS=Homo sapiens OX=9606 GN=ATP5F1D PE=1 SV=2	ATP5F1D	0	22.565	17	3	14	3	168	17.5	5.49	429	3	0	3.00904e+07	1.90316e+07	1.95502e+07	6.46324e+07	2.10013e+07	1.80458e+07	2.09599e+07	2.59223e+07	2.92488e+07	High	High	High	High	High	High	High	High	High
High	Q08170	Serine/arginine-rich splicing factor 4 OS=Homo sapiens OX=9606 GN=SRSF4 PE=1 SV=2	SRSF4	0	22.564	9	4	29	2	494	56.6	11.52	529	4	2	4.64053e+06	6.2852e+06	7.87818e+06	6.22671e+06	5.29392e+06	6.7807e+06	7.68388e+06	8.51793e+06	9.10823e+06	High	High	High	High	High	High	High	High	High
High	P07711	Procathepsin L OS=Homo sapiens OX=9606 GN=CTSL PE=1 SV=2	CTSL	0	22.555	22	5	31	5	333	37.5	5.45	848	5	0	2.539e+07	2.71068e+07	3.86575e+07	3.93321e+07	4.56835e+07	3.34778e+07	5.67472e+07	5.25863e+07	4.23683e+07	High	High	High	High	High	High	High	High	High
High	Q16270	Insulin-like growth factor-binding protein 7 OS=Homo sapiens OX=9606 GN=IGFBP7 PE=1 SV=1	IGFBP7	0	22.549	34	6	15	6	282	29.1	7.9	150	6	0	6.50403e+06	7.9706e+06	5.34545e+06	7.68135e+06	9.07296e+06	9.35038e+06	3.57881e+06	3.58927e+06	2.32085e+06	High	High	High	High	High	High	Peak Found	Peak Found	Peak Found
High	Q16666	Gamma-interferon-inducible protein 16 OS=Homo sapiens OX=9606 GN=IFI16 PE=1 SV=3	IFI16	0	22.519	6	4	25	4	785	88.2	9.28	404	4	0	9.51412e+06	9.22228e+06	1.01089e+07	5.11629e+06	7.07098e+06	9.14575e+06	9.18751e+06	9.00653e+06	1.0142e+07	High	High	High	High	High	High	High	High	High
High	P08574	Cytochrome c1, heme protein, mitochondrial OS=Homo sapiens OX=9606 GN=CYC1 PE=1 SV=3	CYC1	0	22.491	14	4	45	4	325	35.4	9	522	4	0	1.76254e+07	1.80695e+07	1.56551e+07	3.26109e+07	3.86605e+07	2.75496e+07	2.63229e+07	2.7256e+07	3.37459e+07	High	High	High	High	High	High	High	High	High
High	P20908	Collagen alpha-1(V) chain OS=Homo sapiens OX=9606 GN=COL5A1 PE=1 SV=3	COL5A1	0	22.438	3	4	16	4	1838	183.4	5.06	103	4	0	7.9249e+06	1.01282e+07	7.36066e+06	1.12917e+07	1.10674e+07	1.14509e+07	7.44062e+06	7.26617e+06	6.44555e+06	High	High	High	High	High	High	High	Peak Found	High
High	Q14240	Eukaryotic initiation factor 4A-II OS=Homo sapiens OX=9606 GN=EIF4A2 PE=1 SV=2	EIF4A2	0	22.422	10	3	20	1	407	46.4	5.48	437	3	2	1.06212e+07	1.35727e+07	1.75696e+07	7.93514e+06	8.12066e+06	1.28594e+07	1.46152e+07	1.45671e+07	1.47467e+07	Peak Found	Peak Found	Peak Found	Peak Found	Peak Found	Peak Found	Peak Found	Peak Found	High
High	P17844	Probable ATP-dependent RNA helicase DDX5 OS=Homo sapiens OX=9606 GN=DDX5 PE=1 SV=1	DDX5	0	22.391	10	6	32	5	614	69.1	8.92	450	6	0	6.29583e+06	7.01905e+06	7.04812e+06	3.89158e+06	4.94232e+06	3.7055e+06	6.84374e+06	6.18549e+06	6.27156e+06	High	High	High	High	High	High	High	High	High
High	Q9UII2	ATPase inhibitor, mitochondrial OS=Homo sapiens OX=9606 GN=ATP5IF1 PE=1 SV=1	ATP5IF1	0	22.356	36	3	19	3	106	12.2	9.35	260	3	0	8.47878e+06	9.03554e+06	1.19088e+07	9.19275e+06	1.43048e+07	1.26731e+07	1.51268e+07	1.39543e+07	1.48938e+07	High	High	High	High	High	High	High	High	High
High	P56381	ATP synthase subunit epsilon, mitochondrial OS=Homo sapiens OX=9606 GN=ATP5F1E PE=1 SV=2	ATP5F1E	0	22.324	61	5	18	5	51	5.8	9.92	271	5	0	2.68207e+07	2.5409e+07	2.1394e+07	2.00578e+07	2.24495e+07	1.80534e+07	2.62017e+07	2.2584e+07	2.06112e+07	High	High	High	High	High	High	High	High	High
High	O15145	Actin-related protein 2/3 complex subunit 3 OS=Homo sapiens OX=9606 GN=ARPC3 PE=1 SV=3	ARPC3	0	22.304	29	5	23	5	178	20.5	8.59	465	5	0	8.61139e+06	7.79085e+06	6.62267e+06	5.27992e+06	7.35114e+06	8.06345e+06	6.67594e+06	6.81827e+06	1.17414e+07	High	High	High	High	High	High	High	High	High
High	P46781	40S ribosomal protein S9 OS=Homo sapiens OX=9606 GN=RPS9 PE=1 SV=3	RPS9	0	22.277	25	7	35	7	194	22.6	10.65	621	7	0	2.99814e+07	2.37854e+07	2.78957e+07	1.90844e+07	2.11265e+07	2.43676e+07	2.63237e+07	2.23335e+07	2.12281e+07	High	High	High	High	High	High	High	High	High
High	P04062	Lysosomal acid glucosylceramidase OS=Homo sapiens OX=9606 GN=GBA1 PE=1 SV=3	GBA1	0	22.197	12	6	19	6	536	59.7	7.61	250	6	0	1.44997e+07	1.069e+07	1.11513e+07	2.79722e+07	1.50701e+07	1.52628e+07	1.19713e+07	1.37956e+07	1.35592e+07	High	High	High	High	High	High	High	High	High
High	Q9Y617	Phosphoserine aminotransferase OS=Homo sapiens OX=9606 GN=PSAT1 PE=1 SV=2	PSAT1	0	22.146	11	4	21	4	370	40.4	7.66	399	4	0	2.04321e+06	3.04835e+06	6.70727e+06	2.32268e+06	1.42083e+06	2.74859e+06	3.95708e+06	7.44349e+06	9.40338e+06	High	High	High	High	High	High	High	High	High
High	O60716	Catenin delta-1 OS=Homo sapiens OX=9606 GN=CTNND1 PE=1 SV=1	CTNND1	0	22.023	7	4	14	4	968	108.1	6.23	282	4	0	7.13371e+06	6.07689e+06	6.05366e+06	4.49193e+06	6.40259e+06	5.9581e+06	5.9851e+06	4.95369e+06	4.1961e+06	High	High	High	High	High	High	High	High	Peak Found
High	Q641Q2	WASH complex subunit 2A OS=Homo sapiens OX=9606 GN=WASHC2A PE=1 SV=3	WASHC2A	0	21.977	6	4	8	4	1341	147.1	4.81	74	4	0	1.0688e+06	3.20371e+06	3.25609e+06	458904	3.26601e+06	3.60286e+06	4.52241e+06	4.94449e+06	5.27164e+06	Peak Found	Peak Found	High	Peak Found	High	High	High	High	High
High	P26022	Pentraxin-related protein PTX3 OS=Homo sapiens OX=9606 GN=PTX3 PE=1 SV=3	PTX3	0	21.93	13	4	26	4	381	41.9	5.01	584	4	0	1.32835e+07	1.01384e+07	1.13509e+07	18976861	1.09493e+07	1.05359e+07	9.91099e+06	9.51097e+06	8.26036e+06	High	High	High	High	High	High	High	High	High
High	O43504	Ragulator complex protein LAMTOR5 OS=Homo sapiens OX=9606 GN=LAMTOR5 PE=1 SV=1	LAMTOR5	0	21.928	33	2	22	2	91	9.6	4.87	497	2	0	2.10753e+07	2.15179e+07	2.31705e+07	4.20491e+07	3.38322e+07	2.13968e+07	2.61831e+07	3.09247e+07	3.01461e+07	High	High	High	High	High	High	High	High	High
High	Q53H82	Endoribonuclease LACTB2 OS=Homo sapiens OX=9606 GN=LACTB2 PE=1 SV=2	LACTB2	0	21.863	23	5	22	5	288	32.8	6.8	616	5	0	1.07731e+07	1.2414e+07	1.26334e+07	1.24837e+07	1.06654e+07	1.05189e+07	1.07008e+07	9.72979e+06	1.10347e+07	High	High	High	High	High	High	High	High	High
High	P11117	Lysosomal acid phosphatase OS=Homo sapiens OX=9606 GN=ACP2 PE=1 SV=3	ACP2	0	21.859	10	4	29	4	423	48.3	6.74	516	4	0	1.18696e+07	1.35448e+07	1.32516e+07	14428816	1.58109e+07	1.62859e+07	1.53547e+07	1.53914e+07	1.51151e+07	High	High	High	High	High	High	High	High	High
High	P52209	6-phosphogluconate dehydrogenase, decarboxylating OS=Homo sapiens OX=9606 GN=PGD PE=1 SV=3	PGD	0	21.788	12	4	31	4	483	53.1	7.23	632	4	0	1.33062e+07	1.65759e+07	2.20659e+07	7.51278e+06	1.0018e+07	1.63318e+07	1.62865e+07	1.95502e+07	2.83321e+07	High	High	High	High	High	High	High	High	High
High	Q9NUP9	Protein lin-7 homolog C OS=Homo sapiens OX=9606 GN=LIN7C PE=1 SV=1	LIN7C	0	21.786	17	3	13	3	197	21.8	8.43	300	3	0	7.98646e+06	5.79768e+06	6.38393e+06	9512189	6.27006e+06	5.91697e+06	8.60631e+06	7.89619e+06	8.8924e+06	High	Peak Found	Peak Found	High	High	High	High	High	High
High	P09497	Clathrin light chain B OS=Homo sapiens OX=9606 GN=CLTB PE=1 SV=1	CLTB	0	21.783	18	6	38	6	229	25.2	4.64	629	6	0	4.02315e+07	4.45727e+07	4.57899e+07	4.55977e+07	4.61333e+07	4.63633e+07	5.18901e+07	5.19672e+07	5.17189e+07	High	High	High	High	High	High	High	High	High
High	P49207	60S ribosomal protein L34 OS=Homo sapiens OX=9606 GN=RPL34 PE=1 SV=3	RPL34	0	21.759	32	5	37	5	117	13.3	11.47	432	5	0	4.301e+07	4.77808e+07	4.89146e+07	2.9143e+07	3.83358e+07	4.38553e+07	4.69389e+07	4.66667e+07	4.1082e+07	High	High	High	High	High	High	High	High	High
High	Q07092	Collagen alpha-1(XVI) chain OS=Homo sapiens OX=9606 GN=COL16A1 PE=1 SV=2	COL16A1	0	21.73	3	3	15	3	1604	157.7	7.84	308	3	0	7.80674e+06	1.04107e+07	7.94905e+06	6.10364e+06	9.01903e+06	9.61451e+06	6.98649e+06	7.22495e+06	5.70996e+06	High	High	High	High	High	High	Peak Found	High	Peak Found
High	Q9BYG3	MKI67 FHA domain-interacting nucleolar phosphoprotein OS=Homo sapiens OX=9606 GN=NIFK PE=1 SV=1	NIFK	0	21.714	15	4	22	4	293	34.2	9.88	438	4	0	7.94396e+06	7.77934e+06	8.26019e+06	6.95036e+06	7.90467e+06	8.62221e+06	9.54853e+06	8.6295e+06	9.31041e+06	High	High	High	High	High	High	High	High	High
High	P33316	Deoxyuridine 5'-triphosphate nucleotidohydrolase, mitochondrial OS=Homo sapiens OX=9606 GN=DUT PE=1 SV=4	DUT	0	21.71	23	5	25	5	252	26.5	9.36	469	5	0	7.11155e+06	8.02457e+06	8.03801e+06	9.12707e+06	1.05539e+07	9.55943e+06	9.59448e+06	9.62897e+06	8.31758e+06	High	High	High	High	High	High	High	High	High
High	O95980	Reversion-inducing cysteine-rich protein with Kazal motifs OS=Homo sapiens OX=9606 GN=RECK PE=1 SV=1	RECK	0	21.69	8	5	13	5	971	106.4	6.74	298	5	0	1.15684e+07	1.11917e+07	1.0129e+07	1.07609e+07	1.35899e+07	1.31237e+07	7.31764e+06	9.55987e+06	8.61842e+06	High	High	Peak Found	High	High	High	Peak Found	Peak Found	High
High	Q07157	Tight junction protein ZO-1 OS=Homo sapiens OX=9606 GN=TJP1 PE=1 SV=3	TJP1	0	21.5	3	4	24	4	1748	195.3	6.7	157	4	0	5.53666e+06	5.69655e+06	5.65659e+06	4.44935e+06	4.31998e+06	3.08258e+06	5.57683e+06	5.34707e+06	4.85701e+06	High	High	High	High	High	High	High	High	High
High	P16152	Carbonyl reductase [NADPH] 1 OS=Homo sapiens OX=9606 GN=CBR1 PE=1 SV=3	CBR1	0	21.484	17	4	16	4	277	30.4	8.32	424	4	0	4.83258e+06	5.14619e+06	6.50533e+06	7474396	3.79565e+06	5.55222e+06	5.80486e+06	6.27614e+06	1.04621e+07	High	High	High	High	Peak Found	High	High	High	High
High	O95182	NADH dehydrogenase [ubiquinone] 1 alpha subcomplex subunit 7 OS=Homo sapiens OX=9606 GN=NDUFA7 PE=1 SV=3	NDUFA7	0	21.484	42	5	36	5	113	12.5	10.18	730	5	0	2.26527e+07	3.14735e+07	2.75385e+07	1.86852e+07	2.91989e+07	2.53725e+07	2.20516e+07	2.19718e+07	1.92258e+07	High	High	High	High	High	High	High	High	High
High	Q5T9A4	ATPase family AAA domain-containing protein 3B OS=Homo sapiens OX=9606 GN=ATAD3B PE=1 SV=1	ATAD3B	0	21.414	12	6	22	1	648	72.5	9.2	240	6	4	1.01137e+07	1.29521e+07	1.22943e+07	6.12728e+06	1.1369e+07	9.72824e+06	1.02996e+07	9.84161e+06	1.02425e+07	Peak Found	High	Peak Found	Peak Found	Peak Found	High	Peak Found	Peak Found	High
High	O60869	Endothelial differentiation-related factor 1 OS=Homo sapiens OX=9606 GN=EDF1 PE=1 SV=1	EDF1	0	21.395	39	4	7	4	148	16.4	9.95	132	4	0	4.63856e+06	4.61188e+06	6.37876e+06	1.09777e+06	2.50761e+06	3.889e+06	7.40572e+06	9.13424e+06	6.64635e+06	Peak Found	Peak Found	High	Peak Found	Peak Found	High	High	High	High
High	P20618	Proteasome subunit beta type-1 OS=Homo sapiens OX=9606 GN=PSMB1 PE=1 SV=2	PSMB1	0	21.367	32	6	24	6	241	26.5	8.13	217	6	0	8.43398e+07	7.44607e+07	8.13695e+07	8.40111e+07	8.71194e+07	8.96845e+07	7.46297e+07	8.30783e+07	7.20621e+07	High	High	High	High	High	High	High	High	High
High	Q99470	Stromal cell-derived factor 2 OS=Homo sapiens OX=9606 GN=SDF2 PE=1 SV=2	SDF2	0	21.365	32	4	18	4	211	23	7.33	77	4	0	7.02466e+06	6.69192e+06	6.83603e+06	9.3029e+06	6.45492e+06	6.0153e+06	5.36696e+06	7.42704e+06	6.69688e+06	High	High	Peak Found	High	High	High	High	High	High
High	O00571	ATP-dependent RNA helicase DDX3X OS=Homo sapiens OX=9606 GN=DDX3X PE=1 SV=3	DDX3X	0	21.353	7	5	17	5	662	73.2	7.18	281	5	0	8.05117e+06	9.36558e+06	1.04183e+07	4.09611e+06	6.60471e+06	8.4563e+06	9.83488e+06	9.9207e+06	1.05697e+07	High	High	High	Peak Found	High	High	High	High	High
High	P11413	Glucose-6-phosphate 1-dehydrogenase OS=Homo sapiens OX=9606 GN=G6PD PE=1 SV=4	G6PD	0	21.331	9	4	28	4	515	59.2	6.84	701	4	0	7.86865e+06	7.90571e+06	1.04701e+07	5.27703e+06	7.00533e+06	7.65933e+06	9.10807e+06	1.06135e+07	1.15856e+07	High	High	High	High	High	High	High	High	High
High	Q9UEY8	Gamma-adducin OS=Homo sapiens OX=9606 GN=ADD3 PE=1 SV=1	ADD3	0	21.329	9	5	17	5	706	79.1	6.32	199	5	0	7.67693e+06	1.53437e+07	8.15732e+06	5.51881e+06	8.07614e+06	8.17063e+06	4.12075e+06	3.5164e+06	3.40268e+06	High	High	High	High	High	High	High	High	High
High	Q14165	Malectin OS=Homo sapiens OX=9606 GN=MLEC PE=1 SV=1	MLEC	0	21.284	17	4	20	4	292	32.2	5.41	496	4	0	8.48714e+06	9.12744e+06	8.39615e+06	9.83027e+06	1.0413e+07	9.95133e+06	1.01323e+07	8.70277e+06	7.68618e+06	High	High	High	High	High	High	High	High	High
High	P31943	Heterogeneous nuclear ribonucleoprotein H OS=Homo sapiens OX=9606 GN=HNRNPH1 PE=1 SV=4	HNRNPH1	0	21.212	11	4	23	3	449	49.2	6.3	443	4	0	5.01935e+06	7.70759e+06	5.97037e+06	6.77202e+06	6.14024e+06	8.93314e+06	8.06836e+06	7.19564e+06	7.19517e+06	High	High	High	High	High	High	High	High	High
High	O60565	Gremlin-1 OS=Homo sapiens OX=9606 GN=GREM1 PE=1 SV=1	GREM1	0	21.139	18	3	15	3	184	20.7	9.39	407	3	0	3.79575e+06	3.60179e+06	2.88073e+06	4.0775e+06	4.22908e+06	3.48768e+06	2.61632e+06	4.08567e+06	2.98441e+06	High	High	Peak Found	High	High	High	High	High	High
High	P16435	NADPH--cytochrome P450 reductase OS=Homo sapiens OX=9606 GN=POR PE=1 SV=2	POR	0	21.101	11	6	23	6	677	76.6	5.58	337	6	0	8.75716e+06	1.11427e+07	9.07477e+06	8.22471e+06	1.00356e+07	1.05902e+07	8.98303e+06	7.58132e+06	7.18888e+06	High	High	High	High	High	High	High	High	High
High	Q04695	Keratin, type I cytoskeletal 17 OS=Homo sapiens OX=9606 GN=KRT17 PE=1 SV=2	KRT17	0	21.066	8	5	21	1	432	48.1	5.02	623	5	0				560505			3.36425e+06	1.12308e+06		Not Found	Not Found	Not Found	Peak Found	Not Found	Not Found	High	Peak Found	Not Found
High	Q01081	Splicing factor U2AF 35 kDa subunit OS=Homo sapiens OX=9606 GN=U2AF1 PE=1 SV=3	U2AF1	0	21.065	17	3	18	3	240	27.9	8.81	224	3	0	5.73816e+06	6.8951e+06	4.69913e+06	3.23585e+06	4.57197e+06	4.94418e+06	5.8636e+06	5.70141e+06	6.88271e+06	High	High	High	High	High	High	High	High	High
High	P25325	3-mercaptopyruvate sulfurtransferase OS=Homo sapiens OX=9606 GN=MPST PE=1 SV=3	MPST	0	21.051	24	6	28	6	297	33.2	6.6	401	6	0	5.36915e+06	6.86728e+06	6.01844e+06	8.46211e+06	5.89576e+06	7.42742e+06	5.93445e+06	6.68324e+06	7.68428e+06	High	High	High	High	High	High	High	High	High
High	Q13586	Stromal interaction molecule 1 OS=Homo sapiens OX=9606 GN=STIM1 PE=1 SV=3	STIM1	0	21.037	7	3	16	3	685	77.4	6.67	178	3	0	4.37202e+06	3.85438e+06	4.13047e+06	2.67093e+06	3.35662e+06	4.86037e+06	3.65575e+06	3.32897e+06	3.0276e+06	High	High	High	High	High	High	High	High	High
High	P55209	Nucleosome assembly protein 1-like 1 OS=Homo sapiens OX=9606 GN=NAP1L1 PE=1 SV=1	NAP1L1	0	21.027	10	3	12	2	391	45.3	4.46	330	3	0	1.3319e+06	1.66422e+06	2.40741e+06	3.15668e+06	1.64189e+06	2.07948e+06	2.16433e+06	3.23897e+06	4.0892e+06	High	Peak Found	High	High	High	High	High	High	Peak Found
High	P14174	Macrophage migration inhibitory factor OS=Homo sapiens OX=9606 GN=MIF PE=1 SV=4	MIF	0	21.006	21	3	18	3	115	12.5	7.88	502	3	0	1.27849e+07	1.69366e+07	2.42265e+07	1.24611e+07	9.09564e+06	2.20838e+07	1.89154e+07	2.93794e+07	4.28472e+07	High	High	High	Peak Found	High	High	High	High	High
High	Q9H1E3	Nuclear ubiquitous casein and cyclin-dependent kinase substrate 1 OS=Homo sapiens OX=9606 GN=NUCKS1 PE=1 SV=1	NUCKS1	0	20.981	25	4	8	4	243	27.3	5.08	136	4	0	5.61737e+06	7.41849e+06	1.31009e+07	2.48163e+06	6.49773e+06	7.85193e+06	5.82353e+06	9.79461e+06	1.49418e+07	High	Peak Found	High	Peak Found	High	Peak Found	Peak Found	High	High
High	A1X283	SH3 and PX domain-containing protein 2B OS=Homo sapiens OX=9606 GN=SH3PXD2B PE=1 SV=3	SH3PXD2B	0	20.879	7	4	12	4	911	101.5	8.69	79	4	0	3.74585e+06	4.52224e+06	6.00047e+06	2.10694e+06	4.21318e+06	4.31477e+06	4.77963e+06	6.30554e+06	6.98336e+06	High	High	High	High	High	Peak Found	Peak Found	High	High
High	Q7Z4W1	L-xylulose reductase OS=Homo sapiens OX=9606 GN=DCXR PE=1 SV=2	DCXR	0	20.873	16	3	23	3	244	25.9	8.1	515	3	0	7.42178e+06	4.82142e+06	5.58986e+06	5.39931e+06	6.35164e+06	5.27137e+06	6.95656e+06	5.89904e+06	6.6009e+06	High	High	High	High	High	High	High	High	High
High	P22570	NADPH:adrenodoxin oxidoreductase, mitochondrial OS=Homo sapiens OX=9606 GN=FDXR PE=1 SV=3	FDXR	0	20.84	13	6	28	6	491	53.8	8.44	470	6	0	1.84099e+07	1.64114e+07	1.60054e+07	2.15655e+07	1.73894e+07	1.7373e+07	1.92484e+07	1.52424e+07	1.6549e+07	High	High	High	High	High	High	High	High	High
High	P55854	Small ubiquitin-related modifier 3 OS=Homo sapiens OX=9606 GN=SUMO3 PE=1 SV=2	SUMO3	0	20.806	36	4	14	1	103	11.6	5.49	530	4	0	421872	555085	651053	371525	629281	821949	613695	803156	995297	Peak Found	Peak Found	Peak Found	Peak Found	Peak Found	Peak Found	Peak Found	Peak Found	High
High	Q13423	NAD(P) transhydrogenase, mitochondrial OS=Homo sapiens OX=9606 GN=NNT PE=1 SV=3	NNT	0	20.765	5	4	22	4	1086	113.8	8.09	488	4	0	1.17343e+07	1.44555e+07	1.27013e+07	7.77138e+06	1.2336e+07	1.24106e+07	9.27423e+06	8.38733e+06	7.85992e+06	High	High	High	High	High	High	High	High	High
High	P26440	Isovaleryl-CoA dehydrogenase, mitochondrial OS=Homo sapiens OX=9606 GN=IVD PE=1 SV=2	IVD	0	20.759	10	4	39	4	426	46.6	8.05	816	4	0	3.11112e+07	3.24615e+07	2.71724e+07	3.93466e+07	2.74759e+07	3.01088e+07	2.64828e+07	3.13855e+07	2.75705e+07	High	High	High	High	High	High	High	High	High
High	O75477	Erlin-1 OS=Homo sapiens OX=9606 GN=ERLIN1 PE=1 SV=2	ERLIN1	0	20.754	11	4	27	2	348	39.1	7.87	570	4	2	2.16973e+07	1.8041e+07	1.95005e+07	1.5126e+07	1.90442e+07	1.91159e+07	1.70587e+07	1.44756e+07	1.2923e+07	High	High	High	High	High	High	High	High	High
High	Q9Y3Z3	Deoxynucleoside triphosphate triphosphohydrolase SAMHD1 OS=Homo sapiens OX=9606 GN=SAMHD1 PE=1 SV=2	SAMHD1	0	20.731	11	5	20	5	626	72.2	7.14	343	5	0	1.11806e+07	1.1616e+07	1.1697e+07	1.08198e+07	7.4002e+06	1.10078e+07	8.33244e+06	8.51971e+06	1.03864e+07	High	High	High	High	High	High	High	High	High
High	Q96G23	Ceramide synthase 2 OS=Homo sapiens OX=9606 GN=CERS2 PE=1 SV=1	CERS2	0	20.702	4	2	16	2	380	44.8	8.98	200	2	0	6.8612e+06	7.49999e+06	6.09852e+06	4.18729e+06	5.31809e+06	5.58661e+06	4.22599e+06	3.60863e+06	3.52508e+06	High	High	High	High	High	High	High	High	High
High	P41252	Isoleucine--tRNA ligase, cytoplasmic OS=Homo sapiens OX=9606 GN=IARS1 PE=1 SV=2	IARS1	0	20.639	4	5	9	5	1262	144.4	6.15	171	5	0	4.03462e+06	3.80998e+06	4.56883e+06	2.29113e+06	3.32331e+06	4.06019e+06	4.03574e+06	4.14576e+06	4.04633e+06	High	Peak Found	Peak Found	Peak Found	Peak Found	High	High	High	High
High	Q16718	NADH dehydrogenase [ubiquinone] 1 alpha subcomplex subunit 5 OS=Homo sapiens OX=9606 GN=NDUFA5 PE=1 SV=3	NDUFA5	0	20.552	30	3	12	3	116	13.5	5.99	311	3	0	9.65464e+06	8.2191e+06	7.26931e+06	1.63127e+07	9.51687e+06	8.35928e+06	6.79851e+06	7.87558e+06	8.90073e+06	High	Peak Found	High	High	High	High	Peak Found	High	High
High	P00966	Argininosuccinate synthase OS=Homo sapiens OX=9606 GN=ASS1 PE=1 SV=2	ASS1	0	20.508	13	4	10	4	412	46.5	8.02	143	4	0	1.53286e+06	2.13209e+06	2.24191e+06	760197	1.25633e+06	1.69057e+06	1.13702e+06	2.39519e+06	3.04213e+06	High	High	High	Peak Found	Peak Found	High	High	High	High
High	Q96IZ0	PRKC apoptosis WT1 regulator protein OS=Homo sapiens OX=9606 GN=PAWR PE=1 SV=1	PAWR	0	20.496	14	4	18	4	340	36.5	5.41	312	4	0	2.90375e+06	4.19974e+06	4.53559e+06	4.02245e+06	4.54765e+06	6.04876e+06	6.14587e+06	6.3965e+06	6.13317e+06	High	High	High	High	High	High	High	High	High
High	P62826	GTP-binding nuclear protein Ran OS=Homo sapiens OX=9606 GN=RAN PE=1 SV=3	RAN	0	20.419	24	4	21	4	216	24.4	7.49	174	4	0	7.50165e+06	7.19784e+06	8.94592e+06	3.75893e+06	5.35594e+06	6.86005e+06	7.16068e+06	7.69134e+06	1.09879e+07	High	High	High	High	High	High	High	High	High
High	Q9BWS9	Chitinase domain-containing protein 1 OS=Homo sapiens OX=9606 GN=CHID1 PE=1 SV=1	CHID1	0	20.417	10	3	17	3	393	44.9	8.63	271	3	0	5.16612e+06	4.50602e+06	5.24327e+06	7.20507e+06	6.80428e+06	6.05692e+06	7.13952e+06	6.19191e+06	4.41358e+06	High	High	High	High	High	High	High	High	High
High	Q7Z2W4	Zinc finger CCCH-type antiviral protein 1 OS=Homo sapiens OX=9606 GN=ZC3HAV1 PE=1 SV=3	ZC3HAV1	0	20.346	5	3	21	3	902	101.4	8.4	875	3	0	3.85757e+06	5.30906e+06	5.43407e+06	3.51311e+06	3.74407e+06	4.71567e+06	5.35218e+06	5.79713e+06	6.05664e+06	High	High	High	High	High	High	High	High	High
High	P42126	Enoyl-CoA delta isomerase 1, mitochondrial OS=Homo sapiens OX=9606 GN=ECI1 PE=1 SV=1	ECI1	0	20.346	11	3	24	3	302	32.8	8.54	796	3	0	6.86457e+06	6.48143e+06	5.24189e+06	8.52012e+06	8.17831e+06	6.28966e+06	8.45728e+06	8.40256e+06	7.65702e+06	High	High	High	High	High	High	High	High	High
High	Q13428	Treacle protein OS=Homo sapiens OX=9606 GN=TCOF1 PE=1 SV=3	TCOF1	0	20.331	4	5	17	5	1488	152	9.04	280	5	0	6.372e+06	6.52213e+06	6.32869e+06	6.92913e+06	9.93664e+06	7.37646e+06	7.77845e+06	6.88792e+06	6.29177e+06	High	High	High	High	High	High	High	High	High
High	Q12905	Interleukin enhancer-binding factor 2 OS=Homo sapiens OX=9606 GN=ILF2 PE=1 SV=2	ILF2	0	20.323	9	3	19	3	390	43	5.26	688	3	0	1.53853e+07	1.78803e+07	1.52156e+07	1.26995e+07	1.23576e+07	1.36156e+07	1.44136e+07	1.23507e+07	1.0729e+07	High	High	High	High	High	High	High	High	High
High	Q92597	Protein NDRG1 OS=Homo sapiens OX=9606 GN=NDRG1 PE=1 SV=1	NDRG1	0	20.322	10	2	20	2	394	42.8	5.82	766	2	0	6.77536e+06	9.71488e+06	1.22873e+07	2881225	6.96072e+06	9.64118e+06	1.04551e+07	1.1189e+07	1.23816e+07	High	High	High	High	High	High	High	High	High
High	P55268	Laminin subunit beta-2 OS=Homo sapiens OX=9606 GN=LAMB2 PE=1 SV=2	LAMB2	0	20.267	3	4	10	4	1798	195.9	6.52	235	4	0	2.47042e+06	3.10641e+06	2.07514e+06	2.46148e+06	3.40023e+06	3.67042e+06	1.97331e+06	1.75164e+06	1.38493e+06	Peak Found	High	High	High	High	High	Peak Found	Peak Found	Peak Found
High	Q7Z4V5	Hepatoma-derived growth factor-related protein 2 OS=Homo sapiens OX=9606 GN=HDGFL2 PE=1 SV=1	HDGFL2	0	20.241	7	4	29	3	671	74.3	7.49	735	4	0	7.10079e+06	8.20411e+06	9.52375e+06	8237841	8.33226e+06	1.01969e+07	1.10096e+07	1.24489e+07	1.14555e+07	High	High	High	High	High	High	High	High	High
High	P62829	60S ribosomal protein L23 OS=Homo sapiens OX=9606 GN=RPL23 PE=1 SV=1	RPL23	0	20.146	47	6	37	6	140	14.9	10.51	493	6	0	3.04361e+07	2.89364e+07	2.92033e+07	2.31432e+07	2.29074e+07	2.92434e+07	2.59074e+07	2.5406e+07	2.21872e+07	High	High	High	High	High	High	High	High	High
High	P35222	Catenin beta-1 OS=Homo sapiens OX=9606 GN=CTNNB1 PE=1 SV=1	CTNNB1	0	20.094	9	6	10	6	781	85.4	5.86	146	6	0	7.03638e+06	1.0782e+07	1.13873e+07	6.32326e+06	1.05126e+07	1.05224e+07	6.73944e+06	8.5401e+06	7.93105e+06	High	High	High	High	High	High	Peak Found	Peak Found	Peak Found
High	Q9BVP2	Guanine nucleotide-binding protein-like 3 OS=Homo sapiens OX=9606 GN=GNL3 PE=1 SV=2	GNL3	0	20.083	5	2	9	2	549	62	9.16	342	2	0	5.68981e+06	6.71915e+06	6.25127e+06	3.56582e+06	4.95271e+06	5.28455e+06	6.62053e+06	2.56704e+06	5.98826e+06	High	High	Peak Found	High	Peak Found	Peak Found	High	High	High
High	P63173	60S ribosomal protein L38 OS=Homo sapiens OX=9606 GN=RPL38 PE=1 SV=2	RPL38	0	20.066	36	4	10	4	70	8.2	10.1	158	4	0	7.41142e+06	6.59474e+06	6.70777e+06	5.01164e+06	3.54036e+06	6.64244e+06	5.73244e+06	4.9609e+06	3.76565e+06	High	High	High	High	Peak Found	High	High	Peak Found	High
High	P19404	NADH dehydrogenase [ubiquinone] flavoprotein 2, mitochondrial OS=Homo sapiens OX=9606 GN=NDUFV2 PE=1 SV=2	NDUFV2	0	20.065	23	4	25	4	249	27.4	8.06	262	4	0	9.00526e+06	8.45698e+06	8.10731e+06	8.94055e+06	9.73748e+06	7.82212e+06	6.33859e+06	6.08622e+06	8.19728e+06	High	High	High	High	High	High	High	High	High
High	Q9BQG0	Myb-binding protein 1A OS=Homo sapiens OX=9606 GN=MYBBP1A PE=1 SV=2	MYBBP1A	0	20.063	4	4	21	4	1328	148.8	9.28	219	4	0	8.56806e+06	9.02006e+06	9.1688e+06	6.68579e+06	8.51187e+06	8.01171e+06	7.50754e+06	5.99867e+06	7.03737e+06	High	High	High	High	High	High	High	High	High
High	P47985	Cytochrome b-c1 complex subunit Rieske, mitochondrial OS=Homo sapiens OX=9606 GN=UQCRFS1 PE=1 SV=2	UQCRFS1	0	20.048	28	6	28	6	274	29.6	8.32	507	6	0	3.42828e+07	4.12263e+07	3.66181e+07	3.77845e+07	3.8512e+07	3.50578e+07	3.17152e+07	3.03255e+07	3.05854e+07	High	High	High	High	High	High	High	High	High
High	Q13724	Mannosyl-oligosaccharide glucosidase OS=Homo sapiens OX=9606 GN=MOGS PE=1 SV=5	MOGS	0	20.041	9	6	10	6	837	91.9	8.9	120	6	0	1.65643e+07	1.1948e+07	1.59076e+07	2.4255e+06	1.12259e+07	1.08597e+07	1.65965e+07	1.56625e+07	1.6575e+07	High	Peak Found	Peak Found	High	Peak Found	High	High	Peak Found	High
High	Q14554	Protein disulfide-isomerase A5 OS=Homo sapiens OX=9606 GN=PDIA5 PE=1 SV=1	PDIA5	0	20.004	11	5	10	5	519	59.6	7.91	143	5	0	1.2031e+07	8.21874e+06	8.05836e+06	6.78441e+06	7.98798e+06	7.63061e+06	7.61645e+06	6.60053e+06	6.49256e+06	High	Peak Found	High	High	High	High	Peak Found	Peak Found	High
High	Q8TDN6	Ribosome biogenesis protein BRX1 homolog OS=Homo sapiens OX=9606 GN=BRIX1 PE=1 SV=2	BRIX1	0	20.003	16	3	19	3	353	41.4	9.92	305	3	0	5.84154e+06	6.54697e+06	5.90913e+06	4.62746e+06	4.37653e+06	5.02817e+06	6.21782e+06	4.91466e+06	5.12793e+06	High	High	High	High	High	High	High	High	High
High	P25445	Tumor necrosis factor receptor superfamily member 6 OS=Homo sapiens OX=9606 GN=FAS PE=1 SV=1	FAS	0	19.999	13	3	18	3	335	37.7	7.94	335	3	0	6.91278e+06	3.34072e+06	3.6793e+06	4.99461e+06	4.36173e+06	5.5742e+06	4.37611e+06	4.65299e+06	4.70843e+06	High	High	High	High	High	High	High	High	High
High	O95571	Persulfide dioxygenase ETHE1, mitochondrial OS=Homo sapiens OX=9606 GN=ETHE1 PE=1 SV=2	ETHE1	0	19.997	22	4	9	4	254	27.9	6.83	155	4	0	3.88007e+06	3.46655e+06	2.91419e+06	8.90642e+06	4.60203e+06	4.93254e+06	3.28667e+06	3.0342e+06	4.2498e+06	High	High	Peak Found	High	High	High	Peak Found	Peak Found	High
High	P11586	C-1-tetrahydrofolate synthase, cytoplasmic OS=Homo sapiens OX=9606 GN=MTHFD1 PE=1 SV=4	MTHFD1	0	19.957	7	5	9	5	935	101.5	7.3	69	5	0	3.55981e+06	4.50542e+06	4.61768e+06	1625341	3.36614e+06	3.36799e+06	3.49385e+06	6.27226e+06	5.02626e+06	High	Peak Found	Peak Found	High	High	Peak Found	High	High	High
High	P82650	28S ribosomal protein S22, mitochondrial OS=Homo sapiens OX=9606 GN=MRPS22 PE=1 SV=1	MRPS22	0	19.951	13	4	13	4	360	41.3	7.9	284	4	0	5.37294e+06	4.35761e+06	3.58356e+06	3118196	4.26549e+06	3.63625e+06	4.70342e+06	2.57109e+06	3.23757e+06	High	High	High	High	High	Peak Found	High	Peak Found	High
High	P37837	Transaldolase OS=Homo sapiens OX=9606 GN=TALDO1 PE=1 SV=2	TALDO1	0	19.882	13	4	20	4	337	37.5	6.81	705	4	0	1.13778e+07	1.27464e+07	1.32802e+07	1.24691e+07	8.42735e+06	1.58816e+07	1.83316e+07	2.13964e+07	2.49653e+07	High	High	High	High	High	High	High	High	High
High	Q9H0D6	5'-3' exoribonuclease 2 OS=Homo sapiens OX=9606 GN=XRN2 PE=1 SV=1	XRN2	0	19.815	6	3	18	3	950	108.5	7.47	386	3	0	4.1817e+06	1.4941e+07	5.91598e+06	4.27294e+06	1.335e+07	4.51772e+06	7.50952e+06	4.9714e+06	1.00032e+07	High	High	High	High	High	High	High	High	High
High	Q8WWI5	Choline transporter-like protein 1 OS=Homo sapiens OX=9606 GN=SLC44A1 PE=1 SV=1	SLC44A1	0	19.79	5	3	24	3	657	73.3	8.6	415	3	0	9.15593e+06	7.70206e+06	6.01849e+06	7.77065e+06	1.08253e+07	1.00892e+07	7.53489e+06	6.48081e+06	7.40066e+06	High	High	High	High	High	High	High	High	High
High	Q9Y320	Thioredoxin-related transmembrane protein 2 OS=Homo sapiens OX=9606 GN=TMX2 PE=1 SV=1	TMX2	0	19.787	13	3	14	3	296	34	8.69	332	3	0	8.50929e+06	9.16675e+06	8.89008e+06	4.36857e+06	9.88713e+06	9.47507e+06	5.99249e+06	4.82026e+06	6.42091e+06	High	High	High	High	High	High	High	High	High
High	Q02809	Procollagen-lysine,2-oxoglutarate 5-dioxygenase 1 OS=Homo sapiens OX=9606 GN=PLOD1 PE=1 SV=2	PLOD1	0	19.727	6	3	6	3	727	83.5	6.95	188	3	0	3.50659e+06	3.28008e+06	3.0593e+06	4.39597e+06	3.43217e+06	3.29659e+06	3.03875e+06	2.99685e+06	2.66238e+06	Peak Found	High	Peak Found	High	High	Peak Found	Peak Found	High	Peak Found
High	Q6NVY1	3-hydroxyisobutyryl-CoA hydrolase, mitochondrial OS=Homo sapiens OX=9606 GN=HIBCH PE=1 SV=2	HIBCH	0	19.68	15	5	28	5	386	43.5	8.19	306	5	0	1.34488e+07	1.72945e+07	1.44248e+07	1.62396e+07	1.64326e+07	1.51762e+07	1.52131e+07	1.57203e+07	1.42433e+07	High	High	High	High	High	High	High	High	High
High	P39687	Acidic leucine-rich nuclear phosphoprotein 32 family member A OS=Homo sapiens OX=9606 GN=ANP32A PE=1 SV=1	ANP32A	0	19.639	23	4	15	2	249	28.6	4.09	98	4	2	2.41204e+06	3.74161e+06	6.01735e+06	4.20231e+06	2.91638e+06	5.18593e+06	7.69495e+06	1.12055e+07	1.08749e+07	Peak Found	Peak Found	Peak Found	Peak Found	Peak Found	Peak Found	High	Peak Found	High
High	P57721	Poly(rC)-binding protein 3 OS=Homo sapiens OX=9606 GN=PCBP3 PE=1 SV=2	PCBP3	0	19.596	12	3	25	1	371	39.4	8.07	1028	3	0	8.43453e+06	8.9692e+06	8.97907e+06	4.73856e+06	5.06564e+06	6.98953e+06	8.32781e+06	8.59814e+06	8.88428e+06	High	High	High	Peak Found	High	High	High	High	High
High	Q8N4Q1	Mitochondrial intermembrane space import and assembly protein 40 OS=Homo sapiens OX=9606 GN=CHCHD4 PE=1 SV=1	CHCHD4	0	19.547	18	3	18	3	142	16	4.31	137	3	0	7.19165e+06	7.84601e+06	7.85261e+06	9.06967e+06	9.26457e+06	8.21803e+06	1.05381e+07	9.98359e+06	8.90692e+06	High	High	High	High	High	High	High	High	High
High	Q76M96	Coiled-coil domain-containing protein 80 OS=Homo sapiens OX=9606 GN=CCDC80 PE=1 SV=1	CCDC80	0	19.471	6	4	8	4	950	108.1	9.72	131	4	0	4.75675e+06	4.68473e+06	4.21627e+06	4.57286e+06	4.78155e+06	5.22958e+06	3.5398e+06	3.70701e+06	2.60953e+06	High	High	High	High	High	High	Peak Found	Peak Found	Peak Found
High	P0C0S5	Histone H2A.Z OS=Homo sapiens OX=9606 GN=H2AZ1 PE=1 SV=2	H2AZ1	0	19.338	34	5	39	3	128	13.5	10.58	888	5	0	1.34246e+07	1.20181e+07	8.45641e+06	9.89632e+06	7.1578e+06	7.0302e+06	5.59744e+06	5.09488e+06	4.69139e+06	High	High	High	High	High	High	High	High	High
High	Q9H9B4	Sideroflexin-1 OS=Homo sapiens OX=9606 GN=SFXN1 PE=1 SV=4	SFXN1	0	19.305	17	5	35	4	322	35.6	9.07	390	5	0	3.94203e+06	3.82233e+06	4.00082e+06	3.85113e+06	5.04654e+06	4.36118e+06	4.42471e+06	3.89842e+06	3.2957e+06	High	High	High	High	High	High	High	High	High
High	P49006	MARCKS-related protein OS=Homo sapiens OX=9606 GN=MARCKSL1 PE=1 SV=2	MARCKSL1	0	19.305	33	3	11	3	195	19.5	4.67	323	3	0	3.97722e+06	5.42821e+06	4.44129e+06	2.7518e+06	2.52559e+06	3.77931e+06	2.92036e+06	4.28823e+06	6.08871e+06	High	High	High	High	High	High	Peak Found	High	High
High	Q27J81	Inverted formin-2 OS=Homo sapiens OX=9606 GN=INF2 PE=1 SV=2	INF2	0	19.272	5	4	21	4	1249	135.5	5.38	221	4	0	5.17308e+06	5.54617e+06	6.04393e+06	3.92729e+06	6.3829e+06	6.3246e+06	5.37071e+06	4.86449e+06	6.39606e+06	High	High	Peak Found	High	High	High	High	High	High
High	Q8N4V1	ER membrane protein complex subunit 5 OS=Homo sapiens OX=9606 GN=MMGT1 PE=1 SV=1	MMGT1	0	19.254	28	3	4	3	131	14.7	9.16	104	3	0	4.92489e+06	1.00852e+07	9.03831e+06	2.91097e+06	9.15706e+06	7.9628e+06	4.72369e+06	2.783e+06	4.47273e+06	Peak Found	High	High	Peak Found	High	High	Peak Found	Peak Found	Peak Found
High	Q9UFN0	Protein NipSnap homolog 3A OS=Homo sapiens OX=9606 GN=NIPSNAP3A PE=1 SV=2	NIPSNAP3A	0	19.18	28	5	19	5	247	28.4	9.16	276	5	0	5.46661e+06	5.79973e+06	4.07459e+06	7.23892e+06	6.19449e+06	5.87607e+06	4.26752e+06	4.59942e+06	5.41796e+06	High	High	High	High	High	High	High	High	High
High	P30086	Phosphatidylethanolamine-binding protein 1 OS=Homo sapiens OX=9606 GN=PEBP1 PE=1 SV=3	PEBP1	0	19.164	42	5	29	5	187	21	7.53	326	5	0	1.8962e+07	2.41664e+07	3.36283e+07	8.62523e+06	1.1923e+07	2.18124e+07	2.00072e+07	3.14386e+07	3.94706e+07	High	High	High	High	High	High	High	High	High
High	Q16647	Prostacyclin synthase OS=Homo sapiens OX=9606 GN=PTGIS PE=1 SV=1	PTGIS	0	19.145	12	5	17	5	500	57.1	7.31	358	5	0	1.64237e+07	1.161e+07	1.26471e+07	8976968	1.14046e+07	1.15012e+07	9.32484e+06	8.89486e+06	7.3627e+06	High	High	High	High	High	High	High	High	High
High	Q00688	Peptidyl-prolyl cis-trans isomerase FKBP3 OS=Homo sapiens OX=9606 GN=FKBP3 PE=1 SV=1	FKBP3	0	19.142	20	3	15	3	224	25.2	9.28	132	3	0	4.80322e+06	5.60016e+06	9.96022e+06	2.39332e+06	4.99389e+06	8.46029e+06	6.52024e+06	1.03528e+07	1.03526e+07	Peak Found	High	High	High	High	High	High	High	High
High	P62273	40S ribosomal protein S29 OS=Homo sapiens OX=9606 GN=RPS29 PE=1 SV=2	RPS29	0	19.126	73	6	26	6	56	6.7	10.13	209	6	0	2.61547e+07	3.12134e+07	4.03525e+07	1.75479e+07	2.98942e+07	3.75752e+07	3.76184e+07	4.21862e+07	4.44668e+07	High	High	High	High	High	High	High	High	High
High	O75718	Cartilage-associated protein OS=Homo sapiens OX=9606 GN=CRTAP PE=1 SV=1	CRTAP	0	19.124	13	6	30	6	401	46.5	5.73	379	6	0	1.10598e+07	9.97945e+06	9.49047e+06	9.43236e+06	1.17929e+07	1.18716e+07	7.06166e+06	7.81353e+06	6.88536e+06	High	High	High	High	High	High	High	High	High
High	P56537	Eukaryotic translation initiation factor 6 OS=Homo sapiens OX=9606 GN=EIF6 PE=1 SV=1	EIF6	0	19.117	27	4	6	4	245	26.6	4.68	133	4	0	8.1456e+06	5.60927e+06	7.79087e+06	8.96903e+06	5.82357e+06	5.62893e+06	9.6705e+06	1.18243e+07	1.11534e+07	High	Peak Found	Peak Found	High	Peak Found	Peak Found	High	Peak Found	High
High	Q71UM5	40S ribosomal protein S27-like OS=Homo sapiens OX=9606 GN=RPS27L PE=1 SV=3	RPS27L	0	19.11	38	3	35	1	84	9.5	9.45	800	3	0	3.13487e+07	2.30107e+07	2.67125e+07	17854257	2.18185e+07	2.36315e+07	2.3529e+07	2.2834e+07	1.97659e+07	High	High	High	High	High	High	High	High	High
High	Q16543	Hsp90 co-chaperone Cdc37 OS=Homo sapiens OX=9606 GN=CDC37 PE=1 SV=1	CDC37	0	19.066	10	4	28	4	378	44.4	5.25	515	4	0	1.39535e+07	1.45437e+07	1.6258e+07	6.64794e+06	1.17815e+07	1.47528e+07	1.85305e+07	1.69089e+07	1.91916e+07	High	High	High	High	High	High	High	High	High
High	P53801	Pituitary tumor-transforming gene 1 protein-interacting protein OS=Homo sapiens OX=9606 GN=PTTG1IP PE=1 SV=1	PTTG1IP	0	18.978	23	3	49	3	180	20.3	8.79	773	3	0	3.88648e+06	3.0241e+06	2.96031e+06	4.27038e+06	3.775e+06	3.52741e+06	4.6682e+06	2.9757e+06	4.53063e+06	High	High	High	High	High	High	High	High	High
High	P49023	Paxillin OS=Homo sapiens OX=9606 GN=PXN PE=1 SV=3	PXN	0	18.974	8	3	9	3	591	64.5	6.19	238	3	0	8.07146e+06	6.5921e+06	1.01272e+07	2.81976e+06	4.06035e+06	5.45831e+06	9.19081e+06	8.53233e+06	9.87722e+06	High	High	High	Peak Found	Peak Found	High	High	High	High
High	Q9P2J5	Leucine--tRNA ligase, cytoplasmic OS=Homo sapiens OX=9606 GN=LARS1 PE=1 SV=2	LARS1	0	18.967	5	5	11	5	1176	134.4	7.3	88	5	0	5.39595e+06	4.95931e+06	6.07014e+06	2.88781e+06	3.6208e+06	5.60283e+06	4.9568e+06	5.83585e+06	6.02397e+06	High	High	High	High	Peak Found	High	Peak Found	High	High
High	O75348	V-type proton ATPase subunit G 1 OS=Homo sapiens OX=9606 GN=ATP6V1G1 PE=1 SV=3	ATP6V1G1	0	18.949	31	3	14	3	118	13.7	8.79	274	3	0	3.0918e+06	6.12814e+06	7.25585e+06	7.13244e+06	7.54711e+06	6.1014e+06	8.97941e+06	1.16385e+07	9.83534e+06	High	High	Peak Found	High	High	High	High	High	High
High	P10619	Lysosomal protective protein OS=Homo sapiens OX=9606 GN=CTSA PE=1 SV=2	CTSA	0	18.928	8	4	21	4	480	54.4	6.61	534	4	0	3.2218e+07	3.12656e+07	2.93942e+07	43386368	3.54163e+07	3.50371e+07	3.48622e+07	3.44955e+07	3.11595e+07	High	High	High	High	High	High	High	High	High
High	Q5JWF2	Guanine nucleotide-binding protein G(s) subunit alpha isoforms XLas OS=Homo sapiens OX=9606 GN=GNAS PE=1 SV=2	GNAS	0	18.923	6	6	31	5	1037	111	5.03	613	6	1	3.0146e+07	2.53211e+07	2.83457e+07	1.75996e+07	2.32847e+07	2.12558e+07	2.49843e+07	2.12284e+07	1.75479e+07	High	High	High	High	High	High	High	High	High
High	P26885	Peptidyl-prolyl cis-trans isomerase FKBP2 OS=Homo sapiens OX=9606 GN=FKBP2 PE=1 SV=2	FKBP2	0	18.9	19	3	27	3	142	15.6	9.13	548	3	0	1.98428e+07	1.99853e+07	2.01699e+07	4.08311e+07	2.60307e+07	2.42796e+07	2.07725e+07	2.01176e+07	2.05552e+07	High	High	High	High	High	High	High	High	High
High	P39656	Dolichyl-diphosphooligosaccharide--protein glycosyltransferase 48 kDa subunit OS=Homo sapiens OX=9606 GN=DDOST PE=1 SV=4	DDOST	0	18.87	10	4	24	4	456	50.8	6.55	446	4	0	2.40989e+07	2.44052e+07	2.36151e+07	21543127	2.37907e+07	2.3627e+07	1.94046e+07	1.64548e+07	1.48877e+07	High	High	High	High	High	High	High	High	High
High	Q96S97	Myeloid-associated differentiation marker OS=Homo sapiens OX=9606 GN=MYADM PE=1 SV=2	MYADM	0	18.862	7	1	8	1	322	35.3	8.15	496	1	0	2.03095e+06	1.01249e+06	954908	596069	980730	773433	1.05032e+06	1.11445e+06	1.09155e+06	High	High	Peak Found	Peak Found	High	Peak Found	High	High	High
High	O00584	Ribonuclease T2 OS=Homo sapiens OX=9606 GN=RNASET2 PE=1 SV=2	RNASET2	0	18.846	24	4	12	4	256	29.5	7.08	224	4	0	4.45836e+06	3.56041e+06	1.75771e+06	8.43903e+06	4.16861e+06	1.92321e+06	4.14846e+06	5.82135e+06	4.46103e+06	High	High	Peak Found	High	High	Peak Found	High	High	High
High	P09525	Annexin A4 OS=Homo sapiens OX=9606 GN=ANXA4 PE=1 SV=4	ANXA4	0	18.842	13	3	10	3	319	35.9	6.13	377	3	0	3.1261e+06	3.52933e+06	4.8948e+06	649202	1.26953e+06	3.90598e+06	4.64803e+06	5.81354e+06	6.6402e+06	High	High	High	Peak Found	Peak Found	High	High	High	High
High	Q9C0E8	Endoplasmic reticulum junction formation protein lunapark OS=Homo sapiens OX=9606 GN=LNPK PE=1 SV=2	LNPK	0	18.821	23	4	20	4	428	47.7	5.11	169	4	0	1.17485e+07	1.32199e+07	1.22277e+07	1.00876e+07	1.25228e+07	1.27504e+07	9.27681e+06	9.47623e+06	7.58795e+06	High	High	High	High	High	High	High	High	High
High	P78371	T-complex protein 1 subunit beta OS=Homo sapiens OX=9606 GN=CCT2 PE=1 SV=4	CCT2	0	18.806	11	4	15	4	535	57.5	6.46	135	4	0	8.40826e+06	6.48873e+06	3.99668e+06	3.69758e+06	6.11486e+06	6.18159e+06	7.90054e+06	4.37394e+06	8.88337e+06	High	High	High	High	Peak Found	High	High	High	High
High	Q13347	Eukaryotic translation initiation factor 3 subunit I OS=Homo sapiens OX=9606 GN=EIF3I PE=1 SV=1	EIF3I	0	18.778	13	4	20	4	325	36.5	5.64	401	4	0	1.23048e+07	9.10209e+06	7.57785e+06	9.4048e+06	8.14789e+06	8.71986e+06	1.56272e+07	1.45694e+07	1.49508e+07	High	High	High	High	High	High	High	High	High
High	O43615	Mitochondrial import inner membrane translocase subunit TIM44 OS=Homo sapiens OX=9606 GN=TIMM44 PE=1 SV=2	TIMM44	0	18.729	16	5	22	5	452	51.3	8.32	169	5	0	8.31072e+06	8.98556e+06	6.68109e+06	5.72049e+06	6.5736e+06	6.56894e+06	8.07915e+06	6.24835e+06	6.02966e+06	High	High	High	High	High	High	High	High	High
High	O60220	Mitochondrial import inner membrane translocase subunit Tim8 A OS=Homo sapiens OX=9606 GN=TIMM8A PE=1 SV=1	TIMM8A	0	18.729	44	4	18	4	97	11	5.16	448	4	0	7.96018e+06	7.33204e+06	7.98961e+06	22871942	1.33877e+07	4.29878e+06	1.05781e+07	1.36207e+07	6.14621e+06	High	High	High	High	High	High	High	High	High
High	P13647	Keratin, type II cytoskeletal 5 OS=Homo sapiens OX=9606 GN=KRT5 PE=1 SV=3	KRT5	0	18.714	8	4	13	2	590	62.3	7.74	177	4	0	1.12794e+06	951174	3.42345e+06	5.61157e+06	1.51158e+06	4.02251e+06	4.48527e+06	3.02876e+06	5.34796e+06	Peak Found	Peak Found	Peak Found	High	Peak Found	High	High	Peak Found	Peak Found
High	Q969E4	Transcription elongation factor A protein-like 3 OS=Homo sapiens OX=9606 GN=TCEAL3 PE=1 SV=1	TCEAL3	0	18.71	28	5	17	5	200	22.5	4.92	35	5	0	4.59393e+06	6.34708e+06	6.61975e+06	3.9549e+06	5.52578e+06	7.07362e+06	7.90041e+06	8.77903e+06	8.86543e+06	High	High	High	High	High	High	High	High	High
High	Q9BX68	Adenosine 5'-monophosphoramidase HINT2 OS=Homo sapiens OX=9606 GN=HINT2 PE=1 SV=1	HINT2	0	18.663	33	3	7	3	163	17.2	9.16	87	3	0	297720	349884	276968	2.9397e+06	578090	301273	330327	284562	448287	High	High	High	High	High	Peak Found	High	Peak Found	Peak Found
High	P78559	Microtubule-associated protein 1A OS=Homo sapiens OX=9606 GN=MAP1A PE=1 SV=6	MAP1A	0	18.653	2	4	19	4	2803	305.3	4.92	111	4	0	1.49195e+07	1.26959e+07	1.35387e+07	9.7792e+06	1.44035e+07	1.59076e+07	1.15329e+07	1.1084e+07	1.17551e+07	High	High	High	High	High	High	High	High	High
High	O43837	Isocitrate dehydrogenase [NAD] subunit beta, mitochondrial OS=Homo sapiens OX=9606 GN=IDH3B PE=1 SV=2	IDH3B	0	18.643	12	4	14	4	385	42.2	8.46	174	4	0	6.5417e+06	6.25583e+06	4.49779e+06	6.25264e+06	6.7385e+06	5.26402e+06	6.1017e+06	5.93062e+06	5.89143e+06	High	High	High	High	High	High	High	High	High
High	O75822	Eukaryotic translation initiation factor 3 subunit J OS=Homo sapiens OX=9606 GN=EIF3J PE=1 SV=2	EIF3J	0	18.568	17	4	14	4	258	29	4.83	200	4	0	1.44313e+07	1.44282e+07	1.85822e+07	7.05348e+06	9.12461e+06	1.20338e+07	2.04945e+07	2.01524e+07	2.05835e+07	High	High	High	High	High	Peak Found	High	High	High
High	O75531	Barrier-to-autointegration factor OS=Homo sapiens OX=9606 GN=BANF1 PE=1 SV=1	BANF1	0	18.558	71	6	17	6	89	10.1	6.09	122	6	0	1.36132e+07	1.21204e+07	1.34618e+07	12324300	1.21111e+07	1.33504e+07	1.26619e+07	1.27227e+07	1.44343e+07	High	High	High	High	High	High	High	High	High
High	P37108	Signal recognition particle 14 kDa protein OS=Homo sapiens OX=9606 GN=SRP14 PE=1 SV=2	SRP14	0	18.516	36	4	9	4	136	14.6	10.04	90	4	0	8.20194e+06	7.57054e+06	1.09775e+07	5.27169e+06	6.65548e+06	7.77898e+06	8.99952e+06	1.25645e+07	1.21995e+07	Peak Found	High	Peak Found	High	High	High	Peak Found	High	High
High	O95865	N(G),N(G)-dimethylarginine dimethylaminohydrolase 2 OS=Homo sapiens OX=9606 GN=DDAH2 PE=1 SV=1	DDAH2	0	18.443	24	4	27	4	285	29.6	6.01	496	4	0	9.86613e+06	9.02494e+06	1.11142e+07	1.03182e+07	8.86925e+06	1.03513e+07	1.09765e+07	1.11366e+07	1.34136e+07	High	High	High	High	High	High	High	High	High
High	P48444	Coatomer subunit delta OS=Homo sapiens OX=9606 GN=ARCN1 PE=1 SV=1	ARCN1	0	18.436	11	4	26	4	511	57.2	6.21	222	4	0	5.60132e+06	6.79897e+06	7.48698e+06	3.95766e+06	4.03873e+06	6.81144e+06	6.17445e+06	6.5029e+06	7.43304e+06	High	High	High	High	High	High	High	High	High
High	P09234	U1 small nuclear ribonucleoprotein C OS=Homo sapiens OX=9606 GN=SNRPC PE=1 SV=1	SNRPC	0	18.42	13	2	9	2	159	17.4	9.67	228	2	0	3.59263e+06	5.49067e+06	6.35646e+06	2.49278e+06	6.32005e+06	5.08632e+06	4.23481e+06	3.80666e+06	6.44008e+06	Peak Found	High	High	Peak Found	High	High	High	Peak Found	High
High	Q9NR28	Diablo IAP-binding mitochondrial protein OS=Homo sapiens OX=9606 GN=DIABLO PE=1 SV=1	DIABLO	0	18.41	14	4	17	4	239	27.1	5.9	734	4	0	2.2829e+07	1.84188e+07	1.97252e+07	2.40434e+07	2.45166e+07	2.11218e+07	2.712e+07	2.16904e+07	2.06817e+07	High	High	High	High	High	High	High	High	High
High	Q9NYU2	UDP-glucose:glycoprotein glucosyltransferase 1 OS=Homo sapiens OX=9606 GN=UGGT1 PE=1 SV=3	UGGT1	0	18.391	3	5	12	5	1555	177.1	5.63	130	5	0	7.19183e+06	6.9734e+06	6.89739e+06	5.47725e+06	7.83864e+06	7.35345e+06	5.80001e+06	4.82915e+06	4.87954e+06	High	High	High	High	High	High	High	High	Peak Found
High	Q13409	Cytoplasmic dynein 1 intermediate chain 2 OS=Homo sapiens OX=9606 GN=DYNC1I2 PE=1 SV=3	DYNC1I2	0	18.391	7	2	14	2	638	71.4	5.2	622	2	0	3.75852e+06	3.87559e+06	3.6573e+06	2.56435e+06	3.61852e+06	4.10043e+06	4.31989e+06	4.79117e+06	4.532e+06	High	High	High	High	High	High	High	High	High
High	Q9H0U4	Ras-related protein Rab-1B OS=Homo sapiens OX=9606 GN=RAB1B PE=1 SV=1	RAB1B	0	18.322	28	4	21	3	201	22.2	5.73	118	4	0	2.35368e+07	1.88553e+07	1.66547e+07	1.49905e+07	1.72203e+07	1.59246e+07	2.07539e+07	1.52909e+07	1.51059e+07	High	High	High	High	High	High	High	High	High
High	P09619	Platelet-derived growth factor receptor beta OS=Homo sapiens OX=9606 GN=PDGFRB PE=1 SV=1	PDGFRB	0	18.294	5	5	16	5	1106	123.9	4.98	288	5	0	7.66443e+06	7.30743e+06	6.02656e+06	7.60092e+06	1.10665e+07	1.14348e+07	2.53236e+06	4.07333e+06	2.47346e+06	High	High	High	High	High	High	High	Peak Found	Peak Found
High	Q7Z434	Mitochondrial antiviral-signaling protein OS=Homo sapiens OX=9606 GN=MAVS PE=1 SV=2	MAVS	0	18.213	10	4	14	4	540	56.5	5.52	314	4	0	6.88714e+06	4.35693e+06	4.9286e+06	3.54372e+06	5.75364e+06	5.18296e+06	4.76906e+06	3.98619e+06	5.24082e+06	High	High	High	High	High	High	High	High	High
High	P14384	Carboxypeptidase M OS=Homo sapiens OX=9606 GN=CPM PE=1 SV=2	CPM	0	18.189	14	5	17	5	443	50.5	7.36	203	5	0	7.10165e+06	5.63775e+06	4.92632e+06	7.28482e+06	7.09818e+06	6.52951e+06	5.50998e+06	4.68165e+06	5.43428e+06	High	High	Peak Found	High	High	High	High	High	High
High	P31939	Bifunctional purine biosynthesis protein ATIC OS=Homo sapiens OX=9606 GN=ATIC PE=1 SV=3	ATIC	0	18.184	11	5	11	5	592	64.6	6.71	106	5	0	5.41537e+06	3.24073e+06	6.52626e+06	2.10435e+06	2.86945e+06	2.70729e+06	3.01701e+06	3.26252e+06	5.39298e+06	High	High	High	High	Peak Found	High	High	High	High
High	P38919	Eukaryotic initiation factor 4A-III OS=Homo sapiens OX=9606 GN=EIF4A3 PE=1 SV=4	EIF4A3	0	18.135	7	2	17	1	411	46.8	6.73	421	2	0										Not Found	Not Found	Not Found	Not Found	High	Not Found	Not Found	Not Found	Not Found
High	Q9P2R7	Succinate--CoA ligase [ADP-forming] subunit beta, mitochondrial OS=Homo sapiens OX=9606 GN=SUCLA2 PE=1 SV=3	SUCLA2	0	18.114	9	4	21	4	463	50.3	7.42	243	4	0	1.16192e+07	1.03974e+07	9.82623e+06	9.55942e+06	9.64829e+06	7.65231e+06	8.74155e+06	7.8644e+06	7.72504e+06	High	High	High	High	High	High	High	Peak Found	Peak Found
High	O43715	TP53-regulated inhibitor of apoptosis 1 OS=Homo sapiens OX=9606 GN=TRIAP1 PE=1 SV=1	TRIAP1	0	18.102	51	3	13	3	76	8.8	5.48	100	3	0	5.87782e+06	5.70921e+06	5.27886e+06	1.16607e+07	7.79781e+06	6.04914e+06	6.40243e+06	6.49278e+06	6.83382e+06	Peak Found	High	Peak Found	High	High	High	High	High	High
High	P62081	40S ribosomal protein S7 OS=Homo sapiens OX=9606 GN=RPS7 PE=1 SV=1	RPS7	0	18.102	24	4	29	4	194	22.1	10.1	145	4	0	9.74914e+06	9.45047e+06	9.28658e+06	4.72158e+06	7.35448e+06	8.05939e+06	9.18329e+06	8.69297e+06	8.50853e+06	High	High	High	High	High	High	High	High	High
High	P62070	Ras-related protein R-Ras2 OS=Homo sapiens OX=9606 GN=RRAS2 PE=1 SV=1	RRAS2	0	18.089	21	4	18	3	204	23.4	6.01	480	4	1	1.23019e+07	9.73262e+06	1.04236e+07	7.29268e+06	7.35935e+06	8.73079e+06	9.277e+06	9.16676e+06	8.99761e+06	High	High	High	High	High	High	High	High	High
High	P02765	Alpha-2-HS-glycoprotein OS=Homo sapiens OX=9606 GN=AHSG PE=1 SV=2	AHSG	0	17.963	4	2	11	2	367	39.3	5.72	461	2	0	4.62815e+06	3.74638e+06	4.94338e+06	6.70321e+06	2.64166e+06	3.65911e+06	4.43376e+06	5.84318e+06	6.04208e+06	High	Peak Found	High	High	Peak Found	Peak Found	High	High	High
High	Q969V3	BOS complex subunit NCLN OS=Homo sapiens OX=9606 GN=NCLN PE=1 SV=2	NCLN	0	17.925	8	3	17	3	563	62.9	6.89	375	3	0	5.21546e+06	5.55271e+06	5.14076e+06	4.15976e+06	5.59352e+06	5.65619e+06	5.46667e+06	4.4631e+06	4.29998e+06	High	High	High	High	High	High	High	High	High
High	P84090	Enhancer of rudimentary homolog OS=Homo sapiens OX=9606 GN=ERH PE=1 SV=1	ERH	0	17.881	31	3	21	3	104	12.3	5.92	399	3	0	1.4699e+07	1.13015e+07	1.07502e+07	1.16483e+07	1.72111e+07	1.35112e+07	9.0183e+06	1.04479e+07	1.27927e+07	High	High	High	High	High	High	High	High	High
High	Q99733	Nucleosome assembly protein 1-like 4 OS=Homo sapiens OX=9606 GN=NAP1L4 PE=1 SV=1	NAP1L4	0	17.866	7	3	10	2	375	42.8	4.69	253	3	1	8.23162e+06	4.02891e+06	9.25125e+06	9.43911e+06	3.76971e+06	6.82083e+06	8.55283e+06	9.0995e+06	1.14275e+07	Peak Found	Not Found	High	High	Not Found	High	High	High	Peak Found
High	P51571	Translocon-associated protein subunit delta OS=Homo sapiens OX=9606 GN=SSR4 PE=1 SV=1	SSR4	0	17.82	13	3	20	3	173	19	6.15	586	3	0	5.71548e+06	5.38126e+06	5.75343e+06	6.23102e+06	7.66005e+06	7.4339e+06	4.86597e+06	4.26975e+06	4.62056e+06	High	High	High	High	High	High	High	High	High
High	O94905	Erlin-2 OS=Homo sapiens OX=9606 GN=ERLIN2 PE=1 SV=1	ERLIN2	0	17.777	12	4	20	2	339	37.8	5.62	517	4	0	7.19494e+06	4.53811e+06	4.6059e+06	4.38279e+06	5.35686e+06	5.78613e+06	6.6651e+06	4.78355e+06	3.92782e+06	High	High	High	High	High	High	High	High	High
High	Q63ZY3	KN motif and ankyrin repeat domain-containing protein 2 OS=Homo sapiens OX=9606 GN=KANK2 PE=1 SV=1	KANK2	0	17.738	5	4	15	4	851	91.1	5.63	184	4	0	4.3275e+06	3.49475e+06	4.20525e+06	3.52158e+06	3.69028e+06	4.355e+06	2.14625e+06	3.65877e+06	1.73203e+06	High	High	High	High	High	High	High	Peak Found	High
High	Q14204	Cytoplasmic dynein 1 heavy chain 1 OS=Homo sapiens OX=9606 GN=DYNC1H1 PE=1 SV=5	DYNC1H1	0	17.698	1	4	16	4	4646	532.1	6.4	82	4	0	4.73773e+06	4.72861e+06	4.81592e+06	2.84039e+06	3.72904e+06	3.93674e+06	3.84741e+06	4.52001e+06	4.13281e+06	High	High	High	High	High	High	High	High	High
High	Q9UNL2	Translocon-associated protein subunit gamma OS=Homo sapiens OX=9606 GN=SSR3 PE=1 SV=1	SSR3	0	17.696	15	3	21	3	185	21.1	9.61	606	3	0	3.21633e+06	3.95684e+06	4.01603e+06	3.02946e+06	4.79372e+06	4.47443e+06	3.61691e+06	3.14197e+06	3.16114e+06	High	High	High	High	High	High	High	High	High
High	Q9Y520	Protein PRRC2C OS=Homo sapiens OX=9606 GN=PRRC2C PE=1 SV=4	PRRC2C	0	17.688	2	4	12	4	2896	316.7	9.13	123	4	0	3.33259e+06	5.58906e+06	4.61871e+06	2.3701e+06	2.82995e+06	3.72488e+06	3.80134e+06	3.69416e+06	3.60407e+06	High	High	High	High	Peak Found	Peak Found	Peak Found	High	High
High	O75821	Eukaryotic translation initiation factor 3 subunit G OS=Homo sapiens OX=9606 GN=EIF3G PE=1 SV=2	EIF3G	0	17.607	16	4	15	4	320	35.6	6.13	100	4	0	5.64514e+06	6.42987e+06	6.32216e+06	4.68622e+06	5.30835e+06	5.82227e+06	6.44657e+06	6.21739e+06	7.05663e+06	High	High	High	High	High	High	High	High	High
High	Q9UHA4	Ragulator complex protein LAMTOR3 OS=Homo sapiens OX=9606 GN=LAMTOR3 PE=1 SV=1	LAMTOR3	0	17.593	41	3	10	3	124	13.6	7.34	64	3	0	2.73535e+06	3.62793e+06	3.46094e+06	5337256	3.97168e+06	3.47471e+06	3.74599e+06	4.12132e+06	4.51135e+06	Peak Found	High	Peak Found	High	High	High	High	Peak Found	High
High	P18031	Tyrosine-protein phosphatase non-receptor type 1 OS=Homo sapiens OX=9606 GN=PTPN1 PE=1 SV=1	PTPN1	0	17.59	6	2	21	2	435	49.9	6.27	219	2	0	4.30151e+06	4.44079e+06	3.993e+06	3.8124e+06	4.57e+06	4.60284e+06	4.06512e+06	3.40885e+06	3.54235e+06	High	High	High	High	High	High	High	High	High
High	Q8N129	Protein canopy homolog 4 OS=Homo sapiens OX=9606 GN=CNPY4 PE=1 SV=1	CNPY4	0	17.54	19	4	10	4	248	28.3	4.64	205	4	0	7.00035e+06	6.37825e+06	6.91837e+06	11488263	8.63249e+06	7.2501e+06	8.78735e+06	8.58708e+06	8.5025e+06	High	Peak Found	High	High	High	Peak Found	High	High	High
High	P49257	Protein ERGIC-53 OS=Homo sapiens OX=9606 GN=LMAN1 PE=1 SV=2	LMAN1	0	17.523	12	4	14	4	510	57.5	6.77	104	4	0	1.39514e+07	1.07432e+07	1.16533e+07	1.06448e+07	1.49136e+07	1.39145e+07	9.94444e+06	7.94479e+06	8.0466e+06	High	High	High	High	High	High	High	High	High
High	O60488	Long-chain-fatty-acid--CoA ligase 4 OS=Homo sapiens OX=9606 GN=ACSL4 PE=1 SV=2	ACSL4	0	17.517	7	4	21	3	711	79.1	8.38	161	4	1	2.96119e+06	3.7198e+06	2.37339e+06	2.12598e+06	2.52418e+06	2.31757e+06	2.69622e+06	2.92914e+06	1.93751e+06	High	High	High	High	High	High	High	High	High
High	Q8ND94	LRRN4 C-terminal-like protein OS=Homo sapiens OX=9606 GN=LRRN4CL PE=2 SV=1	LRRN4CL	0	17.455	16	3	10	3	238	25.2	6.51	201	3	0	8.3259e+06	1.15262e+07	8.41799e+06	4.90435e+06	1.04373e+07	6.827e+06	9.65067e+06	7.44161e+06	6.81096e+06	High	High	High	Peak Found	High	High	High	Peak Found	High
High	P62244	40S ribosomal protein S15a OS=Homo sapiens OX=9606 GN=RPS15A PE=1 SV=2	RPS15A	0	17.438	17	4	28	4	130	14.8	10.13	557	4	0	2.33445e+07	2.49567e+07	1.96243e+07	1.35488e+07	1.8664e+07	2.15398e+07	2.23986e+07	2.24575e+07	2.08021e+07	High	High	High	High	High	High	High	High	High
High	P02768	Albumin OS=Homo sapiens OX=9606 GN=ALB PE=1 SV=2	ALB	0	17.39	7	4	17	4	609	69.3	6.28	275	4	0	1.84018e+07	1.32394e+07	1.6605e+07	23776888	1.59654e+07	1.51696e+07	2.83495e+07	2.39303e+07	2.08357e+07	High	High	High	High	High	High	High	High	High
High	P02787	Serotransferrin OS=Homo sapiens OX=9606 GN=TF PE=1 SV=4	TF	0	17.333	5	4	9	4	698	77	7.12	86	4	0	2.90207e+06	4.63568e+06	2.81425e+06	2.98007e+06	4.15786e+06	3.15188e+06	2.51206e+06	2.38005e+06	1.51724e+06	High	High	High	Peak Found	High	High	Peak Found	Peak Found	Peak Found
High	Q9UK76	Jupiter microtubule associated homolog 1 OS=Homo sapiens OX=9606 GN=JPT1 PE=1 SV=3	JPT1	0	17.274	38	3	14	3	154	16	5.6	165	3	0	4.08499e+06	6.54779e+06	8.09707e+06	2.92198e+06	4.30108e+06	5.53639e+06	4.90101e+06	6.71114e+06	9.24269e+06	High	High	High	High	Peak Found	High	High	High	High
High	Q13247	Serine/arginine-rich splicing factor 6 OS=Homo sapiens OX=9606 GN=SRSF6 PE=1 SV=2	SRSF6	0	17.265	13	4	26	2	344	39.6	11.43	470	4	0	6.53487e+06	7.66883e+06	7.54806e+06	6.59118e+06	3.99366e+06	6.85273e+06	1.02055e+07	9.40922e+06	9.41226e+06	High	High	High	High	High	High	High	High	High
High	P49790	Nuclear pore complex protein Nup153 OS=Homo sapiens OX=9606 GN=NUP153 PE=1 SV=2	NUP153	0	17.259	4	4	15	4	1475	153.8	8.73	123	4	0	2.26483e+06	2.73019e+06	2.14603e+06	2.74134e+06	2.53482e+06	2.85098e+06	2.066e+06	2.24027e+06	1.00431e+06	High	High	High	High	High	High	High	High	High
High	O43395	U4/U6 small nuclear ribonucleoprotein Prp3 OS=Homo sapiens OX=9606 GN=PRPF3 PE=1 SV=2	PRPF3	0	17.254	5	3	16	3	683	77.5	9.5	137	3	0	5.02696e+06	4.45736e+06	4.61581e+06	2.23976e+06	3.3896e+06	4.18231e+06	2.1654e+06	2.04918e+06	2.03472e+06	High	High	High	High	High	High	High	High	High
High	Q9P015	39S ribosomal protein L15, mitochondrial OS=Homo sapiens OX=9606 GN=MRPL15 PE=1 SV=1	MRPL15	0	17.219	22	5	29	5	296	33.4	10.01	136	5	0	4.41524e+06	5.05077e+06	4.5845e+06	2.81484e+06	5.00317e+06	4.7222e+06	4.15318e+06	4.36948e+06	4.15053e+06	High	High	High	High	High	High	High	High	High
High	P52565	Rho GDP-dissociation inhibitor 1 OS=Homo sapiens OX=9606 GN=ARHGDIA PE=1 SV=3	ARHGDIA	0	17.159	23	3	15	3	204	23.2	5.11	362	3	0	4.88803e+06	5.38154e+06	5.90624e+06	4.52633e+06	3.43737e+06	5.4842e+06	6.0687e+06	6.15485e+06	1.25034e+07	High	High	High	High	Peak Found	High	High	High	High
High	P60900	Proteasome subunit alpha type-6 OS=Homo sapiens OX=9606 GN=PSMA6 PE=1 SV=1	PSMA6	0	17.149	22	4	11	4	246	27.4	6.76	169	4	0	4.58964e+06	3.08163e+06	4.15486e+06	4.16233e+06	2.93272e+06	3.70646e+06	4.82371e+06	5.42336e+06	5.61517e+06	High	Peak Found	Peak Found	High	Peak Found	High	High	High	High
High	O00767	Stearoyl-CoA desaturase OS=Homo sapiens OX=9606 GN=SCD PE=1 SV=2	SCD	0	17.144	16	3	15	3	359	41.5	9	352	3	0	8.50816e+06	1.51053e+07	4.11914e+06	2.28435e+06	4.86783e+06	1.20439e+07	2.5701e+06	2.87209e+06	2.58574e+06	High	High	High	High	High	High	High	High	High
High	Q9Y5J7	Mitochondrial import inner membrane translocase subunit Tim9 OS=Homo sapiens OX=9606 GN=TIMM9 PE=1 SV=1	TIMM9	0	17.133	27	2	25	2	89	10.4	7.21	516	2	0	9.36733e+06	8.03268e+06	6.7131e+06	1.83195e+07	8.84004e+06	7.71482e+06	9.67022e+06	9.51392e+06	1.02099e+07	High	High	High	High	High	High	High	High	High
High	O96000	NADH dehydrogenase [ubiquinone] 1 beta subcomplex subunit 10 OS=Homo sapiens OX=9606 GN=NDUFB10 PE=1 SV=3	NDUFB10	0	17.1	29	4	14	4	172	20.8	8.48	339	4	0	1.13482e+07	9.03177e+06	7.88982e+06	7.16787e+06	8.55551e+06	8.19554e+06	7.30823e+06	6.65094e+06	4.54412e+06	High	High	High	High	High	High	High	High	High
High	P35556	Fibrillin-2 OS=Homo sapiens OX=9606 GN=FBN2 PE=1 SV=3	FBN2	0	17.099	2	4	20	2	2912	314.6	4.86	517	4	0	2.09021e+06	2.44771e+06	2.10743e+06	1.02537e+06	1.34157e+06	1.32128e+06	1.9796e+06	1.67844e+06	1.85903e+06	High	High	Peak Found	Peak Found	High	High	High	High	High
High	Q8WW12	PEST proteolytic signal-containing nuclear protein OS=Homo sapiens OX=9606 GN=PCNP PE=1 SV=2	PCNP	0	17.096	19	2	11	2	178	18.9	7.49	142	2	0	5.21203e+06	6.61575e+06	7.55408e+06	3.89735e+06	5.56039e+06	6.57335e+06	8.49162e+06	8.93545e+06	8.67473e+06	Peak Found	High	High	High	Peak Found	High	High	High	High
High	P67775	Serine/threonine-protein phosphatase 2A catalytic subunit alpha isoform OS=Homo sapiens OX=9606 GN=PPP2CA PE=1 SV=1	PPP2CA	0	17.08	14	3	14	3	309	35.6	5.54	221	3	0	2.32082e+06	1.96957e+06	2.07364e+06	1.77175e+06	1.9706e+06	2.88659e+06	2.40413e+06	2.87696e+06	4.1993e+06	High	High	High	High	High	High	High	High	High
High	Q92504	Zinc transporter SLC39A7 OS=Homo sapiens OX=9606 GN=SLC39A7 PE=1 SV=2	SLC39A7	0	17.043	3	2	22	2	469	50.1	6.87	302	2	0	1.13307e+07	8.85928e+06	9.71276e+06	8.66894e+06	9.61471e+06	1.07249e+07	9.79753e+06	8.45572e+06	7.88889e+06	High	High	High	High	High	High	High	High	High
High	P26447	Protein S100-A4 OS=Homo sapiens OX=9606 GN=S100A4 PE=1 SV=1	S100A4	0	17.034	23	2	26	2	101	11.7	6.11	363	2	0	6.96878e+06	7.21172e+06	8.1867e+06	5.36629e+06	6.12077e+06	9.97099e+06	5.78925e+06	6.85913e+06	1.09843e+07	High	High	High	High	High	High	High	High	High
High	P06280	Alpha-galactosidase A OS=Homo sapiens OX=9606 GN=GLA PE=1 SV=1	GLA	0	16.982	9	3	14	3	429	48.7	5.6	253	3	0	2.16239e+06	2.18027e+06	2.45267e+06	3.42429e+06	3.04748e+06	3.18096e+06	2.6702e+06	3.05221e+06	3.15123e+06	High	High	Peak Found	High	High	High	High	High	High
High	P63167	Dynein light chain 1, cytoplasmic OS=Homo sapiens OX=9606 GN=DYNLL1 PE=1 SV=1	DYNLL1	0	16.945	33	3	26	1	89	10.4	7.4	444	3	0	3.04504e+06	3.31484e+06	3.61242e+06	2.56206e+06	2.71408e+06	2.66222e+06	3.11189e+06	3.30922e+06	2.43359e+06	High	High	High	High	High	High	High	High	High
High	P26583	High mobility group protein B2 OS=Homo sapiens OX=9606 GN=HMGB2 PE=1 SV=2	HMGB2	0	16.93	19	4	21	1	209	24	7.81	456	4	0	2.59998e+06	3.17471e+06	2.68289e+06	1951115	2.02252e+06	1.97967e+06	1.88304e+06	2.09219e+06	2.14775e+06	High	Peak Found	High	High	Peak Found	Peak Found	High	Peak Found	Peak Found
High	Q9Y639	Neuroplastin OS=Homo sapiens OX=9606 GN=NPTN PE=1 SV=2	NPTN	0	16.924	10	3	27	3	398	44.4	7.99	498	3	0	1.25545e+07	1.17146e+07	1.22592e+07	1.22709e+07	1.36044e+07	1.22474e+07	1.19522e+07	1.14621e+07	1.12637e+07	High	High	High	High	High	High	High	High	High
High	Q9P0K7	Ankycorbin OS=Homo sapiens OX=9606 GN=RAI14 PE=1 SV=2	RAI14	0	16.91	5	4	10	4	980	110	6.21	275	4	0	2.77177e+06	2.37129e+06	2.39869e+06	2.60781e+06	2.31728e+06	2.48937e+06	1.96086e+06	1.80934e+06	1.58007e+06	High	High	High	High	Peak Found	High	High	Peak Found	High
High	Q96CT7	Coiled-coil domain-containing protein 124 OS=Homo sapiens OX=9606 GN=CCDC124 PE=1 SV=1	CCDC124	0	16.908	25	4	17	4	223	25.8	9.54	336	4	0	4.80341e+06	5.50194e+06	6.29352e+06	4.14975e+06	4.74175e+06	5.29054e+06	6.70137e+06	7.74384e+06	7.71824e+06	High	High	High	High	High	High	High	High	High
High	Q9Y4G6	Talin-2 OS=Homo sapiens OX=9606 GN=TLN2 PE=1 SV=4	TLN2	0	16.878	2	4	11	2	2542	271.4	5.57	152	4	0	2.14849e+06	2.21422e+06	1.38083e+06	1.41671e+06	1.65178e+06	1.68956e+06	2.17106e+06	1.88069e+06	2.14421e+06	High	Peak Found	High	Peak Found	High	Peak Found	Peak Found	Peak Found	High
High	P12532	Creatine kinase U-type, mitochondrial OS=Homo sapiens OX=9606 GN=CKMT1A PE=1 SV=1	CKMT1A	0	16.87	20	4	12	3	417	47	8.34	158	4	1	2.1948e+06	4.69195e+06	1.97134e+06	4.03785e+06	2.86331e+06	2.09366e+06	2.10273e+06	2.03265e+06	2.31481e+06	Peak Found	High	Peak Found	High	Peak Found	Peak Found	Peak Found	Peak Found	High
High	Q8WWX9	Selenoprotein M OS=Homo sapiens OX=9606 GN=SELENOM PE=1 SV=3	SELENOM	0	16.856	32	4	10	4	145	16.2	5.54	96	4	0	914906	906699	690993	3.17957e+06	2.08304e+06	1.60377e+06	841368	327992	428266	Peak Found	High	High	High	High	High	High	Peak Found	High
High	P31689	DnaJ homolog subfamily A member 1 OS=Homo sapiens OX=9606 GN=DNAJA1 PE=1 SV=2	DNAJA1	0	16.851	9	4	11	4	397	44.8	7.08	169	4	0	739806	1.698e+06	1.47714e+06	905267	603239	1.02483e+06	1.42832e+06	1.45479e+06	2.12874e+06	High	High	High	High	High	Peak Found	Peak Found	High	High
High	P05106	Integrin beta-3 OS=Homo sapiens OX=9606 GN=ITGB3 PE=1 SV=2	ITGB3	0	16.822	5	2	9	2	788	87	5.24	134	2	0	5.5699e+06	4.52764e+06	5.97792e+06	5.288e+06	7.93823e+06	6.66744e+06	6.36378e+06	5.67483e+06	4.58831e+06	High	Peak Found	High	High	High	Peak Found	Peak Found	High	Peak Found
High	P06858	Lipoprotein lipase OS=Homo sapiens OX=9606 GN=LPL PE=1 SV=1	LPL	0	16.808	14	4	9	4	475	53.1	8.15	69	4	0	5.02826e+06	5.54821e+06	5.82144e+06	2.79646e+06	6.11792e+06	3.86377e+06	3.75496e+06	5.1092e+06	3.06077e+06	High	High	High	Peak Found	Peak Found	Peak Found	Peak Found	High	High
High	A0FGR8	Extended synaptotagmin-2 OS=Homo sapiens OX=9606 GN=ESYT2 PE=1 SV=1	ESYT2	0	16.804	5	3	15	3	921	102.3	9.26	322	3	0	9.54925e+06	1.04772e+07	9.60086e+06	7.41633e+06	7.81826e+06	8.88551e+06	6.69084e+06	7.35518e+06	6.98454e+06	High	High	High	High	High	High	High	High	High
High	P51608	Methyl-CpG-binding protein 2 OS=Homo sapiens OX=9606 GN=MECP2 PE=1 SV=1	MECP2	0	16.795	14	4	11	4	486	52.4	9.95	66	4	0	5.49408e+06	5.51723e+06	5.67299e+06	4.01992e+06	4.93498e+06	5.17895e+06	4.71118e+06	3.12502e+06	4.29122e+06	High	High	High	Peak Found	High	High	Peak Found	Peak Found	High
High	P62854	40S ribosomal protein S26 OS=Homo sapiens OX=9606 GN=RPS26 PE=1 SV=3	RPS26	0	16.742	34	4	36	4	115	13	11	76	4	0	2.83285e+07	2.55381e+07	2.23989e+07	1.56005e+07	2.11613e+07	2.34579e+07	2.51995e+07	2.58085e+07	2.4387e+07	High	High	High	High	High	High	High	High	High
High	Q8N357	Solute carrier family 35 member F6 OS=Homo sapiens OX=9606 GN=SLC35F6 PE=1 SV=1	SLC35F6	0	16.672	7	2	26	2	371	40.2	6.93	762	2	0	4.79371e+07	4.66914e+07	5.22707e+07	34602384	5.5268e+07	5.32892e+07	5.86861e+07	5.75569e+07	5.30425e+07	High	High	High	High	High	High	High	High	High
High	P15104	Glutamine synthetase OS=Homo sapiens OX=9606 GN=GLUL PE=1 SV=4	GLUL	0	16.613	14	4	15	4	373	42	6.89	307	4	0	3.57301e+06	5.65292e+06	7.77773e+06	1.08233e+06	2.69274e+06	1.1718e+06	1.33821e+06	3.49353e+06	9.69216e+06	High	High	High	High	High	High	High	High	High
High	Q9NR56	Muscleblind-like protein 1 OS=Homo sapiens OX=9606 GN=MBNL1 PE=1 SV=2	MBNL1	0	16.534	12	4	19	4	388	41.8	8.9	259	4	0	6.67269e+06	8.93376e+06	9.10952e+06	3.88538e+06	5.59092e+06	6.68606e+06	8.83624e+06	9.76529e+06	8.88257e+06	High	High	High	High	High	High	High	High	High
High	Q08431	Lactadherin OS=Homo sapiens OX=9606 GN=MFGE8 PE=1 SV=3	MFGE8	0	16.524	12	3	11	3	387	43.1	8.15	173	3	0	4.29723e+06	2.98812e+06	3.15291e+06	3.62534e+06	4.11604e+06	3.68558e+06	2.05673e+06	1.73603e+06	2.03527e+06	High	High	Peak Found	High	High	High	High	High	High
High	P13611	Versican core protein OS=Homo sapiens OX=9606 GN=VCAN PE=1 SV=3	VCAN	0	16.51	1	4	17	4	3396	372.6	4.51	312	4	0	1.4954e+07	1.35639e+07	1.36507e+07	1.50366e+07	1.58601e+07	1.22775e+07	1.58431e+07	1.64411e+07	1.15851e+07	High	High	High	High	High	High	High	High	High
High	P21810	Biglycan OS=Homo sapiens OX=9606 GN=BGN PE=1 SV=2	BGN	0	16.498	10	4	11	4	368	41.6	7.52	305	4	0	1.21168e+07	1.27344e+07	1.24925e+07	1.57382e+07	2.0064e+07	1.4179e+07	1.17845e+07	1.44465e+07	1.18602e+07	High	High	High	High	High	High	High	High	High
High	Q9Y3B9	RRP15-like protein OS=Homo sapiens OX=9606 GN=RRP15 PE=1 SV=2	RRP15	0	16.472	12	3	18	3	282	31.5	5.52	141	3	0	3.83825e+06	5.13564e+06	4.32114e+06	4.29485e+06	4.5858e+06	4.65783e+06	6.33547e+06	5.82679e+06	5.22937e+06	High	High	Peak Found	High	High	High	High	High	High
High	Q99757	Thioredoxin, mitochondrial OS=Homo sapiens OX=9606 GN=TXN2 PE=1 SV=2	TXN2	0	16.47	27	3	8	3	166	18.4	8.29	101	3	0	4.0918e+06	1.82349e+06	2.57279e+06	4.33436e+06	2.7627e+06	2.55677e+06	1.03125e+06	1.40958e+06	1.31176e+06	High	Peak Found	High	High	High	High	Peak Found	Peak Found	Peak Found
High	O75955	Flotillin-1 OS=Homo sapiens OX=9606 GN=FLOT1 PE=1 SV=3	FLOT1	0	16.469	8	4	20	4	427	47.3	7.49	245	4	0	1.077e+07	8.17792e+06	7.50792e+06	6.26249e+06	8.33542e+06	7.39767e+06	1.09578e+07	7.88626e+06	4.97721e+06	High	High	High	High	High	High	High	High	Peak Found
High	O00217	NADH dehydrogenase [ubiquinone] iron-sulfur protein 8, mitochondrial OS=Homo sapiens OX=9606 GN=NDUFS8 PE=1 SV=1	NDUFS8	0	16.421	13	2	10	2	210	23.7	6.34	372	2	0	1.40124e+06	1.60942e+06	594396	1.42349e+06	1.90376e+06	684774	594790	549047	805396	High	High	High	High	High	High	High	Peak Found	High
High	P62891	60S ribosomal protein L39 OS=Homo sapiens OX=9606 GN=RPL39 PE=1 SV=2	RPL39	0	16.419	25	3	30	3	51	6.4	12.56	138	3	0	3.88223e+07	4.89502e+07	4.47254e+07	2.76871e+07	3.66425e+07	4.45324e+07	4.83508e+07	4.64875e+07	4.64598e+07	High	High	High	High	High	High	High	High	High
High	Q96KR1	Zinc finger RNA-binding protein OS=Homo sapiens OX=9606 GN=ZFR PE=1 SV=2	ZFR	0	16.389	5	4	6	4	1074	116.9	9.04	103	4	0	4.65218e+06	4.47174e+06	1.15449e+06	2.37127e+06	2.87746e+06	3.1087e+06		1.16927e+06	943033	High	Peak Found	Peak Found	High	High	High	High	Peak Found	High
High	O95819	Mitogen-activated protein kinase kinase kinase kinase 4 OS=Homo sapiens OX=9606 GN=MAP4K4 PE=1 SV=2	MAP4K4	0	16.376	6	4	10	4	1239	142	7.46	198	4	0	3.74853e+06	4.09843e+06	3.50341e+06	1.98853e+06	2.86412e+06	3.543e+06	4.30232e+06	4.68204e+06	4.8997e+06	High	Peak Found	High	Peak Found	Peak Found	High	High	High	High
High	P98172	Ephrin-B1 OS=Homo sapiens OX=9606 GN=EFNB1 PE=1 SV=1	EFNB1	0	16.352	14	3	21	3	346	38	8.94	518	3	0	3.16105e+06	3.17727e+06	2.3141e+06	1.72923e+06	2.256e+06	2.68908e+06	2.78792e+06	3.59449e+06	2.57624e+06	High	High	High	High	High	High	High	High	High
High	Q14974	Importin subunit beta-1 OS=Homo sapiens OX=9606 GN=KPNB1 PE=1 SV=2	KPNB1	0	16.313	4	3	20	3	876	97.1	4.78	601	3	0	1.24923e+07	1.29095e+07	1.25892e+07	6.70144e+06	8.65673e+06	1.01037e+07	1.22862e+07	1.26657e+07	1.23369e+07	High	High	High	High	High	High	High	High	High
High	P10599	Thioredoxin OS=Homo sapiens OX=9606 GN=TXN PE=1 SV=3	TXN	0	16.292	24	4	21	4	105	11.7	4.92	182	4	0	6.54019e+06	8.41879e+06	9.29873e+06	3.84108e+06	6.24488e+06	7.75307e+06	1.1557e+07	1.51515e+07	2.01297e+07	High	High	High	High	High	High	High	High	High
High	Q96HC4	PDZ and LIM domain protein 5 OS=Homo sapiens OX=9606 GN=PDLIM5 PE=1 SV=5	PDLIM5	0	16.262	9	4	9	4	596	63.9	8.21	59	4	0	5.36117e+06	6.5083e+06	7.80561e+06	2.39307e+06	4.94159e+06	6.20146e+06	5.5742e+06	6.19205e+06	7.19229e+06	High	High	High	Peak Found	High	Peak Found	Peak Found	High	High
High	P54802	Alpha-N-acetylglucosaminidase OS=Homo sapiens OX=9606 GN=NAGLU PE=1 SV=2	NAGLU	0	16.229	9	4	15	4	743	82.2	6.65	277	4	0	5.86962e+06	5.40819e+06	5.79371e+06	6.30845e+06	6.17681e+06	6.79366e+06	6.80256e+06	7.16067e+06	6.85228e+06	High	High	High	High	High	High	High	High	High
High	Q8NBX0	Saccharopine dehydrogenase-like oxidoreductase OS=Homo sapiens OX=9606 GN=SCCPDH PE=1 SV=1	SCCPDH	0	16.175	6	3	26	3	429	47.1	9.14	264	3	0	8.33523e+06	8.79714e+06	7.6365e+06	5.37722e+06	6.90705e+06	7.13711e+06	7.4261e+06	6.28928e+06	5.36906e+06	High	High	High	High	High	High	High	High	High
High	P61513	60S ribosomal protein L37a OS=Homo sapiens OX=9606 GN=RPL37A PE=1 SV=2	RPL37A	0	16.123	43	3	18	3	92	10.3	10.43	486	3	0	1.44031e+07	1.28648e+07	1.16126e+07	5.79946e+06	9.46017e+06	1.18399e+07	1.19295e+07	1.13812e+07	1.04508e+07	High	High	High	Peak Found	High	High	High	High	High
High	Q9UHV9	Prefoldin subunit 2 OS=Homo sapiens OX=9606 GN=PFDN2 PE=1 SV=1	PFDN2	0	16.121	22	3	9	3	154	16.6	6.58	293	3	0	3.82794e+06	2.93474e+06	3.31419e+06	5.90658e+06	3.15407e+06	3.90444e+06	4.31275e+06	5.46574e+06	6.59576e+06	High	Peak Found	High	High	High	High	High	High	High
High	P19367	Hexokinase-1 OS=Homo sapiens OX=9606 GN=HK1 PE=1 SV=3	HK1	0	16.106	7	5	26	4	917	102.4	6.8	331	5	1	1.49179e+07	1.59337e+07	1.53811e+07	1.03135e+07	1.56839e+07	1.58465e+07	1.83322e+07	1.74893e+07	1.68937e+07	High	High	High	High	High	High	High	High	High
High	P08236	Beta-glucuronidase OS=Homo sapiens OX=9606 GN=GUSB PE=1 SV=2	GUSB	0	16.032	6	4	23	4	651	74.7	7.02	392	4	0	7.16433e+06	7.72859e+06	8.58436e+06	8.59118e+06	9.29788e+06	7.42372e+06	8.18022e+06	1.01747e+07	8.58768e+06	High	High	High	High	High	High	High	High	High
High	Q9HAV0	Guanine nucleotide-binding protein subunit beta-4 OS=Homo sapiens OX=9606 GN=GNB4 PE=1 SV=3	GNB4	0	16.031	7	2	13	1	340	37.5	6	448	2	0	1.83713e+06	1.51651e+06	1.59596e+06	2.6764e+06	2.17368e+06	2.10513e+06	1.77537e+06	1.83932e+06	1.72993e+06	Peak Found	Peak Found	High	High	Peak Found	High	Peak Found	Peak Found	Peak Found
High	Q09028	Histone-binding protein RBBP4 OS=Homo sapiens OX=9606 GN=RBBP4 PE=1 SV=3	RBBP4	0	16.023	10	3	9	3	425	47.6	4.89	154	3	0	4.4412e+06	4.26914e+06	3.96547e+06	6.88092e+06	4.75742e+06	4.19697e+06	3.36428e+06	3.79275e+06	5.79172e+06	High	Peak Found	High	High	High	Peak Found	Peak Found	Peak Found	High
High	P20339	Ras-related protein Rab-5A OS=Homo sapiens OX=9606 GN=RAB5A PE=1 SV=2	RAB5A	0	16.018	17	3	16	3	215	23.6	8.15	184	3	0	4.14549e+06	4.64161e+06	4.49199e+06	4.03032e+06	4.71214e+06	5.02529e+06	4.69839e+06	4.565e+06	4.03398e+06	High	High	High	High	High	High	High	High	High
High	Q15907	Ras-related protein Rab-11B OS=Homo sapiens OX=9606 GN=RAB11B PE=1 SV=4	RAB11B	0	15.904	18	3	18	3	218	24.5	5.94	202	3	0	7.78304e+06	6.28438e+06	6.87028e+06	7.40746e+06	7.18558e+06	7.0776e+06	7.16286e+06	5.88956e+06	4.65014e+06	High	High	High	High	High	High	High	High	Peak Found
High	P55884	Eukaryotic translation initiation factor 3 subunit B OS=Homo sapiens OX=9606 GN=EIF3B PE=1 SV=3	EIF3B	0	15.898	4	3	15	3	814	92.4	5	443	3	0	1.57393e+06	2.97961e+06	3.45745e+06	1.20678e+06	1.30158e+06	2.60224e+06	2.88031e+06	3.4032e+06	3.74943e+06	High	High	High	High	High	High	High	High	High
High	Q93052	Lipoma-preferred partner OS=Homo sapiens OX=9606 GN=LPP PE=1 SV=1	LPP	0	15.835	9	4	6	4	612	65.7	7.37	40	4	0	3.49321e+06	4.524e+06	5.80184e+06	2.72283e+06	3.96391e+06	5.60183e+06	4.87488e+06	5.0939e+06	6.10298e+06	Peak Found	Peak Found	Peak Found	Peak Found	Peak Found	High	High	Peak Found	High
High	P09132	Signal recognition particle 19 kDa protein OS=Homo sapiens OX=9606 GN=SRP19 PE=1 SV=3	SRP19	0	15.746	19	3	17	3	144	16.1	9.85	448	3	0	1.70885e+06	2.5688e+06	2.85918e+06	1.63777e+06	816188	1.96358e+06	1.57477e+06	2.54801e+06	5.28445e+06	High	High	High	High	High	High	High	High	High
High	Q15020	Squamous cell carcinoma antigen recognized by T-cells 3 OS=Homo sapiens OX=9606 GN=SART3 PE=1 SV=1	SART3	0	15.728	5	2	15	2	963	109.9	5.57	319	2	0	4.8592e+06	5.24017e+06	6.06066e+06	4.26412e+06	5.45934e+06	6.19563e+06	6.59786e+06	6.44518e+06	6.41954e+06	High	High	High	High	High	High	High	High	High
High	P15090	Fatty acid-binding protein, adipocyte OS=Homo sapiens OX=9606 GN=FABP4 PE=1 SV=3	FABP4	0	15.671	30	3	15	3	132	14.7	7.14	417	3	0	6.90764e+06	6.58303e+06	8.1958e+06	7.53162e+06	4.79006e+06	7.62102e+06	7.36922e+06	1.21078e+07	1.84491e+07	High	High	High	High	High	High	High	High	High
High	Q92598	Heat shock protein 105 kDa OS=Homo sapiens OX=9606 GN=HSPH1 PE=1 SV=1	HSPH1	0	15.652	5	4	11	3	858	96.8	5.39	66	4	0	2.66681e+06	2.31006e+06	2.32648e+06	1635304	2.61005e+06		3.1955e+06	3.58748e+06	4.90847e+06	High	High	High	Peak Found	High	Not Found	High	High	High
High	O95965	Integrin beta-like protein 1 OS=Homo sapiens OX=9606 GN=ITGBL1 PE=2 SV=1	ITGBL1	0	15.631	9	3	4	3	494	53.9	5.64	91	3	0	1.5725e+06	785623	4.53981e+06	2.76528e+06	3.23234e+06	3.93447e+06	1.37452e+06	1.33108e+06	2.71965e+06	Peak Found	Peak Found	Peak Found	High	High	Peak Found	Peak Found	High	Peak Found
High	Q9Y3Y2	Chromatin target of PRMT1 protein OS=Homo sapiens OX=9606 GN=CHTOP PE=1 SV=2	CHTOP	0	15.612	17	3	13	3	248	26.4	12.23	347	3	0	8.8769e+06	5.16149e+06	3.49404e+06	4.27735e+06	8.70801e+06	8.58492e+06	3.07188e+06	4.26198e+06	7.99563e+06	High	High	High	High	High	High	High	High	Peak Found
High	P25788	Proteasome subunit alpha type-3 OS=Homo sapiens OX=9606 GN=PSMA3 PE=1 SV=2	PSMA3	0	15.569	16	3	15	3	255	28.4	5.33	258	3	0	2.5467e+06	4.2452e+06	4.78303e+06	5.3041e+06	698651	594265	6.60962e+06	7.83275e+06	6.73546e+06	High	High	High	High	High	High	High	High	High
High	Q9NR12	PDZ and LIM domain protein 7 OS=Homo sapiens OX=9606 GN=PDLIM7 PE=1 SV=1	PDLIM7	0	15.565	9	4	15	4	457	49.8	8.41	138	4	0	7.30846e+06	5.558e+06	6.80503e+06	5.68102e+06	5.5262e+06	5.75183e+06	8.49353e+06	9.34336e+06	9.84832e+06	High	High	High	High	High	High	High	High	High
High	Q96QR8	Transcriptional activator protein Pur-beta OS=Homo sapiens OX=9606 GN=PURB PE=1 SV=3	PURB	0	15.552	12	4	14	2	312	33.2	5.43	441	4	2	9.40743e+06	9.56148e+06	1.12981e+07	8.33711e+06	7.1587e+06	9.36538e+06	1.43257e+07	1.37872e+07	1.25638e+07	High	High	High	High	High	High	High	High	High
High	Q08380	Galectin-3-binding protein OS=Homo sapiens OX=9606 GN=LGALS3BP PE=1 SV=1	LGALS3BP	0	15.548	8	3	11	3	585	65.3	5.27	215	3	0	3.43877e+06	3.1776e+06	3.38769e+06	4.43026e+06	3.84813e+06	3.57601e+06	3.42964e+06	3.85855e+06	3.3605e+06	High	High	High	High	High	High	High	High	High
High	Q9NX24	H/ACA ribonucleoprotein complex subunit 2 OS=Homo sapiens OX=9606 GN=NHP2 PE=1 SV=1	NHP2	0	15.543	27	2	15	2	153	17.2	8.22	286	2	0	5.14369e+06	6.06379e+06	6.3071e+06	5918525	6.04788e+06	5.39768e+06	5.4897e+06	5.66391e+06	6.11433e+06	High	High	High	High	High	High	High	High	High
High	Q6UXH1	Protein disulfide isomerase CRELD2 OS=Homo sapiens OX=9606 GN=CRELD2 PE=1 SV=1	CRELD2	0	15.481	17	3	8	3	353	38.2	4.59	123	3	0	9.29872e+06	6.7421e+06	6.83289e+06	1.01308e+07	1.07424e+07	9.9015e+06	7.5601e+06	8.03584e+06	7.44135e+06	Peak Found	High	Peak Found	High	High	High	High	High	Peak Found
High	Q15637	Splicing factor 1 OS=Homo sapiens OX=9606 GN=SF1 PE=1 SV=4	SF1	0	15.48	10	4	20	4	639	68.3	8.98	138	4	0	2.32313e+06	3.04887e+06	3.27757e+06	2.14496e+06	2.65598e+06	2.77203e+06	3.43115e+06	3.60169e+06	4.04192e+06	Peak Found	High	High	High	High	High	High	High	High
High	P02786	Transferrin receptor protein 1 OS=Homo sapiens OX=9606 GN=TFRC PE=1 SV=2	TFRC	0	15.471	7	4	20	4	760	84.8	6.61	169	4	0	8.99206e+06	1.04314e+07	8.331e+06	7.46844e+06	1.09473e+07	1.05023e+07	1.12204e+07	9.94445e+06	8.84104e+06	High	High	Peak Found	High	High	High	High	High	High
High	P12694	2-oxoisovalerate dehydrogenase subunit alpha, mitochondrial OS=Homo sapiens OX=9606 GN=BCKDHA PE=1 SV=2	BCKDHA	0	15.458	11	3	16	3	445	50.4	8.27	110	3	0	6.75241e+06	8.58141e+06	7.56655e+06	7.98004e+06	9.31314e+06	7.44585e+06	8.70582e+06	7.02939e+06	6.87385e+06	High	High	High	High	High	High	High	High	High
High	P48449	Lanosterol synthase OS=Homo sapiens OX=9606 GN=LSS PE=1 SV=1	LSS	0	15.456	6	4	15	4	732	83.3	6.61	182	4	0	7.75127e+06	1.06592e+07	8.36435e+06	9.36998e+06	7.81476e+06	7.18092e+06	6.99794e+06	7.00837e+06	6.0887e+06	High	High	High	High	High	High	High	High	High
High	Q6IAA8	Ragulator complex protein LAMTOR1 OS=Homo sapiens OX=9606 GN=LAMTOR1 PE=1 SV=2	LAMTOR1	0	15.424	25	4	17	4	161	17.7	5.15	306	4	0	1.75688e+07	1.71923e+07	1.63525e+07	1.63125e+07	2.20065e+07	2.08182e+07	2.04977e+07	1.93802e+07	1.51182e+07	High	High	Peak Found	High	High	High	High	High	High
High	Q9UMS0	NFU1 iron-sulfur cluster scaffold homolog, mitochondrial OS=Homo sapiens OX=9606 GN=NFU1 PE=1 SV=2	NFU1	0	15.42	27	4	10	4	254	28.4	5.07	137	4	0	2.09762e+06	2.48618e+06	1.85667e+06	1592235	2.49345e+06	1.78456e+06	1.81573e+06	1.43773e+06	1.49143e+06	Peak Found	High	Peak Found	High	High	High	Peak Found	High	High
High	Q13867	Bleomycin hydrolase OS=Homo sapiens OX=9606 GN=BLMH PE=1 SV=1	BLMH	0	15.323	10	3	22	3	455	52.5	6.27	158	3	0	8.53172e+06	8.1104e+06	9.30917e+06	8.2084e+06	8.26479e+06	7.91909e+06	9.08736e+06	9.99823e+06	1.07983e+07	High	High	High	High	High	High	High	High	High
High	Q14249	Endonuclease G, mitochondrial OS=Homo sapiens OX=9606 GN=ENDOG PE=1 SV=4	ENDOG	0	15.289	21	5	8	5	297	32.6	9.5	32	5	0	2.00892e+06	2.55096e+06	2.70874e+06	6.45978e+06	2.69512e+06	3.23007e+06	2.68185e+06	3.07212e+06	3.30162e+06	High	Peak Found	Peak Found	High	Peak Found	Peak Found	Peak Found	High	Peak Found
High	Q12765	Secernin-1 OS=Homo sapiens OX=9606 GN=SCRN1 PE=1 SV=2	SCRN1	0	15.263	15	4	11	4	414	46.4	4.75	80	4	0	2.05562e+06	2.31459e+06	3.50257e+06	1.6819e+06	1.70896e+06	2.75884e+06	2.98664e+06	4.41955e+06	4.41293e+06	High	High	High	Peak Found	Peak Found	High	High	High	High
High	P11766	Alcohol dehydrogenase class-3 OS=Homo sapiens OX=9606 GN=ADH5 PE=1 SV=4	ADH5	0	15.248	16	3	10	3	374	39.7	7.49	132	3	0	4.41813e+06	7.70197e+06	6.62319e+06	4.73005e+06	5.05093e+06	6.14471e+06	6.39145e+06	6.02801e+06	9.628e+06	Peak Found	High	High	High	High	High	High	High	High
High	O14737	Programmed cell death protein 5 OS=Homo sapiens OX=9606 GN=PDCD5 PE=1 SV=3	PDCD5	0	15.216	29	3	15	3	125	14.3	6.04	459	3	0	3.8061e+06	3.97341e+06	5.10276e+06	4.25781e+06	3.86271e+06	4.78154e+06	5.36803e+06	6.06051e+06	7.66533e+06	High	High	High	High	High	High	High	High	High
High	O14950	Myosin regulatory light chain 12B OS=Homo sapiens OX=9606 GN=MYL12B PE=1 SV=2	MYL12B	0	15.184	19	3	26	3	172	19.8	4.84	1056	3	0	5.03037e+07	3.38763e+07	3.39086e+07	59004154	4.37212e+07	3.57542e+07	4.13229e+07	4.77213e+07	4.78268e+07	High	High	High	High	High	High	High	High	High
High	Q86V48	Leucine zipper protein 1 OS=Homo sapiens OX=9606 GN=LUZP1 PE=1 SV=2	LUZP1	0	15.175	4	3	9	3	1076	120.2	8.5	244	3	0	3.56397e+06	3.82744e+06	2.77334e+06	4.17841e+06	4.70552e+06	4.3613e+06	4.57869e+06	4.42266e+06	4.34817e+06	Peak Found	High	Peak Found	High	High	High	High	High	High
High	P26639	Threonine--tRNA ligase 1, cytoplasmic OS=Homo sapiens OX=9606 GN=TARS1 PE=1 SV=3	TARS1	0	15.153	4	3	18	3	723	83.4	6.67	248	3	0	8.94667e+06	8.99284e+06	1.02652e+07	5.70192e+06	3.58071e+06	4.82228e+06	1.28981e+07	1.28891e+07	1.4124e+07	High	High	High	High	High	High	High	High	High
High	Q02790	Peptidyl-prolyl cis-trans isomerase FKBP4 OS=Homo sapiens OX=9606 GN=FKBP4 PE=1 SV=3	FKBP4	0	15.105	8	5	8	5	459	51.8	5.43	43	5	0	2.84541e+06	2.27878e+06	3.72687e+06	2.81149e+06	802981	658908	5.9617e+06	6.50429e+06	6.6494e+06	High	Peak Found	High	Peak Found	Peak Found	Peak Found	High	High	Peak Found
High	P63027	Vesicle-associated membrane protein 2 OS=Homo sapiens OX=9606 GN=VAMP2 PE=1 SV=3	VAMP2	0	15.094	28	3	26	3	116	12.7	8.13	820	3	0	2.33412e+07	2.23604e+07	2.51672e+07	1.98694e+07	2.36905e+07	2.25986e+07	2.03254e+07	1.88304e+07	1.75939e+07	High	High	High	High	High	High	High	High	High
High	Q9UNK0	Syntaxin-8 OS=Homo sapiens OX=9606 GN=STX8 PE=1 SV=2	STX8	0	15.075	14	3	19	3	236	26.9	4.98	272	3	0	1.53785e+06	1.84624e+06	2.15515e+06	1.18633e+06	2.86554e+06	2.28827e+06	1.58913e+06	1.45894e+06	2.08666e+06	Peak Found	High	High	High	High	High	High	High	High
High	Q9UJU6	Drebrin-like protein OS=Homo sapiens OX=9606 GN=DBNL PE=1 SV=1	DBNL	0	15.072	11	4	19	4	430	48.2	5.05	578	4	0	4.53614e+06	5.89899e+06	5.4005e+06	4.80669e+06	6.10467e+06	6.39784e+06	5.42969e+06	6.58678e+06	7.21607e+06	High	High	High	High	High	High	High	High	High
High	P13797	Plastin-3 OS=Homo sapiens OX=9606 GN=PLS3 PE=1 SV=4	PLS3	0	15.042	8	3	11	3	630	70.8	5.6	114	3	0	2.68793e+06	3.39893e+06	4.13134e+06	1.36019e+06	2.5664e+06	2.74563e+06	2.2042e+06	2.17446e+06	3.26504e+06	High	High	High	High	High	High	High	High	High
High	O60884	DnaJ homolog subfamily A member 2 OS=Homo sapiens OX=9606 GN=DNAJA2 PE=1 SV=1	DNAJA2	0	14.922	10	3	11	3	412	45.7	6.48	303	3	0	4.7371e+06	4.19988e+06	5.584e+06	2.86242e+06	4.13029e+06	4.58988e+06	5.64632e+06	5.40104e+06	6.02255e+06	High	High	High	Peak Found	High	Peak Found	High	High	High
High	O15118	NPC intracellular cholesterol transporter 1 OS=Homo sapiens OX=9606 GN=NPC1 PE=1 SV=2	NPC1	0	14.905	3	3	21	3	1278	142.1	5.36	484	3	0	4.48015e+06	4.45461e+06	4.18706e+06	4.1956e+06	4.76812e+06	4.60078e+06	4.97782e+06	4.39575e+06	5.35704e+06	High	High	High	High	High	High	High	High	High
High	Q9BVK6	Transmembrane emp24 domain-containing protein 9 OS=Homo sapiens OX=9606 GN=TMED9 PE=1 SV=2	TMED9	0	14.863	17	3	16	3	235	27.3	8.02	315	3	0	9.29342e+06	9.19967e+06	9.06334e+06	9.60295e+06	9.9794e+06	9.39435e+06	8.15222e+06	7.65766e+06	7.02264e+06	High	High	High	High	High	High	High	High	High
High	Q92973	Transportin-1 OS=Homo sapiens OX=9606 GN=TNPO1 PE=1 SV=2	TNPO1	0	14.82	4	3	18	3	898	102.3	4.98	347	3	0	2.15557e+06	2.50046e+06	2.69294e+06	1.87412e+06	1.57842e+06	2.49822e+06	2.19782e+06	3.02895e+06	3.29533e+06	High	High	High	High	High	High	High	High	High
High	Q13228	Methanethiol oxidase OS=Homo sapiens OX=9606 GN=SELENBP1 PE=1 SV=2	SELENBP1	0	14.811	9	3	18	3	472	52.4	6.37	230	3	0	2.64665e+06	2.871e+06	3.44038e+06	2.50353e+06	3.25091e+06	3.55815e+06	3.33764e+06	3.60754e+06	5.59073e+06	High	High	High	High	High	High	High	High	High
High	P55036	26S proteasome non-ATPase regulatory subunit 4 OS=Homo sapiens OX=9606 GN=PSMD4 PE=1 SV=1	PSMD4	0	14.789	6	3	8	3	377	40.7	4.79	109	3	0	7.31201e+06	7.89051e+06	7.84645e+06	6.26291e+06	6.56593e+06	6.9272e+06	7.37822e+06	7.0422e+06	7.64354e+06	High	High	High	Peak Found	High	High	Peak Found	Peak Found	High
High	Q96EY8	Corrinoid adenosyltransferase MMAB OS=Homo sapiens OX=9606 GN=MMAB PE=1 SV=1	MMAB	0	14.763	13	3	13	3	250	27.4	8.6	110	3	0	1.05493e+07	1.2591e+07	9.78335e+06	9.65301e+06	1.09763e+07	9.20594e+06	8.94252e+06	8.90913e+06	8.94458e+06	High	High	High	High	High	High	High	Peak Found	High
High	Q8TCT8	Signal peptide peptidase-like 2A OS=Homo sapiens OX=9606 GN=SPPL2A PE=1 SV=2	SPPL2A	0	14.721	3	2	17	2	520	58.1	8.32	90	2	0	5.47656e+06	9.80876e+06	7.95128e+06	9.21047e+06	1.28464e+07	1.30785e+07	8.66635e+06	9.73502e+06	1.02971e+07	High	High	High	High	High	High	High	High	High
High	O75475	PC4 and SFRS1-interacting protein OS=Homo sapiens OX=9606 GN=PSIP1 PE=1 SV=1	PSIP1	0	14.69	6	3	14	2	530	60.1	9.13	492	3	0	2.91477e+06	3.42582e+06	2.63244e+06	2.66088e+06	2.58821e+06	3.10489e+06	2.63328e+06	2.55017e+06	2.59024e+06	High	High	High	High	High	High	Peak Found	Peak Found	Peak Found
High	O14786	Neuropilin-1 OS=Homo sapiens OX=9606 GN=NRP1 PE=1 SV=3	NRP1	0	14.597	6	3	8	3	923	103.1	5.88	258	3	0	5.69117e+06	4.03697e+06	3.98725e+06	3.28831e+06	5.204e+06	4.55996e+06	3.27364e+06	3.60894e+06	3.05798e+06	High	Peak Found	High	High	Peak Found	Peak Found	High	High	High
High	P17174	Aspartate aminotransferase, cytoplasmic OS=Homo sapiens OX=9606 GN=GOT1 PE=1 SV=3	GOT1	0	14.583	14	4	8	4	413	46.2	7.01	81	4	0	2.15575e+06	2.82536e+06	3.55518e+06	1.3665e+06	797932	2.97309e+06	3.48566e+06	4.31304e+06	5.10468e+06	Peak Found	High	High	Peak Found	Peak Found	Peak Found	High	High	High
High	Q13217	DnaJ homolog subfamily C member 3 OS=Homo sapiens OX=9606 GN=DNAJC3 PE=1 SV=1	DNAJC3	0	14.567	10	3	6	3	504	57.5	6.15	55	3	0	7.50957e+06	7.2859e+06	7.45911e+06	9.82949e+06	8.39163e+06	7.84281e+06	5.90145e+06	4.88304e+06	5.78972e+06	Peak Found	High	Peak Found	High	High	High	Peak Found	Peak Found	Peak Found
High	Q13492	Phosphatidylinositol-binding clathrin assembly protein OS=Homo sapiens OX=9606 GN=PICALM PE=1 SV=2	PICALM	0	14.564	12	5	12	5	652	70.7	7.9	113	5	0	8.24739e+06	7.83897e+06	7.24895e+06	4.07715e+06	6.0478e+06	6.08204e+06	5.17621e+06	4.98811e+06	4.76879e+06	High	High	High	Peak Found	High	Peak Found	High	High	High
High	Q01459	Di-N-acetylchitobiase OS=Homo sapiens OX=9606 GN=CTBS PE=1 SV=1	CTBS	0	14.526	10	3	6	3	385	43.7	6.64	128	3	0	5.44275e+06	5.40754e+06	3.3496e+06	8.42026e+06	6.57034e+06	6.00474e+06	6.22115e+06	6.94708e+06	6.39523e+06	Peak Found	High	Peak Found	High	Peak Found	Peak Found	Peak Found	High	High
High	O75439	Mitochondrial-processing peptidase subunit beta OS=Homo sapiens OX=9606 GN=PMPCB PE=1 SV=2	PMPCB	0	14.522	10	4	12	3	489	54.3	6.83	259	4	0	3.98789e+06	3.061e+06	3.44005e+06	4.81405e+06	521758	3.40312e+06	3.76438e+06	391891	2.92451e+06	High	Peak Found	Peak Found	High	Peak Found	Peak Found	Peak Found	Peak Found	High
High	Q12929	Epidermal growth factor receptor kinase substrate 8 OS=Homo sapiens OX=9606 GN=EPS8 PE=1 SV=1	EPS8	0	14.424	7	3	5	3	822	91.8	7.5	138	3	0	2.2396e+06	2.18237e+06	2.28716e+06	2.43971e+06	1.96838e+06	2.39593e+06	2.41886e+06	2.55874e+06	2.26311e+06	Peak Found	High	Peak Found	High	Peak Found	High	Peak Found	High	Peak Found
High	P04844	Dolichyl-diphosphooligosaccharide--protein glycosyltransferase subunit 2 OS=Homo sapiens OX=9606 GN=RPN2 PE=1 SV=3	RPN2	0	14.39	5	3	15	3	631	69.2	5.69	147	3	0	4.51725e+06	4.58655e+06	3.78993e+06	3.51014e+06	4.10044e+06	4.74107e+06	3.42712e+06	2.91323e+06	2.54956e+06	High	High	High	High	High	High	High	High	High
High	P55265	Double-stranded RNA-specific adenosine deaminase OS=Homo sapiens OX=9606 GN=ADAR PE=1 SV=4	ADAR	0	14.375	5	4	6	4	1226	136	8.65	18	4	0	4.20501e+06	4.56724e+06	4.06356e+06	3.83338e+06	3.9736e+06	4.29226e+06	3.95863e+06	3.83194e+06	2.69722e+06	High	High	Peak Found	High	Peak Found	High	Peak Found	Peak Found	Peak Found
High	Q9NZ01	Very-long-chain enoyl-CoA reductase OS=Homo sapiens OX=9606 GN=TECR PE=1 SV=1	TECR	0	14.373	11	3	12	3	308	36	9.45	265	3	0	9.57372e+06	1.37109e+07	1.11812e+07	9.54717e+06	1.23505e+07	1.1935e+07	1.07659e+07	1.12287e+07	8.85948e+06	High	High	High	High	High	High	High	High	High
High	P22830	Ferrochelatase, mitochondrial OS=Homo sapiens OX=9606 GN=FECH PE=1 SV=2	FECH	0	14.355	7	2	15	2	423	47.8	8.73	654	2	0	2.84443e+06	3.62557e+06	3.13112e+06	2.34811e+06	2.91232e+06	2.7169e+06	2.79895e+06	2.45498e+06	2.10131e+06	High	High	High	High	High	High	High	High	High
High	P35052	Glypican-1 OS=Homo sapiens OX=9606 GN=GPC1 PE=1 SV=2	GPC1	0	14.341	5	3	18	3	558	61.6	7.3	218	3	0	3.34471e+06	4.42345e+06	3.29703e+06	2.87392e+06	3.9919e+06	3.38612e+06	2.49923e+06	2.42857e+06	3.31763e+06	High	High	High	High	High	High	High	High	High
High	P22234	Bifunctional phosphoribosylaminoimidazole carboxylase/phosphoribosylaminoimidazole succinocarboxamide synthetase OS=Homo sapiens OX=9606 GN=PAICS PE=1 SV=3	PAICS	0	14.341	6	2	16	2	425	47	7.23	211	2	0	6.90781e+06	5.91341e+06	5.87331e+06	1.76279e+06	1.35395e+06	1.62439e+06	5.64307e+06	5.72776e+06	5.99776e+06	High	High	High	High	High	High	High	High	High
High	Q8NI22	Multiple coagulation factor deficiency protein 2 OS=Homo sapiens OX=9606 GN=MCFD2 PE=1 SV=1	MCFD2	0	14.298	28	2	10	2	146	16.4	4.63	155	2	0	3.54726e+06	2.95013e+06	2.60907e+06	6.24527e+06	4.83909e+06	2.55657e+06	1.5743e+06	1.48027e+06	2.88028e+06	High	High	High	High	High	High	High	Peak Found	High
High	P11182	Lipoamide acyltransferase component of branched-chain alpha-keto acid dehydrogenase complex, mitochondrial OS=Homo sapiens OX=9606 GN=DBT PE=1 SV=3	DBT	0	14.267	8	3	12	3	482	53.5	8.51	101	3	0	1.61167e+06	2.95899e+06	1.91025e+06	3.3764e+06	3.11981e+06	2.65676e+06	2.689e+06	1.56448e+06	2.65215e+06	High	High	High	High	High	High	High	High	High
High	P50579	Methionine aminopeptidase 2 OS=Homo sapiens OX=9606 GN=METAP2 PE=1 SV=1	METAP2	0	14.221	5	2	9	2	478	52.9	5.82	274	2	0	2.87885e+06	2.66159e+06	3.62951e+06	1.98305e+06	2.01435e+06	3.0709e+06	4.00946e+06	4.09387e+06	4.1389e+06	High	High	High	Peak Found	High	High	High	High	High
High	Q99653	Calcineurin B homologous protein 1 OS=Homo sapiens OX=9606 GN=CHP1 PE=1 SV=3	CHP1	0	14.205	26	4	7	4	195	22.4	5.1	42	4	0	4.97465e+06	3.52561e+06	2.68457e+06	7.11703e+06	4.9453e+06	2.57847e+06	4.88326e+06	5.17044e+06	5.59728e+06	Peak Found	Peak Found	Peak Found	High	High	Peak Found	Peak Found	High	High
High	P61020	Ras-related protein Rab-5B OS=Homo sapiens OX=9606 GN=RAB5B PE=1 SV=1	RAB5B	0	14.199	22	3	17	3	215	23.7	8.13	486	3	0	4.00044e+06	4.84269e+06	4.18592e+06	3.71039e+06	4.32841e+06	4.75451e+06	4.80776e+06	4.39278e+06	4.15114e+06	High	High	High	High	High	High	High	High	High
High	Q92665	28S ribosomal protein S31, mitochondrial OS=Homo sapiens OX=9606 GN=MRPS31 PE=1 SV=3	MRPS31	0	14.174	13	3	12	3	395	45.3	9.29	212	3	0	2.69644e+06	2.69451e+06	2.27138e+06	2.77889e+06	3.18684e+06	2.32934e+06	2.97869e+06	2.32894e+06	2.47492e+06	High	High	Peak Found	High	High	High	High	Peak Found	High
High	Q92688	Acidic leucine-rich nuclear phosphoprotein 32 family member B OS=Homo sapiens OX=9606 GN=ANP32B PE=1 SV=1	ANP32B	0	14.137	14	3	15	1	251	28.8	4.06	106	3	0	380610	273692	367216			273497	373884	379077	596374	Peak Found	High	High	High	Not Found	High	High	High	High
High	Q9Y679	Lipid droplet-regulating VLDL assembly factor AUP1 OS=Homo sapiens OX=9606 GN=AUP1 PE=1 SV=2	AUP1	0	14.132	14	4	12	4	410	45.8	8.65	87	4	0	3.37631e+06	3.50089e+06	2.92194e+06	2.25479e+06	1.64124e+06	3.24337e+06	4.90096e+06	2.49258e+06	3.22097e+06	High	High	High	High	Peak Found	High	High	High	High
High	Q9BTV4	Transmembrane protein 43 OS=Homo sapiens OX=9606 GN=TMEM43 PE=1 SV=1	TMEM43	0	14.098	11	3	11	3	400	44.8	8.13	132	3	0	9.65287e+06	8.45937e+06	8.40638e+06	5.96417e+06	7.07241e+06	6.72176e+06	6.44472e+06	5.98576e+06	5.06248e+06	High	High	High	High	Peak Found	High	High	High	Peak Found
High	O43290	U4/U6.U5 tri-snRNP-associated protein 1 OS=Homo sapiens OX=9606 GN=SART1 PE=1 SV=1	SART1	0	14.091	7	3	7	3	800	90.2	6.13	123	3	0	1.76719e+06	2.36759e+06	2.14087e+06	1.90798e+06	1.90817e+06	2.19318e+06	1.83129e+06	1.75894e+06	1.70656e+06	Peak Found	High	Peak Found	High	High	High	High	High	Peak Found
High	P50502	Hsc70-interacting protein OS=Homo sapiens OX=9606 GN=ST13 PE=1 SV=2	ST13	0	14.058	6	3	11	3	369	41.3	5.27	250	3	0	1.67882e+06	1.35031e+06	1.45271e+06	4.07384e+06	1.23242e+06	1.4473e+06	1.8555e+06	2.33936e+06	2.59979e+06	High	High	Peak Found	High	High	High	Peak Found	High	High
High	P56192	Methionine--tRNA ligase, cytoplasmic OS=Homo sapiens OX=9606 GN=MARS1 PE=1 SV=2	MARS1	0	14.03	6	3	13	3	900	101.1	6.16	89	3	0	1.37744e+06	1.15246e+06	1.23842e+06	615590	1.41147e+06	1.48417e+06	1.80118e+06	852106	1.66185e+06	High	High	High	High	Peak Found	High	High	High	High
High	Q96AB3	Isochorismatase domain-containing protein 2 OS=Homo sapiens OX=9606 GN=ISOC2 PE=1 SV=1	ISOC2	0	13.973	16	3	4	3	205	22.3	7.77	46	3	0	432682	381992	353655	1.09155e+06	726944	500653	418491	382177	732977	Peak Found	High	Peak Found	High	High	Peak Found	Peak Found	Peak Found	Peak Found
High	Q13084	39S ribosomal protein L28, mitochondrial OS=Homo sapiens OX=9606 GN=MRPL28 PE=1 SV=4	MRPL28	0	13.934	10	3	13	3	256	30.1	8.29	70	3	0	3.80561e+06	4.52614e+06	3.88575e+06	3.20332e+06	3.5726e+06	3.55724e+06	3.81491e+06	3.42743e+06	3.47931e+06	High	High	High	High	High	High	High	High	High
High	P52926	High mobility group protein HMGI-C OS=Homo sapiens OX=9606 GN=HMGA2 PE=1 SV=1	HMGA2	0	13.929	36	2	21	2	109	11.8	10.62	212	2	0	3.4404e+06	3.70988e+06	4.24836e+06	3.69698e+06	3.46938e+06	4.99856e+06	4.21492e+06	3.7364e+06	3.72765e+06	High	High	High	High	High	High	High	High	High
High	Q6UXV4	MICOS complex subunit MIC27 OS=Homo sapiens OX=9606 GN=APOOL PE=1 SV=1	APOOL	0	13.926	19	3	13	3	268	29.1	9.52	106	3	0	6.40665e+06	6.96425e+06	5.20109e+06	5310467	6.94639e+06	6.58312e+06	6.53455e+06	6.03559e+06	5.91507e+06	High	High	High	High	High	High	High	High	High
High	Q9NTJ5	Phosphatidylinositol-3-phosphatase SAC1 OS=Homo sapiens OX=9606 GN=SACM1L PE=1 SV=2	SACM1L	0	13.902	6	3	26	3	587	66.9	7.12	408	3	0	5.33401e+06	5.01155e+06	5.27539e+06	3.72161e+06	5.47726e+06	5.50411e+06	4.4419e+06	3.75067e+06	3.85027e+06	High	High	High	High	High	High	High	High	High
High	Q8N1G4	Leucine-rich repeat-containing protein 47 OS=Homo sapiens OX=9606 GN=LRRC47 PE=1 SV=1	LRRC47	0	13.857	9	4	18	4	583	63.4	8.28	161	4	0	1.37636e+06	1.44226e+06	2.7244e+06	725007	985719	2.37919e+06	3.10545e+06	3.77347e+06	5.09439e+06	High	High	High	High	High	High	High	High	High
High	O75489	NADH dehydrogenase [ubiquinone] iron-sulfur protein 3, mitochondrial OS=Homo sapiens OX=9606 GN=NDUFS3 PE=1 SV=1	NDUFS3	0	13.846	10	2	19	2	264	30.2	7.5	201	2	0	1.74838e+07	2.10446e+07	1.60832e+07	1.3565e+07	1.77707e+07	1.63589e+07	1.60184e+07	1.56171e+07	1.53913e+07	High	High	High	High	High	High	High	High	High
High	Q8WWM7	Ataxin-2-like protein OS=Homo sapiens OX=9606 GN=ATXN2L PE=1 SV=2	ATXN2L	0	13.808	6	5	13	5	1075	113.3	8.59	140	5	0	3.90215e+06	3.44369e+06	4.95892e+06	3.0785e+06	4.07117e+06	4.57311e+06	6.78904e+06	5.56804e+06	7.13209e+06	High	High	Peak Found	High	High	High	High	High	High
High	Q7RTV0	PHD finger-like domain-containing protein 5A OS=Homo sapiens OX=9606 GN=PHF5A PE=1 SV=1	PHF5A	0	13.804	33	2	2	2	110	12.4	8.41	57	2	0	2.27872e+06	3.8442e+06	3.21609e+06	2905527	3.05673e+06	2.64867e+06	1.86783e+06	2.07334e+06	3.04116e+06	Peak Found	High	Peak Found	High	Peak Found	Peak Found	Peak Found	Peak Found	Peak Found
High	Q9UDY4	DnaJ homolog subfamily B member 4 OS=Homo sapiens OX=9606 GN=DNAJB4 PE=1 SV=1	DNAJB4	0	13.748	18	4	7	4	337	37.8	8.5	46	4	0	2.26005e+06	1.24489e+06	2.49561e+06	646124		1.01746e+06	1.99271e+06	2.1705e+06	3.29981e+06	Peak Found	High	High	Peak Found	Not Found	Peak Found	Peak Found	High	High
High	P20645	Cation-dependent mannose-6-phosphate receptor OS=Homo sapiens OX=9606 GN=M6PR PE=1 SV=1	M6PR	0	13.725	10	3	15	3	277	31	5.83	685	3	0	7.46529e+06	7.1294e+06	7.80244e+06	8.24023e+06	9.24965e+06	9.61897e+06	9.49229e+06	8.0796e+06	8.05497e+06	High	High	High	High	High	High	High	High	High
High	P62318	Small nuclear ribonucleoprotein Sm D3 OS=Homo sapiens OX=9606 GN=SNRPD3 PE=1 SV=1	SNRPD3	0	13.69	17	3	16	3	126	13.9	10.32	136	3	0	3.76949e+06	2.67545e+06	727265	4.6832e+06	1.1994e+06	2.65438e+06	2.78441e+06	3.25627e+06	3.58842e+06	High	High	Peak Found	High	High	High	High	High	High
High	O75462	Cytokine receptor-like factor 1 OS=Homo sapiens OX=9606 GN=CRLF1 PE=1 SV=1	CRLF1	0	13.688	7	2	11	2	422	46.3	9.11	254	2	0	2.04058e+06	2.21186e+06	2.28901e+06	2.36838e+06	3.42192e+06	3.41003e+06	1.90964e+06	2.10225e+06	1.75881e+06	High	High	High	High	High	High	Peak Found	High	Peak Found
High	Q96FJ2	Dynein light chain 2, cytoplasmic OS=Homo sapiens OX=9606 GN=DYNLL2 PE=1 SV=1	DYNLL2	0	13.685	27	3	18	1	89	10.3	7.37	371	3	2	8.92839e+06	1.355e+07	8.71472e+06	8232802	7.37994e+06	9.05498e+06	9.11309e+06	9.38105e+06	8.8936e+06	Peak Found	Peak Found	Peak Found	Peak Found	Peak Found	High	Peak Found	Peak Found	Peak Found
High	Q9UHG3	Prenylcysteine oxidase 1 OS=Homo sapiens OX=9606 GN=PCYOX1 PE=1 SV=3	PCYOX1	0	13.669	6	3	8	3	505	56.6	6.18	138	3	0	1.09123e+06	1.15543e+06	955971	1.69196e+06	1.37747e+06	910567	1.03262e+06	1.15652e+06	1.08222e+06	Peak Found	High	Peak Found	High	High	High	Peak Found	High	High
High	Q5T1J5	Putative coiled-coil-helix-coiled-coil-helix domain-containing protein CHCHD2P9, mitochondrial OS=Homo sapiens OX=9606 GN=CHCHD2P9 PE=5 SV=1	CHCHD2P9	0	13.668	19	1	9	1	151	15.5	9.89	391	1	0	4.30534e+06	5.11109e+06	6.14678e+06	3.49578e+06	5.21369e+06	5.51081e+06	4.70617e+06	5.23517e+06	4.52543e+06	High	High	High	High	High	High	High	High	High
High	Q16851	UTP--glucose-1-phosphate uridylyltransferase OS=Homo sapiens OX=9606 GN=UGP2 PE=1 SV=5	UGP2	0	13.605	8	4	28	4	508	56.9	8.15	330	4	0	1.28681e+07	1.2839e+07	1.20482e+07	6.59352e+06	9.67168e+06	1.13971e+07	1.18932e+07	1.21092e+07	1.33024e+07	High	High	High	High	High	High	High	High	High
High	P23193	Transcription elongation factor A protein 1 OS=Homo sapiens OX=9606 GN=TCEA1 PE=1 SV=2	TCEA1	0	13.491	10	2	20	2	301	33.9	8.38	153	2	0	1.59669e+06	399856	1.71551e+06	765500	1.05698e+06	1.52166e+06	3.39579e+07	2.47288e+06	2.6067e+06	High	High	High	High	High	High	High	High	High
High	Q13242	Serine/arginine-rich splicing factor 9 OS=Homo sapiens OX=9606 GN=SRSF9 PE=1 SV=1	SRSF9	0	13.472	17	4	19	4	221	25.5	8.65	206	4	0	3.33632e+06	3.39381e+06	4.11423e+06	3.9385e+06	3.07596e+06	3.53046e+06	4.17908e+06	3.80084e+06	4.63788e+06	High	High	High	High	High	High	High	High	High
High	P32119	Peroxiredoxin-2 OS=Homo sapiens OX=9606 GN=PRDX2 PE=1 SV=5	PRDX2	0	13.456	24	4	11	3	198	21.9	5.97	221	4	0	1.24399e+06	895518	1.08666e+06	743340		57118.2	832972	1.31338e+06	4.45209e+06	Peak Found	Peak Found	Peak Found	High	Not Found	Peak Found	Peak Found	Peak Found	High
High	Q9BRX8	Peroxiredoxin-like 2A OS=Homo sapiens OX=9606 GN=PRXL2A PE=1 SV=3	PRXL2A	0	13.408	13	2	18	2	229	25.7	8.84	73	2	0	6.0137e+06	1.25075e+07	6.53091e+06	5.67053e+06	8.39387e+06	6.96714e+06	6.27394e+06	5.92225e+06	5.67965e+06	High	High	High	High	High	High	High	High	High
High	P48509	CD151 antigen OS=Homo sapiens OX=9606 GN=CD151 PE=1 SV=3	CD151	0	13.392	9	3	12	3	253	28.3	7.47	90	3	0	3.38082e+07	3.14189e+07	3.00965e+07	2.42109e+07	3.50766e+07	3.40647e+07	3.07116e+07	2.6627e+07	2.34082e+07	High	High	High	High	High	High	High	High	High
High	P62861	FAU ubiquitin-like and ribosomal protein S30 OS=Homo sapiens OX=9606 GN=FAU PE=1 SV=2	FAU	0	13.298	8	2	21	2	133	14.4	10.17	395	2	0	4.70935e+07	5.55391e+07	5.6319e+07	30922163	4.64914e+07	5.27209e+07	5.46262e+07	5.34722e+07	5.37973e+07	High	High	High	High	High	High	High	High	High
High	Q969X5	Endoplasmic reticulum-Golgi intermediate compartment protein 1 OS=Homo sapiens OX=9606 GN=ERGIC1 PE=1 SV=1	ERGIC1	0	13.264	11	3	14	3	290	32.6	7.06	128	3	0	1.1451e+07	1.02949e+07	6.32209e+06	9.06633e+06	1.13633e+07	1.2786e+07	5.716e+06	9.58836e+06	8.41397e+06	High	High	Peak Found	High	High	High	Peak Found	High	High
High	O75534	Cold shock domain-containing protein E1 OS=Homo sapiens OX=9606 GN=CSDE1 PE=1 SV=2	CSDE1	0	13.262	5	4	13	4	798	88.8	6.25	116	4	0	3.48334e+06	4.12227e+06	4.43734e+06	3.82978e+06	3.88649e+06	4.68771e+06	6.17479e+06	5.87132e+06	6.02972e+06	Peak Found	High	High	High	High	High	High	High	High
High	Q5K4L6	Long-chain fatty acid transport protein 3 OS=Homo sapiens OX=9606 GN=SLC27A3 PE=1 SV=4	SLC27A3	0	13.254	7	2	9	2	683	73.5	7.09	608	2	0	1.75624e+06	2.20755e+06	2.15806e+06	1.41764e+06	1.93507e+06	1.99668e+06	2.13826e+06	1.84399e+06	1.50255e+06	High	High	High	High	High	High	High	Peak Found	High
High	Q9Y230	RuvB-like 2 OS=Homo sapiens OX=9606 GN=RUVBL2 PE=1 SV=3	RUVBL2	0	13.236	9	4	12	4	463	51.1	5.64	67	4	0	4.23893e+06	3.29912e+06	8.96081e+06	2.37317e+06	6.74696e+06	3.30582e+06	8.24592e+06	7.8023e+06	7.82843e+06	High	High	High	High	High	High	High	High	High
High	Q86SX6	Glutaredoxin-related protein 5, mitochondrial OS=Homo sapiens OX=9606 GN=GLRX5 PE=1 SV=2	GLRX5	0	13.235	24	4	9	4	157	16.6	6.79	54	4	0	3.9773e+06	3.23932e+06	2.88274e+06	6.75929e+06	4.26135e+06	3.42786e+06	3.14433e+06	3.4234e+06	3.2654e+06	Peak Found	High	Peak Found	High	High	Peak Found	Peak Found	High	High
High	Q15155	BOS complex subunit NOMO1 OS=Homo sapiens OX=9606 GN=NOMO1 PE=1 SV=5	NOMO1	0	13.225	2	2	15	2	1222	134.2	5.81	294	2	0	1.80413e+06	3.23762e+06	2.81707e+06	3.14522e+06	3.12189e+06	1.8713e+06	2.64579e+06	2.86852e+06	2.24468e+06	High	High	High	High	High	High	High	High	High
High	P16949	Stathmin OS=Homo sapiens OX=9606 GN=STMN1 PE=1 SV=3	STMN1	0	13.223	21	3	14	3	149	17.3	5.97	399	3	0	8.11752e+06	8.75719e+06	9.79883e+06	2.89961e+06	8.78853e+06	9.60888e+06	2.08584e+06	5.54746e+06	7.28807e+06	High	High	High	High	High	High	High	High	High
High	Q9UBQ0	Vacuolar protein sorting-associated protein 29 OS=Homo sapiens OX=9606 GN=VPS29 PE=1 SV=1	VPS29	0	13.2	27	3	14	3	182	20.5	6.79	187	3	0	1.80375e+06	2.65349e+06	2.07734e+06	3.67919e+06	1.0169e+06	3.38104e+06	2.92197e+06	4.68886e+06	5.20532e+06	High	High	High	High	Peak Found	High	High	High	High
High	Q9H845	Complex I assembly factor ACAD9, mitochondrial OS=Homo sapiens OX=9606 GN=ACAD9 PE=1 SV=1	ACAD9	0	13.178	8	3	6	3	621	68.7	7.96	147	3	0	2.85852e+06	3.15789e+06	2.81867e+06	2.32708e+06	3.62707e+06	2.89831e+06	2.30509e+06	2.05285e+06	2.76474e+06	High	Peak Found	Peak Found	High	High	High	Peak Found	Peak Found	High
High	P52815	39S ribosomal protein L12, mitochondrial OS=Homo sapiens OX=9606 GN=MRPL12 PE=1 SV=2	MRPL12	0	13.175	19	4	10	4	198	21.3	8.87	68	4	0	7.34149e+06	6.28965e+06	5.24276e+06	6.59234e+06	7.64091e+06	6.26483e+06	7.0865e+06	6.63398e+06	7.69007e+06	High	High	Peak Found	High	High	High	High	Peak Found	High
High	Q9HA77	Probable cysteine--tRNA ligase, mitochondrial OS=Homo sapiens OX=9606 GN=CARS2 PE=1 SV=1	CARS2	0	13.081	5	2	3	2	564	62.2	8.34	149	2	0	2.787e+06	2.68142e+06	2.49873e+06	4190802	3.00709e+06	3.30776e+06	2.76111e+06	2.20255e+06	2.38593e+06	High	Peak Found	Peak Found	High	Peak Found	Peak Found	Peak Found	Peak Found	Peak Found
High	P07093	Glia-derived nexin OS=Homo sapiens OX=9606 GN=SERPINE2 PE=1 SV=1	SERPINE2	0	13.077	9	3	7	3	398	44	9.29	260	3	0	2.83725e+06	2.46807e+06	2.59544e+06	7.15052e+06	2.88244e+06	3.03166e+06	3.35067e+06	4.07778e+06	3.81556e+06	High	Peak Found	Peak Found	High	Peak Found	High	Peak Found	High	High
High	O00560	Syntenin-1 OS=Homo sapiens OX=9606 GN=SDCBP PE=1 SV=1	SDCBP	0	13.076	14	3	16	3	298	32.4	7.53	131	3	0	7.21336e+06	6.3682e+06	4.78294e+06	8.75347e+06	8.5207e+06	7.51979e+06	6.36294e+06	6.13328e+06	7.31882e+06	High	High	High	High	High	High	High	High	High
High	P54577	Tyrosine--tRNA ligase, cytoplasmic OS=Homo sapiens OX=9606 GN=YARS1 PE=1 SV=4	YARS1	0	13.056	9	4	4	4	528	59.1	7.05	35	4	0	5.59528e+06	5.1401e+06	5.16275e+06	3.13196e+06	3.27664e+06	4.80322e+06	9.29273e+06	1.0336e+07	1.05796e+07	Peak Found	Peak Found	Peak Found	Peak Found	Peak Found	Peak Found	High	High	High
High	Q9BTU6	Phosphatidylinositol 4-kinase type 2-alpha OS=Homo sapiens OX=9606 GN=PI4K2A PE=1 SV=1	PI4K2A	0	13.038	12	2	9	2	479	54	8.29	275	2	0	705617	707265	852377	656898	909767	792913	887439	737430	890099	High	High	High	High	High	High	High	Peak Found	Peak Found
High	Q6NUK1	Calcium-binding mitochondrial carrier protein SCaMC-1 OS=Homo sapiens OX=9606 GN=SLC25A24 PE=1 SV=2	SLC25A24	0	13.015	8	4	11	4	477	53.3	6.33	113	4	0	5.75174e+06	5.86758e+06	5.64109e+06	4.09051e+06	6.23615e+06	5.00644e+06	5.9434e+06	1.97876e+06	4.17953e+06	High	High	High	High	High	High	Peak Found	High	High
High	O43181	NADH dehydrogenase [ubiquinone] iron-sulfur protein 4, mitochondrial OS=Homo sapiens OX=9606 GN=NDUFS4 PE=1 SV=1	NDUFS4	0	13.014	22	3	3	3	175	20.1	10.3	63	3	0	4.11369e+06	3.68864e+06	3.244e+06	4.86438e+06	6.28166e+06	5.36006e+06	5.15112e+06	5.53943e+06	4.4269e+06	High	Peak Found	Peak Found	Peak Found	Peak Found	High	High	Peak Found	Peak Found
High	Q5JTH9	RRP12-like protein OS=Homo sapiens OX=9606 GN=RRP12 PE=1 SV=2	RRP12	0	12.999	2	2	23	2	1297	143.6	8.75	363	2	0	4.23966e+06	4.94774e+06	4.11996e+06	2.50101e+06	2.77447e+06	3.35651e+06	3.54654e+06	2.95579e+06	3.12834e+06	High	High	High	High	High	High	High	High	High
High	P05165	Propionyl-CoA carboxylase alpha chain, mitochondrial OS=Homo sapiens OX=9606 GN=PCCA PE=1 SV=4	PCCA	0	12.991	7	3	5	3	728	80	7.52	35	3	0	2.67805e+06	2.50202e+06	1.0928e+06	1.5907e+06	2.17815e+06	1.85568e+06	2.3688e+06	3.29915e+06	1.94182e+06	High	Peak Found	Peak Found	Peak Found	Peak Found	High	High	High	Peak Found
High	Q08629	Testican-1 OS=Homo sapiens OX=9606 GN=SPOCK1 PE=1 SV=1	SPOCK1	0	12.944	8	3	6	3	439	49.1	6.1	132	3	0	1.66683e+06	1.42464e+06	1.68083e+06	2.42935e+06	3.06914e+06	2.64222e+06	2.27303e+06	2.55941e+06	1.62269e+06	High	High	High	High	Peak Found	High	Peak Found	Peak Found	Peak Found
High	Q9Y2E5	Epididymis-specific alpha-mannosidase OS=Homo sapiens OX=9606 GN=MAN2B2 PE=1 SV=4	MAN2B2	0	12.936	4	4	25	4	1009	113.9	7.24	244	4	0	3.71245e+06	3.31479e+06	2.73386e+06	7.34926e+06	4.19578e+06	6.1228e+06	4.17497e+06	4.48676e+06	4.59351e+06	High	High	High	High	High	High	High	High	High
High	Q9BVC6	Transmembrane protein 109 OS=Homo sapiens OX=9606 GN=TMEM109 PE=1 SV=1	TMEM109	0	12.895	5	3	29	3	243	26.2	10.48	180	3	0	3.16716e+07	3.70887e+07	3.05847e+07	2.25782e+07	3.40313e+07	3.37534e+07	2.18389e+07	2.18038e+07	1.92673e+07	High	High	High	High	High	High	High	High	High
High	Q9BU23	Lipase maturation factor 2 OS=Homo sapiens OX=9606 GN=LMF2 PE=1 SV=2	LMF2	0	12.878	4	2	11	2	707	79.6	10.1	219	2	0	2.16005e+06	3.10856e+06	2.81712e+06	2.39194e+06	2.99843e+06	3.24652e+06	2.26694e+06	2.48764e+06	2.06634e+06	High	High	High	High	High	High	High	High	High
High	Q13573	SNW domain-containing protein 1 OS=Homo sapiens OX=9606 GN=SNW1 PE=1 SV=1	SNW1	0	12.871	7	3	10	3	536	61.5	9.52	150	3	0	3.32995e+06	3.73949e+06	2.862e+06	1.97076e+06	1.90019e+06	2.71605e+06	3.07552e+06	1.81645e+06	2.26266e+06	Peak Found	High	High	High	High	Peak Found	High	High	High
High	Q12931	Heat shock protein 75 kDa, mitochondrial OS=Homo sapiens OX=9606 GN=TRAP1 PE=1 SV=3	TRAP1	0	12.847	4	2	12	1	704	80.1	8.21	426	2	0	2.86714e+06	3.63823e+06	3.33777e+06	2882885	3.44492e+06	2.80753e+06	2.77399e+06	2.62079e+06	2.5115e+06	High	High	High	High	High	High	High	High	High
High	P14543	Nidogen-1 OS=Homo sapiens OX=9606 GN=NID1 PE=1 SV=3	NID1	0	12.842	4	3	10	3	1247	136.3	5.29	117	3	0	2.92901e+06	2.74922e+06	2.31396e+06	3.52803e+06	2.4645e+06	2.64551e+06	2.2602e+06	1.37748e+06	1.36613e+06	High	High	High	High	Peak Found	Peak Found	High	High	High
High	Q9Y277	Voltage-dependent anion-selective channel protein 3 OS=Homo sapiens OX=9606 GN=VDAC3 PE=1 SV=1	VDAC3	0	12.827	10	2	5	1	283	30.6	8.66	250	2	0	1.92883e+06	1.34942e+06	1.44694e+06	977271	1.32731e+06	1.34339e+06	1.59698e+06	1.40025e+06	1.1313e+06	High	High	Peak Found	High	Peak Found	High	Peak Found	High	Peak Found
High	P55290	Cadherin-13 OS=Homo sapiens OX=9606 GN=CDH13 PE=1 SV=1	CDH13	0	12.823	8	3	9	3	713	78.2	4.98	264	3	0	1.87791e+06	2.15375e+06	1.94416e+06	3.45066e+06	3.3454e+06	3.17061e+06	2.04613e+06	2.25781e+06	2.00846e+06	Peak Found	Peak Found	Peak Found	High	High	High	High	High	High
High	O96008	Mitochondrial import receptor subunit TOM40 homolog OS=Homo sapiens OX=9606 GN=TOMM40 PE=1 SV=1	TOMM40	0	12.771	12	2	3	2	361	37.9	7.25	26	2	0	2.74755e+06	2.88389e+06	2.05364e+06	2.60775e+06	3.60626e+06	1.83087e+06	1.5099e+06	1.29597e+06	1.62507e+06	High	Peak Found	Peak Found	Peak Found	High	Peak Found	Peak Found	Peak Found	Peak Found
High	Q92499	ATP-dependent RNA helicase DDX1 OS=Homo sapiens OX=9606 GN=DDX1 PE=1 SV=2	DDX1	0	12.755	5	3	12	3	740	82.4	7.23	255	3	0	4.44189e+06	5.27694e+06	4.74251e+06	3.05834e+06	3.15037e+06	5.37786e+06	6.39487e+06	5.04087e+06	5.48231e+06	Peak Found	High	High	Peak Found	High	High	High	High	High
High	O75494	Serine/arginine-rich splicing factor 10 OS=Homo sapiens OX=9606 GN=SRSF10 PE=1 SV=1	SRSF10	0	12.731	13	3	9	3	262	31.3	11.27	116	3	0	5.54658e+06	6.25896e+06	6.7737e+06	5.84336e+06	5.66977e+06	5.61688e+06	5.59295e+06	6.21776e+06	5.98354e+06	Peak Found	High	Peak Found	High	Peak Found	High	High	High	High
High	P60033	CD81 antigen OS=Homo sapiens OX=9606 GN=CD81 PE=1 SV=1	CD81	0	12.679	25	3	13	3	236	25.8	5.29	205	3	0	3.1693e+06	2.95396e+06	2.48924e+06	2.57894e+06	3.58985e+06	2.66385e+06	2.02932e+06	1.6231e+06	2.20323e+06	High	High	High	Peak Found	High	High	High	Peak Found	High
High	Q96HS1	Serine/threonine-protein phosphatase PGAM5, mitochondrial OS=Homo sapiens OX=9606 GN=PGAM5 PE=1 SV=2	PGAM5	0	12.672	17	3	11	3	289	32	8.68	70	3	0	3.47151e+06	4.4676e+06	3.9438e+06	1.73575e+06	3.93345e+06	685097	2.29164e+06	2.1371e+06	3.07228e+06	High	High	High	Peak Found	High	Peak Found	High	High	High
High	Q13557	Calcium/calmodulin-dependent protein kinase type II subunit delta OS=Homo sapiens OX=9606 GN=CAMK2D PE=1 SV=3	CAMK2D	0	12.651	11	4	8	4	499	56.3	7.25	62	4	0	4.63662e+06	4.3353e+06	5.37539e+06	2.20402e+06	2.22863e+06	3.64028e+06	4.77269e+06	4.18008e+06	5.28533e+06	High	High	High	Peak Found	Peak Found	Peak Found	High	High	High
High	Q8WYP5	Protein ELYS OS=Homo sapiens OX=9606 GN=AHCTF1 PE=1 SV=3	AHCTF1	0	12.644	2	3	15	3	2266	252.3	6.6	57	3	0	201884	331672	119792	590883	664552	300277	194758	310832	472538	High	High	Peak Found	High	High	High	High	High	High
High	P62072	Mitochondrial import inner membrane translocase subunit Tim10 OS=Homo sapiens OX=9606 GN=TIMM10 PE=1 SV=1	TIMM10	0	12.576	23	3	17	3	90	10.3	6.29	409	3	0	1.09687e+07	8.83692e+06	9.95387e+06	1.182e+07	1.1648e+07	9.44061e+06	1.01592e+07	9.16872e+06	9.16185e+06	High	High	Peak Found	High	High	High	High	High	High
High	Q13442	28 kDa heat- and acid-stable phosphoprotein OS=Homo sapiens OX=9606 GN=PDAP1 PE=1 SV=1	PDAP1	0	12.543	10	2	10	2	181	20.6	8.87	175	2	0	2.90274e+06	2.96183e+06	3.83399e+06	2446970	2.45422e+06	3.03175e+06	3.75619e+06	4.03839e+06	4.19646e+06	Peak Found	High	High	High	High	Peak Found	High	High	High
High	P36542	ATP synthase subunit gamma, mitochondrial OS=Homo sapiens OX=9606 GN=ATP5F1C PE=1 SV=1	ATP5F1C	0	12.497	9	3	11	3	298	33	9.22	365	3	0	3.63688e+06	4.85671e+06	4.63454e+06	2.54309e+06	4.18803e+06	3.69189e+06	4.06019e+06	3.3824e+06	3.74502e+06	High	High	High	High	High	High	High	High	High
High	Q8N183	NADH dehydrogenase [ubiquinone] 1 alpha subcomplex assembly factor 2 OS=Homo sapiens OX=9606 GN=NDUFAF2 PE=1 SV=1	NDUFAF2	0	12.471	33	4	16	4	169	19.8	8.97	34	4	0	6.54448e+06	6.07339e+06	5.5785e+06	5.45934e+06	6.26744e+06	5.57509e+06	4.67778e+06	5.76163e+06	5.67227e+06	High	High	High	High	High	High	High	High	High
High	O75306	NADH dehydrogenase [ubiquinone] iron-sulfur protein 2, mitochondrial OS=Homo sapiens OX=9606 GN=NDUFS2 PE=1 SV=2	NDUFS2	0	12.47	8	3	6	3	463	52.5	7.55	97	3	0	4.93076e+06	4.57084e+06	4.23561e+06	3.47873e+06	4.25223e+06	3.6521e+06	2.81695e+06	2.87926e+06	2.84933e+06	High	High	Peak Found	High	High	Peak Found	Peak Found	Peak Found	Peak Found
High	Q92896	Golgi apparatus protein 1 OS=Homo sapiens OX=9606 GN=GLG1 PE=1 SV=2	GLG1	0	12.444	4	4	6	4	1179	134.5	6.9	107	4	0	2.75862e+06	5.60257e+06	4.44038e+06	2.46445e+06	5.14412e+06	5.22447e+06	1.93748e+06	2.36281e+06	2.16188e+06	High	High	High	Peak Found	Peak Found	High	Peak Found	Peak Found	High
High	Q9Y5X1	Sorting nexin-9 OS=Homo sapiens OX=9606 GN=SNX9 PE=1 SV=1	SNX9	0	12.427	8	2	3	2	595	66.6	5.58	189	2	0	844969	1.8159e+06	1.6474e+06		609818	1.93462e+06	2.40609e+06	2.2925e+06	3.19942e+06	Peak Found	Peak Found	Peak Found	Not Found	Peak Found	Peak Found	Peak Found	High	High
High	Q5BKZ1	DBIRD complex subunit ZNF326 OS=Homo sapiens OX=9606 GN=ZNF326 PE=1 SV=2	ZNF326	0	12.424	7	3	8	3	582	65.6	5.15	77	3	0	3.89767e+06	4.32491e+06	3.74524e+06	3.13299e+06	3.71576e+06	3.60393e+06	3.71539e+06	3.16675e+06	3.19278e+06	High	High	High	Peak Found	Peak Found	Peak Found	Peak Found	High	High
High	Q14980	Nuclear mitotic apparatus protein 1 OS=Homo sapiens OX=9606 GN=NUMA1 PE=1 SV=2	NUMA1	0	12.333	2	3	5	3	2115	238.1	5.78	92	3	0	970615	2.68652e+06	429750	651109		1.18452e+06	498936	181713	666777	Peak Found	High	Peak Found	High	Not Found	High	Peak Found	Peak Found	Peak Found
High	P08240	Signal recognition particle receptor subunit alpha OS=Homo sapiens OX=9606 GN=SRPRA PE=1 SV=2	SRPRA	0	12.313	6	3	7	3	638	69.8	8.95	171	3	0	5.31177e+06	4.77835e+06	3.68407e+06	3.64933e+06	5.14048e+06	4.98891e+06	2.96432e+06	2.62349e+06	2.7964e+06	High	High	High	High	High	High	Peak Found	Peak Found	Peak Found
High	P63010	AP-2 complex subunit beta OS=Homo sapiens OX=9606 GN=AP2B1 PE=1 SV=1	AP2B1	0	12.303	3	3	21	3	937	104.5	5.38	151	3	0	8.47317e+06	9.03271e+06	8.43014e+06	2700252	8.02273e+06	8.49643e+06	9.12778e+06	6.61707e+06	6.05471e+06	High	High	High	High	High	High	High	High	High
High	Q9HAT2	Sialate O-acetylesterase OS=Homo sapiens OX=9606 GN=SIAE PE=1 SV=1	SIAE	0	12.269	5	2	4	2	523	58.3	7.33	76	2	0	4.9502e+06	4.87243e+06	4.07381e+06	6.43861e+06	4.34473e+06	4.86376e+06	4.45185e+06	4.85728e+06	3.58822e+06	Peak Found	Peak Found	Peak Found	High	High	High	Peak Found	Peak Found	Peak Found
High	O75907	Diacylglycerol O-acyltransferase 1 OS=Homo sapiens OX=9606 GN=DGAT1 PE=1 SV=2	DGAT1	0	12.249	4	1	3	1	488	55.2	9.32	74	1	0	4.72786e+06	5.03117e+06	2.05773e+06	1.42848e+06	2.14954e+06	1.99931e+06	4.67684e+06	1.92182e+06	3.79427e+06	Peak Found	Peak Found	Peak Found	High	Peak Found	High	High	Peak Found	Peak Found
High	P62191	26S proteasome regulatory subunit 4 OS=Homo sapiens OX=9606 GN=PSMC1 PE=1 SV=1	PSMC1	0	12.227	9	3	3	3	440	49.2	6.21	38	3	0	4.18004e+06	3.30572e+06	3.5522e+06	2.01395e+06	4.20684e+06	4.62814e+06	3.6818e+06	3.85573e+06	3.25206e+06	Peak Found	Peak Found	Peak Found	Peak Found	High	Peak Found	Peak Found	High	High
High	Q9Y6W5	Actin-binding protein WASF2 OS=Homo sapiens OX=9606 GN=WASF2 PE=1 SV=3	WASF2	0	12.171	4	3	5	3	498	54.3	5.53	186	3	0	1.59641e+06	2.11658e+06	2.09016e+06	1.93775e+06	1.67898e+06	2.18442e+06	2.6294e+06	2.94808e+06	3.07393e+06	Peak Found	Peak Found	Peak Found	High	Peak Found	Peak Found	Peak Found	High	High
High	Q8TAE8	Growth arrest and DNA damage-inducible proteins-interacting protein 1 OS=Homo sapiens OX=9606 GN=GADD45GIP1 PE=1 SV=1	GADD45GIP1	0	12.121	11	3	4	3	222	25.4	10.02	29	3	0	2.45004e+06	2.87325e+06	1.00403e+06	2631058	1.32882e+06	2.10902e+06	1.12305e+06	2.14245e+06	1.01636e+06	High	High	Peak Found	High	Peak Found	Peak Found	High	Peak Found	Peak Found
High	Q9Y266	Nuclear migration protein nudC OS=Homo sapiens OX=9606 GN=NUDC PE=1 SV=1	NUDC	0	12.086	10	3	7	3	331	38.2	5.38	133	3	0	7.64926e+06	7.06175e+06	8.98512e+06	4.98409e+06	3.45974e+06	5.14703e+06	8.3876e+06	9.50165e+06	1.13911e+07	High	High	High	Peak Found	Peak Found	Peak Found	High	High	High
High	Q9BZL4	Protein phosphatase 1 regulatory subunit 12C OS=Homo sapiens OX=9606 GN=PPP1R12C PE=1 SV=1	PPP1R12C	0	12.081	5	3	11	3	782	84.8	5.57	453	3	0	3.66582e+06	2.20179e+06	2.19538e+06	2.67809e+06	2.05358e+06	4.1612e+06	2.32002e+06	2.12177e+06	3.6632e+06	High	High	High	High	High	High	High	High	High
High	Q9H1K1	Iron-sulfur cluster assembly enzyme ISCU OS=Homo sapiens OX=9606 GN=ISCU PE=1 SV=2	ISCU	0	12.077	16	2	13	2	167	18	9.48	118	2	0	2.36897e+06	2.28899e+06	1.82407e+06	2.22139e+06	3.69106e+06	1.99832e+06	1.9756e+06	2.01767e+06	2.45786e+06	High	High	High	High	High	High	High	High	High
High	Q8TEA8	D-aminoacyl-tRNA deacylase 1 OS=Homo sapiens OX=9606 GN=DTD1 PE=1 SV=2	DTD1	0	12.056	8	2	10	2	209	23.4	8.24	525	2	0	2.72e+06	3.58559e+06	3.52827e+06	3.27224e+06	1.42206e+06	2.8124e+06	3.10973e+06	4.17739e+06	4.94261e+06	High	High	High	Peak Found	High	High	High	High	High
High	Q9NX14	NADH dehydrogenase [ubiquinone] 1 beta subcomplex subunit 11, mitochondrial OS=Homo sapiens OX=9606 GN=NDUFB11 PE=1 SV=1	NDUFB11	0	12.007	22	2	8	2	153	17.3	5.22	77	2	0	1.6117e+07	1.53235e+07	1.57593e+07	9850878	1.34366e+07	1.2118e+07	1.22142e+07	9.51807e+06	8.34665e+06	High	High	High	High	High	High	High	Peak Found	Peak Found
High	P58546	Myotrophin OS=Homo sapiens OX=9606 GN=MTPN PE=1 SV=2	MTPN	0	11.984	20	2	5	2	118	12.9	5.52	74	2	0	3.12357e+06	1.00502e+06	4.16666e+06	1.7042e+06	527875	2.99176e+06	2.37695e+06	3.1135e+06	4.73595e+06	High	Peak Found	High	Peak Found	Peak Found	Peak Found	Peak Found	High	High
High	Q92930	Ras-related protein Rab-8B OS=Homo sapiens OX=9606 GN=RAB8B PE=1 SV=2	RAB8B	0	11.88	17	3	10	2	207	23.6	9.07	182	3	0	636887	686782	820673	697473	517948	431630	499157	553273	1.05012e+06	High	High	High	High	High	High	High	Peak Found	High
High	P06396	Gelsolin OS=Homo sapiens OX=9606 GN=GSN PE=1 SV=1	GSN	0	11.871	6	3	13	3	782	85.6	6.28	215	3	0	2.14222e+06	2.48431e+06	3.27823e+06	3.22611e+06	2.31868e+06	2.89416e+06	2.22578e+06	2.51992e+06	3.94583e+06	High	High	High	High	High	High	High	High	High
High	Q99442	Translocation protein SEC62 OS=Homo sapiens OX=9606 GN=SEC62 PE=1 SV=1	SEC62	0	11.856	5	2	14	2	399	45.8	7.12	143	2	0	7.27874e+06	8.02758e+06	7.19461e+06	7.15847e+06	9.1596e+06	9.62687e+06	6.07535e+06	5.69158e+06	5.75284e+06	High	High	High	High	High	High	High	High	High
High	Q14839	Chromodomain-helicase-DNA-binding protein 4 OS=Homo sapiens OX=9606 GN=CHD4 PE=1 SV=2	CHD4	0	11.851	2	3	7	3	1912	217.9	5.86	36	3	0	3.49236e+06	3.27031e+06	2.08213e+06	2.78755e+06	3.09876e+06	3.18874e+06	2.64811e+06	2.27598e+06	2.14311e+06	High	Peak Found	High	High	High	High	High	Peak Found	High
High	P13798	Acylamino-acid-releasing enzyme OS=Homo sapiens OX=9606 GN=APEH PE=1 SV=4	APEH	0	11.844	5	3	9	3	732	81.2	5.48	216	3	0	1.56343e+06	1.18461e+06	1.30661e+06	2.37617e+06	1.90711e+06	1.62051e+06	2.2384e+06	3.2293e+06	3.61328e+06	Peak Found	High	Peak Found	High	Peak Found	High	High	High	High
High	P17050	Alpha-N-acetylgalactosaminidase OS=Homo sapiens OX=9606 GN=NAGA PE=1 SV=2	NAGA	0	11.841	10	3	16	3	411	46.5	5.19	290	3	0	5.91797e+06	5.31636e+06	5.12707e+06	7.08569e+06	6.51441e+06	6.52106e+06	5.94906e+06	6.56838e+06	5.63871e+06	High	High	High	High	High	High	High	High	High
High	Q9BTZ2	Dehydrogenase/reductase SDR family member 4 OS=Homo sapiens OX=9606 GN=DHRS4 PE=1 SV=3	DHRS4	0	11.793	5	1	8	1	278	29.5	8.56	369	1	0	4.28995e+06	3.99616e+06	3.19292e+06	3.54807e+06	3.67297e+06	3.48124e+06	3.80384e+06	3.64325e+06	3.36927e+06	High	High	Peak Found	High	High	High	High	High	Peak Found
High	P30419	Glycylpeptide N-tetradecanoyltransferase 1 OS=Homo sapiens OX=9606 GN=NMT1 PE=1 SV=2	NMT1	0	11.776	8	2	7	2	496	56.8	7.8	100	2	0	2.43485e+06	2.7722e+06	3.82621e+06	2.40365e+06	1.28419e+06	2.88692e+06	3.82923e+06	4.12759e+06	4.35428e+06	Peak Found	High	High	Peak Found	Peak Found	High	High	Peak Found	High
High	Q4G0N4	NAD kinase 2, mitochondrial OS=Homo sapiens OX=9606 GN=NADK2 PE=1 SV=2	NADK2	0	11.756	7	2	2	2	442	49.4	8.18	99	2	0	201055	387132	251826	4.42801e+06	388208	556756	414760	520629	551953	Peak Found	Peak Found	Peak Found	High	Peak Found	Peak Found	Peak Found	Peak Found	Peak Found
High	Q96CG8	Collagen triple helix repeat-containing protein 1 OS=Homo sapiens OX=9606 GN=CTHRC1 PE=1 SV=1	CTHRC1	0	11.691	16	3	14	3	243	26.2	7.99	215	3	0	1.76261e+07	1.97706e+07	1.74983e+07	47132505	2.86703e+07	2.86402e+07	6.04303e+06	6.56989e+06	7.69081e+06	High	High	High	High	High	High	High	High	High
High	P20742	Pregnancy zone protein OS=Homo sapiens OX=9606 GN=PZP PE=1 SV=4	PZP	0	11.675	1	2	4	1	1482	163.8	6.38	74	2	0	600064	653444	529992	2.64138e+06	1.27336e+06	1.07967e+06	854967	1.1173e+06	1.17425e+06	High	Peak Found	Peak Found	High	Peak Found	Peak Found	Peak Found	Peak Found	Peak Found
High	Q8WTT2	Nucleolar complex protein 3 homolog OS=Homo sapiens OX=9606 GN=NOC3L PE=1 SV=1	NOC3L	0	11.671	6	3	15	3	800	92.5	9.17	68	3	0	3.02796e+06	3.34829e+06	3.27008e+06	2.32836e+06	2.723e+06	3.50745e+06	3.67369e+06	2.74285e+06	2.67517e+06	High	High	High	High	High	High	High	High	High
High	Q92599	Septin-8 OS=Homo sapiens OX=9606 GN=SEPTIN8 PE=1 SV=4	SEPTIN8	0	11.661	5	3	17	1	483	55.7	6.28	397	3	0	3.93515e+07	4.75732e+07	3.54713e+07	33580444	3.81561e+07	4.6745e+07	3.99042e+07	3.38289e+07	3.51186e+07	Peak Found	High	Peak Found	Peak Found	Peak Found	Peak Found	Peak Found	Peak Found	Peak Found
High	Q9BR76	Coronin-1B OS=Homo sapiens OX=9606 GN=CORO1B PE=1 SV=1	CORO1B	0	11.661	11	3	5	3	489	54.2	5.88	69	3	0	6.92363e+06	5.91771e+06	6.01257e+06	5.10478e+06	5.46071e+06	5.70885e+06	6.0421e+06	4.37675e+06	4.58073e+06	Peak Found	High	Peak Found	High	Peak Found	Peak Found	High	Peak Found	High
High	Q99460	26S proteasome non-ATPase regulatory subunit 1 OS=Homo sapiens OX=9606 GN=PSMD1 PE=1 SV=2	PSMD1	0	11.646	5	4	10	4	953	105.8	5.39	90	4	0	1.19346e+07	1.38337e+07	1.27465e+07	6.62823e+06	1.05694e+07	1.22991e+07	1.44414e+07	1.38347e+07	1.27274e+07	High	High	Peak Found	Peak Found	High	High	High	High	High
High	Q9UL25	Ras-related protein Rab-21 OS=Homo sapiens OX=9606 GN=RAB21 PE=1 SV=3	RAB21	0	11.609	11	3	8	3	225	24.3	7.94	96	3	0	4.82386e+06	6.26178e+06	7.92364e+06	4.5748e+06	6.1955e+06	5.65561e+06	8.07696e+06	8.38365e+06	7.10758e+06	High	High	High	Peak Found	High	High	High	High	High
High	P17568	NADH dehydrogenase [ubiquinone] 1 beta subcomplex subunit 7 OS=Homo sapiens OX=9606 GN=NDUFB7 PE=1 SV=4	NDUFB7	0	11.589	20	3	18	3	137	16.4	8.92	270	3	0	3.82706e+06	4.58625e+06	3.52051e+06	2.90754e+06	4.06707e+06	4.03452e+06	4.73876e+06	4.76265e+06	3.61611e+06	High	High	High	High	High	High	High	High	High
High	P62899	60S ribosomal protein L31 OS=Homo sapiens OX=9606 GN=RPL31 PE=1 SV=1	RPL31	0	11.585	41	4	21	4	125	14.5	10.54	172	4	0	5.6138e+07	5.70248e+07	6.56251e+07	4.06578e+07	4.77036e+07	5.07379e+07	6.07729e+07	6.16866e+07	6.34773e+07	High	High	High	High	High	High	High	High	High
High	Q7Z4H8	Protein O-glucosyltransferase 3 OS=Homo sapiens OX=9606 GN=POGLUT3 PE=1 SV=2	POGLUT3	0	11.57	10	4	6	4	507	58.5	8.24	55	4	0	8.15028e+06	5.56528e+06	7.08526e+06	7.62143e+06	7.56837e+06	5.60739e+06	6.06186e+06	5.90698e+06	3.96632e+06	Peak Found	Peak Found	High	High	High	High	Peak Found	High	Peak Found
High	Q9H488	GDP-fucose protein O-fucosyltransferase 1 OS=Homo sapiens OX=9606 GN=POFUT1 PE=1 SV=1	POFUT1	0	11.566	9	2	9	2	388	43.9	8.53	104	2	0	2.41804e+06	1.90873e+06	1.53262e+06	2.13629e+06	2.70078e+06	2.09612e+06	1.91265e+06	1.73535e+06	1.8819e+06	High	High	Peak Found	High	High	High	High	High	High
High	P28300	Protein-lysine 6-oxidase OS=Homo sapiens OX=9606 GN=LOX PE=1 SV=2	LOX	0	11.486	6	3	21	3	417	46.9	8.09	93	3	0	5.20816e+06	7.55437e+06	7.00119e+06	2.36889e+06	4.32348e+06	4.67093e+06	5.77446e+06	5.56591e+06	4.79526e+06	High	High	High	High	High	High	High	High	High
High	P59998	Actin-related protein 2/3 complex subunit 4 OS=Homo sapiens OX=9606 GN=ARPC4 PE=1 SV=3	ARPC4	0	11.414	16	3	13	3	168	19.7	8.43	201	3	0	9.76753e+06	8.21685e+06	9.69754e+06	8.03738e+06	7.31464e+06	5.33819e+06	4.30616e+06	4.43552e+06	5.23592e+06	High	High	High	High	Peak Found	High	High	High	High
High	P78536	Disintegrin and metalloproteinase domain-containing protein 17 OS=Homo sapiens OX=9606 GN=ADAM17 PE=1 SV=1	ADAM17	0	11.412	3	2	11	2	824	93	5.76	35	2	0	2.8709e+06	3.14472e+06	434541	3.34765e+06	3.96624e+06	3.57454e+06	2.79832e+06	2.9162e+06	2.61325e+06	High	High	High	High	High	High	High	High	High
High	Q15181	Inorganic pyrophosphatase OS=Homo sapiens OX=9606 GN=PPA1 PE=1 SV=2	PPA1	0	11.37	8	2	4	2	289	32.6	5.86	65	2	0	1.12527e+06	612768		171292		469481	481228	1.16724e+06	2.71741e+06	Peak Found	High	Not Found	Peak Found	Not Found	Peak Found	High	Peak Found	High
High	Q9Y3F4	Serine-threonine kinase receptor-associated protein OS=Homo sapiens OX=9606 GN=STRAP PE=1 SV=1	STRAP	0	11.35	11	2	6	2	350	38.4	5.12	104	2	0	730244	1.05751e+06	639014	1.42013e+06	831902	1.17877e+06	1.44377e+06	2.08189e+06	2.14841e+06	High	Peak Found	Peak Found	Peak Found	High	Peak Found	Peak Found	High	High
High	Q15056	Eukaryotic translation initiation factor 4H OS=Homo sapiens OX=9606 GN=EIF4H PE=1 SV=5	EIF4H	0	11.294	13	2	12	2	248	27.4	7.23	120	2	0	7.47415e+06	1.29764e+07	1.95055e+07	3.82789e+06	6.06897e+06	1.13399e+07	9.54466e+06	1.45094e+07	2.15788e+07	High	High	High	High	High	High	High	High	High
High	Q86T03	Type 1 phosphatidylinositol 4,5-bisphosphate 4-phosphatase OS=Homo sapiens OX=9606 GN=PIP4P1 PE=1 SV=1	PIP4P1	0	11.286	16	3	5	3	277	29.5	8.91	55	3	0	4.58928e+06	4.11413e+06	2.69515e+06	559957	2.98843e+06	2.675e+06	5.17681e+06	4.07832e+06	3.12572e+06	High	Peak Found	Peak Found	Peak Found	Peak Found	High	High	High	Peak Found
High	Q96KP4	Cytosolic non-specific dipeptidase OS=Homo sapiens OX=9606 GN=CNDP2 PE=1 SV=2	CNDP2	0	11.275	6	2	8	2	475	52.8	5.97	205	2	0	4.07384e+06	4.9586e+06	6.39758e+06	3.54268e+06	3.14585e+06	5.44068e+06	5.37596e+06	7.02655e+06	9.39155e+06	High	Peak Found	High	High	Peak Found	High	High	High	High
High	Q8TAD7	Overexpressed in colon carcinoma 1 protein OS=Homo sapiens OX=9606 GN=OCC1 PE=1 SV=2	OCC1	0	11.26	22	2	7	2	63	6.4	6.57	146	2	0	5.88788e+06	3.989e+06	3.9104e+06	3.31339e+06	4.93373e+06	6.54826e+06	4.88362e+06	4.1796e+06	3.91991e+06	Peak Found	Peak Found	Peak Found	High	High	High	Peak Found	High	High
High	P32969	60S ribosomal protein L9 OS=Homo sapiens OX=9606 GN=RPL9 PE=1 SV=1	RPL9	0	11.254	17	3	12	3	192	21.9	9.95	158	3	0	6.05776e+06	5.05716e+06	4.86465e+06	3.1049e+06	3.87904e+06	4.79138e+06	4.71703e+06	4.24259e+06	5.23485e+06	High	High	High	High	Peak Found	High	High	High	High
High	A1L0T0	2-hydroxyacyl-CoA lyase 2 OS=Homo sapiens OX=9606 GN=ILVBL PE=1 SV=2	ILVBL	0	11.245	8	3	8	3	632	67.8	8.15	120	3	0	2.28282e+06	3.42077e+06	2.15339e+06	2.52699e+06	2.96511e+06	2.96598e+06	2.52954e+06	2.11941e+06	2.68621e+06	High	High	Peak Found	High	High	High	High	Peak Found	High
High	P55786	Puromycin-sensitive aminopeptidase OS=Homo sapiens OX=9606 GN=NPEPPS PE=1 SV=2	NPEPPS	0	11.231	5	3	13	3	919	103.2	5.72	101	3	0	127686	481590	648328	774171	379023	676064	807379	944537	1.15428e+06	Peak Found	High	High	High	High	High	High	High	High
High	Q9Y3I0	RNA-splicing ligase RtcB homolog OS=Homo sapiens OX=9606 GN=RTCB PE=1 SV=1	RTCB	0	11.175	5	2	12	2	505	55.2	7.23	433	2	0	5.62778e+06	5.86332e+06	6.35314e+06	4.26983e+06	4.25131e+06	5.86025e+06	7.1131e+06	7.27319e+06	7.43234e+06	High	High	High	High	High	High	High	High	High
High	Q99700	Ataxin-2 OS=Homo sapiens OX=9606 GN=ATXN2 PE=1 SV=2	ATXN2	0	11.131	2	2	9	2	1313	140.2	9.57	141	2	0	1.16785e+06	1.78964e+06	2.2065e+06	580458	738065	1.74566e+06	2.10452e+06	1.88728e+06	1.9731e+06	High	High	High	High	Peak Found	High	High	High	High
High	P35914	Hydroxymethylglutaryl-CoA lyase, mitochondrial OS=Homo sapiens OX=9606 GN=HMGCL PE=1 SV=2	HMGCL	0	11.112	7	3	4	3	325	34.3	8.54	63	3	0	6.33159e+06	6.459e+06	6.33285e+06	6.94379e+06	6.78232e+06	6.38551e+06	6.00973e+06	5.45289e+06	5.83803e+06	Peak Found	Peak Found	Peak Found	High	High	Peak Found	Peak Found	Peak Found	Peak Found
High	Q8N163	Cell cycle and apoptosis regulator protein 2 OS=Homo sapiens OX=9606 GN=CCAR2 PE=1 SV=2	CCAR2	0	11.052	5	3	8	3	923	102.8	5.22	90	3	0	378242	2.14391e+06	1.92279e+06	703455	2.36781e+06	190697	1.86546e+06	339477	1.57673e+06	Peak Found	High	High	High	Peak Found	High	High	High	Peak Found
High	Q13683	Integrin alpha-7 OS=Homo sapiens OX=9606 GN=ITGA7 PE=1 SV=3	ITGA7	0	11.02	6	3	4	3	1181	128.9	5.73	43	3	0	2.26917e+06	1.97662e+06	1.8572e+06	1.65562e+06	957330	1.87543e+06	1.99163e+06	1.67588e+06	744932	Peak Found	Peak Found	Peak Found	Peak Found	High	Peak Found	High	High	Peak Found
High	Q9BYD3	39S ribosomal protein L4, mitochondrial OS=Homo sapiens OX=9606 GN=MRPL4 PE=1 SV=1	MRPL4	0	10.997	11	2	12	2	311	34.9	9.72	223	2	0	1.07723e+06	1.40086e+06	1.16627e+06	1.4914e+06	1.39401e+06	1.42294e+06	997367	1.12253e+06	1.25917e+06	Peak Found	High	High	High	High	High	High	High	High
High	Q01628	Interferon-induced transmembrane protein 3 OS=Homo sapiens OX=9606 GN=IFITM3 PE=1 SV=2	IFITM3	0	10.962	19	1	6	1	133	14.6	7.01	80	1	0	6.21749e+06	4.21677e+06	4.09707e+06	3.94739e+06	4.21034e+06	4.51629e+06	3.11411e+06	3.88402e+06	3.35721e+06	High	Peak Found	High	High	High	High	Peak Found	Peak Found	Peak Found
High	Q9Y4P3	Transducin beta-like protein 2 OS=Homo sapiens OX=9606 GN=TBL2 PE=1 SV=1	TBL2	0	10.948	5	2	3	2	447	49.8	9.44	85	2	0	3.81936e+06	4.37796e+06	3.66502e+06	2.77676e+06	3.82397e+06	4.35339e+06	3.99555e+06	2.72498e+06	2.60018e+06	High	High	Peak Found	Peak Found	Peak Found	High	Peak Found	Peak Found	Peak Found
High	Q9Y305	Acyl-coenzyme A thioesterase 9, mitochondrial OS=Homo sapiens OX=9606 GN=ACOT9 PE=1 SV=2	ACOT9	0	10.896	7	3	8	3	439	49.9	8.6	94	3	0	9.1612e+06	8.10853e+06	8.27693e+06	7.09711e+06	8.9815e+06	8.20773e+06	8.10099e+06	7.52057e+06	7.60537e+06	High	High	Peak Found	Peak Found	High	High	High	High	Peak Found
High	Q14258	E3 ubiquitin/ISG15 ligase TRIM25 OS=Homo sapiens OX=9606 GN=TRIM25 PE=1 SV=2	TRIM25	0	10.89	6	2	6	2	630	70.9	8.09	65	2	0	4.11472e+06	4.68456e+06	3.83353e+06	2.27894e+06	2.86359e+06	3.64414e+06	3.38146e+06	3.87249e+06	3.86826e+06	High	High	High	Peak Found	High	Peak Found	Peak Found	High	Peak Found
High	P82979	SAP domain-containing ribonucleoprotein OS=Homo sapiens OX=9606 GN=SARNP PE=1 SV=3	SARNP	0	10.86	14	3	7	3	210	23.7	6.42	120	3	0	6.10703e+06	7.04582e+06	7.47876e+06	5.6064e+06	3.7383e+06	6.03099e+06	9.71848e+06	1.14699e+07	1.19043e+07	High	High	Peak Found	High	Peak Found	Peak Found	High	High	High
High	O43920	NADH dehydrogenase [ubiquinone] iron-sulfur protein 5 OS=Homo sapiens OX=9606 GN=NDUFS5 PE=1 SV=3	NDUFS5	0	10.809	33	3	4	3	106	12.5	9.14	15	3	0	6.15413e+06	5.77551e+06	4.94229e+06	4.70827e+06	5.3989e+06	4.5507e+06	5.97119e+06	5.11736e+06	3.03024e+06	Peak Found	Peak Found	Peak Found	High	Peak Found	Peak Found	Peak Found	High	Peak Found
High	Q8NFQ8	Torsin-1A-interacting protein 2 OS=Homo sapiens OX=9606 GN=TOR1AIP2 PE=1 SV=1	TOR1AIP2	0	10.808	6	2	2	2	470	51.2	4.96	43	2	0	1.18419e+06	1.04564e+06	744954	878521	1.05753e+06	883874	814073	890708	654145	Peak Found	Peak Found	Peak Found	High	High	Peak Found	Peak Found	Peak Found	Peak Found
High	Q5BJD5	Transmembrane protein 41B OS=Homo sapiens OX=9606 GN=TMEM41B PE=1 SV=1	TMEM41B	0	10.783	7	1	2	1	291	32.5	9.58	41	1	0	1.61684e+06	1.83406e+06	1.14118e+06	812211	817151	1.09447e+06	801250		784327	High	Peak Found	Peak Found	Peak Found	High	Peak Found	Peak Found	Not Found	Peak Found
High	P98179	RNA-binding protein 3 OS=Homo sapiens OX=9606 GN=RBM3 PE=1 SV=1	RBM3	0	10.756	25	3	9	3	157	17.2	8.91	140	3	0	5.33695e+06	6.45256e+06	3.77355e+06	2.85941e+06	5.15833e+06	4.07199e+06	2.83322e+06	2.84144e+06	3.75378e+06	High	High	High	Peak Found	High	High	Peak Found	Peak Found	High
High	Q5RI15	Cytochrome c oxidase assembly protein COX20, mitochondrial OS=Homo sapiens OX=9606 GN=COX20 PE=1 SV=2	COX20	0	10.752	22	2	11	2	118	13.3	8.76	256	2	0	2.21375e+06	1.98144e+06	1.89724e+06	1.69263e+06	3.779e+06	3.3505e+06	1.62741e+06	1.44687e+06	2.25092e+06	High	High	Peak Found	High	High	High	High	Peak Found	High
High	Q8NC56	LEM domain-containing protein 2 OS=Homo sapiens OX=9606 GN=LEMD2 PE=1 SV=1	LEMD2	0	10.743	17	4	12	4	503	56.9	9	34	4	0	4.26605e+06	5.47941e+06	5.72889e+06	4.22038e+06	4.14184e+06	4.84589e+06	3.79399e+06	3.81301e+06	3.45872e+06	High	High	High	Peak Found	High	High	High	High	High
High	Q9H299	SH3 domain-binding glutamic acid-rich-like protein 3 OS=Homo sapiens OX=9606 GN=SH3BGRL3 PE=1 SV=1	SH3BGRL3	0	10.738	27	2	12	2	93	10.4	4.93	587	2	0	1.26423e+07	1.08213e+07	1.30567e+07	6.18432e+06	6.10793e+06	9.98313e+06	8.80718e+06	9.76479e+06	1.61847e+07	High	High	Peak Found	High	Peak Found	High	High	High	High
High	O95573	Fatty acid CoA ligase Acsl3 OS=Homo sapiens OX=9606 GN=ACSL3 PE=1 SV=3	ACSL3	0	10.733	5	2	14	1	720	80.4	8.38	116	2	0	2.72775e+06	2.90131e+06	2.05948e+06	1334782	1.63377e+06	1.87977e+06	2.38532e+06	1.84763e+06	1.44302e+06	High	High	High	High	High	High	High	High	Peak Found
High	Q9UHQ9	NADH-cytochrome b5 reductase 1 OS=Homo sapiens OX=9606 GN=CYB5R1 PE=1 SV=1	CYB5R1	0	10.729	4	2	7	2	305	34.1	9.38	131	2	0	3.43136e+06	3.09434e+06	2.97027e+06	1.73781e+06	2.16838e+06	2.84505e+06	3.12286e+06	2.67135e+06	2.36757e+06	High	High	High	High	High	Peak Found	Peak Found	High	Peak Found
High	Q13185	Chromobox protein homolog 3 OS=Homo sapiens OX=9606 GN=CBX3 PE=1 SV=4	CBX3	0	10.706	14	3	12	3	183	20.8	5.33	135	3	0	5.29497e+06	4.31117e+06	7.16485e+06	9.81793e+06	5.78628e+06	6.23899e+06	7.78848e+06	9.33693e+06	9.13993e+06	High	High	High	High	Peak Found	High	High	High	High
High	P01023	Alpha-2-macroglobulin OS=Homo sapiens OX=9606 GN=A2M PE=1 SV=3	A2M	0	10.68	2	3	11	2	1474	163.2	6.46	413	3	1	5.29841e+07	5.85658e+07	5.1938e+07	1.27376e+08	1.08631e+08	9.71298e+07	8.71047e+07	1.06077e+08	8.59872e+07	High	High	High	High	High	High	High	High	High
High	P13861	cAMP-dependent protein kinase type II-alpha regulatory subunit OS=Homo sapiens OX=9606 GN=PRKAR2A PE=1 SV=2	PRKAR2A	0	10.67	6	2	12	2	404	45.5	5.07	180	2	0	2.30589e+06	1.91798e+06	2.40368e+06	2.07617e+06	1.7448e+06	2.24437e+06	2.60296e+06	2.50685e+06	3.43001e+06	High	Peak Found	High	High	High	High	High	High	High
High	P56182	Ribosomal RNA processing protein 1 homolog A OS=Homo sapiens OX=9606 GN=RRP1 PE=1 SV=1	RRP1	0	10.664	7	4	14	4	461	52.8	9.33	29	4	0	4.3044e+06	3.84015e+06	3.77149e+06	3.45877e+06	3.48758e+06	3.22693e+06	3.05102e+06	2.75118e+06	1.23858e+06	High	High	High	High	High	High	High	High	High
High	Q15436	Protein transport protein Sec23A OS=Homo sapiens OX=9606 GN=SEC23A PE=1 SV=2	SEC23A	0	10.658	3	2	13	2	765	86.1	7.08	158	2	0	1.51722e+06	2.91557e+06	1.82841e+06	844790	2.46923e+06	2.46593e+06	2.10669e+06	2.30654e+06	3.05542e+06	High	High	High	High	High	High	High	High	High
High	Q9NYJ1	Cytochrome c oxidase assembly factor 4 homolog, mitochondrial OS=Homo sapiens OX=9606 GN=COA4 PE=1 SV=2	COA4	0	10.648	44	2	3	2	87	10.1	6.04	35	2	0	1.88536e+06	2.91719e+06	2.5373e+06	3.9525e+06	3.55096e+06	2.99463e+06	1.64208e+06	3.35976e+06	3.05511e+06	Peak Found	Peak Found	Peak Found	High	High	High	Peak Found	Peak Found	Peak Found
High	O75880	Protein SCO1 homolog, mitochondrial OS=Homo sapiens OX=9606 GN=SCO1 PE=1 SV=1	SCO1	0	10.635	9	2	2	2	301	33.8	8.88	53	2	0	3.47481e+06	3.26585e+06	2.67108e+06	3.79505e+06	3.03718e+06	2.68109e+06	2.86776e+06	2.53837e+06	2.92674e+06	High	Peak Found	Peak Found	Peak Found	Peak Found	Peak Found	High	Peak Found	Peak Found
High	Q8N8S7	Protein enabled homolog OS=Homo sapiens OX=9606 GN=ENAH PE=1 SV=2	ENAH	0	10.629	9	3	9	3	591	66.5	6.93	23	3	0	3.49815e+06	4.00323e+06	4.42163e+06	2.20782e+06	3.48934e+06	3.82673e+06	4.3734e+06	4.44781e+06	4.23862e+06	High	High	High	Peak Found	Peak Found	Peak Found	Peak Found	High	High
High	Q9UBG0	C-type mannose receptor 2 OS=Homo sapiens OX=9606 GN=MRC2 PE=1 SV=2	MRC2	0	10.616	2	3	5	3	1479	166.6	5.83	34	3	0	3.90978e+06	4.50821e+06	3.13415e+06	3.43082e+06	3.90226e+06	3.79002e+06	2.47374e+06	2.17574e+06	2.3482e+06	High	High	Peak Found	Peak Found	Peak Found	High	Peak Found	Peak Found	High
High	Q7Z7K6	Centromere protein V OS=Homo sapiens OX=9606 GN=CENPV PE=1 SV=1	CENPV	0	10.601	12	2	3	2	275	29.9	9.73	23	2	0	1.05241e+06	1.54221e+06	1.32001e+06	917106	1.2038e+06	1.279e+06	1.21216e+06	883240	914890	High	High	Peak Found	Peak Found	High	Peak Found	Peak Found	Peak Found	Peak Found
High	Q9UNP9	Peptidyl-prolyl cis-trans isomerase E OS=Homo sapiens OX=9606 GN=PPIE PE=1 SV=1	PPIE	0	10.573	7	1	18	1	301	33.4	5.6	156	1	0	2.11738e+07	2.77243e+07	3.24919e+07	27386703	2.07802e+07	2.70083e+07	2.17078e+07	2.40244e+07	1.84213e+07	High	High	High	High	High	High	High	High	High
High	Q9BQE5	Apolipoprotein L2 OS=Homo sapiens OX=9606 GN=APOL2 PE=1 SV=2	APOL2	0	10.554	7	2	16	2	337	37.1	6.74	530	2	0	8.67332e+06	9.77263e+06	1.01613e+07	8088894	6.45162e+06	9.45921e+06	9.67271e+06	9.36207e+06	1.12788e+07	High	High	High	High	High	High	High	High	High
High	Q7Z417	FMR1-interacting protein NUFIP2 OS=Homo sapiens OX=9606 GN=NUFIP2 PE=1 SV=1	NUFIP2	0	10.538	5	2	7	2	695	76.1	8.7	105	2	0	2.38697e+06	1.98158e+06	2.27473e+06	2777810	2.49794e+06	3.13615e+06	4.08691e+06	3.89181e+06	3.53199e+06	High	Peak Found	Peak Found	High	High	High	High	High	Peak Found
High	Q9H3Z4	DnaJ homolog subfamily C member 5 OS=Homo sapiens OX=9606 GN=DNAJC5 PE=1 SV=1	DNAJC5	0	10.537	16	2	6	2	198	22.1	5.07	92	2	0	4.0985e+06	1.07433e+06	3.85504e+06	3.00294e+06	3.34518e+06	3.33409e+06	4.33339e+06	3.4677e+06	3.4979e+06	High	High	Peak Found	Peak Found	High	High	High	Peak Found	Peak Found
High	P61006	Ras-related protein Rab-8A OS=Homo sapiens OX=9606 GN=RAB8A PE=1 SV=1	RAB8A	0	10.518	13	3	7	2	207	23.7	9.07	193	3	1	2.02002e+06	3.13277e+06	2.22628e+06	2.03787e+06	1.07887e+06	1.65685e+06	1.8526e+06	1.91575e+06	2.77665e+06	High	High	High	High	Peak Found	Peak Found	High	Peak Found	High
High	Q10588	ADP-ribosyl cyclase/cyclic ADP-ribose hydrolase 2 OS=Homo sapiens OX=9606 GN=BST1 PE=1 SV=2	BST1	0	10.502	8	2	9	2	318	35.7	7.8	129	2	0	3.12862e+06	2.06217e+06	2.84994e+06	2.78121e+06	2.83701e+06	2.46308e+06	2.31174e+06	2.77696e+06	2.47846e+06	High	Peak Found	High	High	High	High	High	High	High
High	Q15061	WD repeat-containing protein 43 OS=Homo sapiens OX=9606 GN=WDR43 PE=1 SV=3	WDR43	0	10.483	7	3	7	3	677	74.8	5.57	80	3	0	8.16836e+06	9.04674e+06	8.41823e+06	5.67417e+06	7.04793e+06	7.81413e+06	6.71261e+06	6.73863e+06	7.10846e+06	High	High	Peak Found	High	High	High	Peak Found	Peak Found	Peak Found
High	P28062	Proteasome subunit beta type-8 OS=Homo sapiens OX=9606 GN=PSMB8 PE=1 SV=3	PSMB8	0	10.442	10	2	2	2	276	30.3	7.43	27	2	0	1.68365e+06	1.00825e+06	1.15103e+06	3.0186e+06		2.38924e+06	2.42099e+06	2.76929e+06	2.72018e+06	Peak Found	Peak Found	High	High	Not Found	Peak Found	Peak Found	Peak Found	Peak Found
High	Q9Y4F1	FERM, ARHGEF and pleckstrin domain-containing protein 1 OS=Homo sapiens OX=9606 GN=FARP1 PE=1 SV=1	FARP1	0	10.409	3	2	14	2	1045	118.6	8.15	152	2	0	5.69647e+06	5.87998e+06	5.33657e+06	3.61784e+06	4.96146e+06	5.32104e+06	5.36486e+06	5.36126e+06	4.81986e+06	High	High	High	Peak Found	High	High	High	High	High
High	P30153	Serine/threonine-protein phosphatase 2A 65 kDa regulatory subunit A alpha isoform OS=Homo sapiens OX=9606 GN=PPP2R1A PE=1 SV=4	PPP2R1A	0	10.405	5	2	10	2	589	65.3	5.11	113	2	0	646092	4.14221e+06	4.25406e+06	2.45764e+06	3.86841e+06	3.72918e+06	4.61904e+06	4.46052e+06	4.39873e+06	High	High	High	High	High	High	High	High	High
High	Q9P2T1	GMP reductase 2 OS=Homo sapiens OX=9606 GN=GMPR2 PE=1 SV=1	GMPR2	0	10.323	10	2	4	2	348	37.9	7.23	64	2	0	1.24177e+06	1.16861e+06	2.13582e+06	1.63265e+06	846863	1.82738e+06	2.16032e+06	3.55504e+06	3.57142e+06	Peak Found	Peak Found	Peak Found	High	Peak Found	Peak Found	High	High	High
High	Q8TDD1	ATP-dependent RNA helicase DDX54 OS=Homo sapiens OX=9606 GN=DDX54 PE=1 SV=2	DDX54	0	10.319	6	3	5	3	881	98.5	10.02	15	3	0	467731	645202	487005	612347	593050	605208	688066	519672	579080	Peak Found	Peak Found	High	High	Peak Found	High	Peak Found	Peak Found	High
High	P28072	Proteasome subunit beta type-6 OS=Homo sapiens OX=9606 GN=PSMB6 PE=1 SV=4	PSMB6	0	10.28	9	2	12	2	239	25.3	4.92	282	2	0	7.85191e+06	7.25487e+06	6.51714e+06	1.17965e+07	5.15575e+06	6.49502e+06	8.56801e+06	8.83261e+06	9.18848e+06	High	High	High	High	High	High	High	High	High
High	Q15392	Delta(24)-sterol reductase OS=Homo sapiens OX=9606 GN=DHCR24 PE=1 SV=2	DHCR24	0	10.276	4	2	8	2	516	60.1	8.16	430	2	0	5.86705e+06	2.60592e+06	2.20815e+06	4.34582e+06	5.09527e+06	5.16032e+06	5.77373e+06	1.62516e+06	5.62314e+06	High	High	High	High	Peak Found	High	High	High	High
High	P10768	S-formylglutathione hydrolase OS=Homo sapiens OX=9606 GN=ESD PE=1 SV=2	ESD	0	10.273	15	3	10	3	282	31.4	7.02	101	3	0	2.02185e+06	2.02499e+06	3.80777e+06	777745	684743	1.0644e+06	2.66528e+06	3.31208e+06	4.36279e+06	High	High	High	High	Peak Found	High	High	High	High
High	P02462	Collagen alpha-1(IV) chain OS=Homo sapiens OX=9606 GN=COL4A1 PE=1 SV=4	COL4A1	0	10.237	2	2	7	2	1669	160.5	8.28	45	2	0	2.71631e+06	2.73865e+06	2.50239e+06	1.90212e+06	1.85797e+06	1.84288e+06	2.11312e+06	1.81068e+06	1.7132e+06	Peak Found	High	High	High	High	Peak Found	Peak Found	High	Peak Found
High	Q14019	Coactosin-like protein OS=Homo sapiens OX=9606 GN=COTL1 PE=1 SV=3	COTL1	0	10.223	21	2	6	2	142	15.9	5.67	28	2	0	663012	885548	1.8564e+06	562282	534371	1.36419e+06	1.29775e+06	1.68585e+06	1.85169e+06	Peak Found	High	High	Peak Found	Peak Found	High	Peak Found	High	High
High	Q14739	Delta(14)-sterol reductase LBR OS=Homo sapiens OX=9606 GN=LBR PE=1 SV=2	LBR	0	10.21	4	2	9	2	615	70.7	9.36	86	2	0	2.59733e+06	2.50213e+06	1.86719e+06	2.11141e+06	1.94435e+06	2.04253e+06	559224	1.23527e+06	1.13606e+06	High	High	High	High	High	High	Peak Found	Peak Found	High
High	P82675	28S ribosomal protein S5, mitochondrial OS=Homo sapiens OX=9606 GN=MRPS5 PE=1 SV=2	MRPS5	0	10.205	7	3	5	3	430	48	9.92	107	3	0	8.12235e+06	7.48494e+06	7.75959e+06	5.05996e+06	6.08524e+06	6.69443e+06	8.05337e+06	6.45799e+06	6.28385e+06	High	Peak Found	Peak Found	Peak Found	Peak Found	High	High	Peak Found	Peak Found
High	Q9BXF6	Rab11 family-interacting protein 5 OS=Homo sapiens OX=9606 GN=RAB11FIP5 PE=1 SV=1	RAB11FIP5	0	10.199	4	2	12	2	653	70.4	9.23	245	2	0	2.10086e+06	2.24686e+06	2.29633e+06	2.30667e+06	2.84859e+06	3.02424e+06	3.03856e+06	3.15809e+06	2.83221e+06	High	High	High	High	High	High	High	High	High
High	Q9Y5B9	FACT complex subunit SPT16 OS=Homo sapiens OX=9606 GN=SUPT16H PE=1 SV=1	SUPT16H	0	10.196	3	3	15	3	1047	119.8	5.66	63	3	0	862988	4.51422e+06	3.44399e+06	788812	2.8881e+06	4.04203e+06	5.39625e+06	1.8781e+06	4.67646e+06	High	High	High	High	High	High	High	High	High
High	Q14203	Dynactin subunit 1 OS=Homo sapiens OX=9606 GN=DCTN1 PE=1 SV=3	DCTN1	0	10.191	4	3	5	3	1278	141.6	5.81	175	3	0	1.96533e+06	1.88828e+06	2.18739e+06	1.24179e+06	1.30263e+06	2.03201e+06	2.26663e+06	2.09724e+06	2.2199e+06	High	Peak Found	High	Peak Found	Peak Found	Peak Found	High	Peak Found	Peak Found
High	Q6P587	Acylpyruvase FAHD1, mitochondrial OS=Homo sapiens OX=9606 GN=FAHD1 PE=1 SV=2	FAHD1	0	10.183	20	4	24	4	224	24.8	7.39	121	4	0	1.23536e+07	1.22425e+07	1.08691e+07	1.34116e+07	1.18795e+07	1.23647e+07	1.0237e+07	9.77479e+06	9.49284e+06	High	High	High	High	High	High	High	High	High
High	P52597	Heterogeneous nuclear ribonucleoprotein F OS=Homo sapiens OX=9606 GN=HNRNPF PE=1 SV=3	HNRNPF	0	10.159	7	2	3	2	415	45.6	5.58	58	2	0	2.10858e+06	1.86778e+06	2.72264e+06	2.33252e+06	2.13647e+06	2.4733e+06	2.62191e+06	2.28234e+06	2.59135e+06	Peak Found	Peak Found	Peak Found	High	Peak Found	High	Peak Found	Peak Found	High
High	Q9H4M9	EH domain-containing protein 1 OS=Homo sapiens OX=9606 GN=EHD1 PE=1 SV=2	EHD1	0	10.111	7	3	7	2	534	60.6	6.83	55	3	0	511851	872038	1.18583e+06	746322	698839	828481	1.1554e+06	1.36369e+06	1.68934e+06	Peak Found	Peak Found	High	Peak Found	Peak Found	Peak Found	High	Peak Found	High
High	Q10471	Polypeptide N-acetylgalactosaminyltransferase 2 OS=Homo sapiens OX=9606 GN=GALNT2 PE=1 SV=1	GALNT2	0	10.107	4	2	2	2	571	64.7	8.35	52	2	0	162069	4.07256e+06	2.33109e+06	2.60052e+06	3.63188e+06	3.88757e+06	2.80421e+06	2.00439e+06	1.83651e+06	Peak Found	Peak Found	Peak Found	Peak Found	High	High	Peak Found	Peak Found	Peak Found
High	Q6P1X6	UPF0598 protein C8orf82 OS=Homo sapiens OX=9606 GN=C8orf82 PE=1 SV=2	C8orf82	0	10.087	19	3	22	3	216	23.9	9.14	319	3	0	3.81052e+06	3.89819e+06	3.39887e+06	5.5125e+06	4.47983e+06	3.83993e+06	3.98286e+06	2.92599e+06	3.94176e+06	High	High	High	High	High	High	High	High	High
High	Q7Z3B1	Neuronal growth regulator 1 OS=Homo sapiens OX=9606 GN=NEGR1 PE=1 SV=3	NEGR1	0	10.067	10	2	8	2	354	38.7	6.21	89	2	0	1.12057e+06	1.99281e+06	1.79151e+06	2.14711e+06	2.39152e+06	2.43635e+06	1.45519e+06	1.92185e+06	1.97746e+06	Peak Found	High	High	High	High	High	Peak Found	High	High
High	O60784	Target of Myb1 membrane trafficking protein OS=Homo sapiens OX=9606 GN=TOM1 PE=1 SV=2	TOM1	0	10.041	5	1	6	1	492	53.8	4.7	266	1	0	2.31764e+06	3.13199e+06	3.4944e+06	1.76296e+06	2.72058e+06	3.34601e+06	3.63368e+06	4.1983e+06	4.28053e+06	High	High	Peak Found	Peak Found	Peak Found	High	High	High	High
High	Q9UMS4	Pre-mRNA-processing factor 19 OS=Homo sapiens OX=9606 GN=PRPF19 PE=1 SV=1	PRPF19	0	10.024	6	2	6	2	504	55.1	6.61	91	2	0	4.19977e+06	4.05744e+06	3.7072e+06	3.66786e+06	3.36866e+06	3.66043e+06	3.54879e+06	2.77969e+06	2.90213e+06	Peak Found	High	High	Peak Found	Peak Found	High	High	Peak Found	Peak Found
High	Q9HBR0	Putative sodium-coupled neutral amino acid transporter 10 OS=Homo sapiens OX=9606 GN=SLC38A10 PE=1 SV=2	SLC38A10	0	10.013	1	2	8	2	1119	119.7	5.73	191	2	0	524840	579178	496474	440200	630255	670938			233779	High	High	High	High	High	High	Not Found	Not Found	High
High	Q9H444	Charged multivesicular body protein 4b OS=Homo sapiens OX=9606 GN=CHMP4B PE=1 SV=1	CHMP4B	0	9.995	11	2	9	2	224	24.9	4.82	340	2	0	4.81916e+06	4.892e+06	6.72505e+06	2.05083e+06	4.97477e+06	5.00958e+06	5.56191e+06	7.0903e+06	7.97673e+06	High	Peak Found	High	High	High	High	High	High	High
High	Q96GK7	Fumarylacetoacetate hydrolase domain-containing protein 2A OS=Homo sapiens OX=9606 GN=FAHD2A PE=1 SV=1	FAHD2A	0	9.957	11	3	10	3	314	34.6	8.24	131	3	0	2.47705e+06	2.33586e+06	2.09363e+06	3.71462e+06	2.60244e+06	2.26238e+06	2.50678e+06	2.37928e+06	2.86929e+06	Peak Found	High	High	High	High	Peak Found	High	High	High
High	Q9BZF1	Oxysterol-binding protein-related protein 8 OS=Homo sapiens OX=9606 GN=OSBPL8 PE=1 SV=3	OSBPL8	0	9.932	3	2	10	2	889	101.1	6.96	222	2	0	1.61448e+06	1.52995e+06	1.20803e+06	1.58952e+06	2.14465e+06	1.86955e+06	1.92687e+06	2.23871e+06	2.02321e+06	High	High	High	High	High	High	High	High	High
High	Q53TN4	Plasma membrane ascorbate-dependent reductase CYBRD1 OS=Homo sapiens OX=9606 GN=CYBRD1 PE=1 SV=1	CYBRD1	0	9.931	4	2	18	2	286	31.6	8.76	481	2	0	3.59975e+07	3.36213e+07	3.50464e+07	2.29101e+07	3.68171e+07	3.71087e+07	4.04208e+07	3.51839e+07	3.06521e+07	High	High	High	High	High	High	High	High	High
High	P12955	Xaa-Pro dipeptidase OS=Homo sapiens OX=9606 GN=PEPD PE=1 SV=3	PEPD	0	9.895	6	3	5	3	493	54.5	6	128	3	0	3.56657e+06	3.52119e+06	5.24381e+06	2.81384e+06	2.85799e+06	4.803e+06	5.14329e+06	6.48777e+06	8.08341e+06	Peak Found	High	Peak Found	Peak Found	Peak Found	High	Peak Found	Peak Found	High
High	P20962	Parathymosin OS=Homo sapiens OX=9606 GN=PTMS PE=1 SV=2	PTMS	0	9.874	14	2	17	2	102	11.5	4.16	528	2	0	3.42086e+07	3.12803e+07	4.05333e+07	1.91369e+07	2.50772e+07	3.50591e+07	3.41474e+07	3.93549e+07	4.13432e+07	High	High	High	High	High	High	High	High	High
High	Q8N2F6	Armadillo repeat-containing protein 10 OS=Homo sapiens OX=9606 GN=ARMC10 PE=1 SV=1	ARMC10	0	9.862	4	2	4	2	343	37.5	6.61	24	2	0	1.15762e+06	1.13852e+06	1.18671e+06	1.13852e+06	1.76e+06	1.40459e+06	1.57026e+06	1.42691e+06	1.04036e+06	High	High	Peak Found	High	Peak Found	Peak Found	High	Peak Found	Peak Found
High	Q13464	Rho-associated protein kinase 1 OS=Homo sapiens OX=9606 GN=ROCK1 PE=1 SV=1	ROCK1	0	9.85	3	3	10	3	1354	158.1	5.9	76	3	0	1.35467e+06	806958	1.53923e+06	446433	523575	668955	563186	1.06375e+06	714528	High	High	High	Peak Found	High	Peak Found	High	High	High
High	O60238	BCL2/adenovirus E1B 19 kDa protein-interacting protein 3-like OS=Homo sapiens OX=9606 GN=BNIP3L PE=1 SV=1	BNIP3L	0	9.827	14	2	7	2	219	23.9	5.85	201	2	0	5.64388e+06	6.2366e+06	5.21165e+06	5.24383e+06	5.96652e+06	6.36069e+06	4.34427e+06	1.47492e+06	3.94564e+06	Peak Found	High	Peak Found	High	High	High	High	High	Peak Found
High	Q13643	Four and a half LIM domains protein 3 OS=Homo sapiens OX=9606 GN=FHL3 PE=1 SV=4	FHL3	0	9.816	12	2	7	2	280	31.2	6.2	41	2	0	885417	1.29306e+06	2.90465e+06	544920	1.24985e+06	2.1766e+06	951540	2.62364e+06	1.67398e+06	High	High	High	High	High	Peak Found	Peak Found	High	High
High	P84095	Rho-related GTP-binding protein RhoG OS=Homo sapiens OX=9606 GN=RHOG PE=1 SV=1	RHOG	0	9.806	15	2	17	2	191	21.3	8.12	133	2	0	1.20778e+07	1.13327e+07	1.1342e+07	7.19075e+06	1.02219e+07	9.67355e+06	1.30214e+07	1.02097e+07	9.57479e+06	High	High	High	High	High	High	High	High	High
High	P49589	Cysteine--tRNA ligase, cytoplasmic OS=Homo sapiens OX=9606 GN=CARS1 PE=1 SV=3	CARS1	0	9.796	7	4	6	4	748	85.4	6.76	69	4	0	7.06456e+06	3.40896e+06	4.21546e+06	2.50056e+06	2.11217e+06	3.83942e+06	4.02073e+06	4.72399e+06	5.79797e+06	High	Peak Found	Peak Found	Peak Found	Peak Found	Peak Found	High	Peak Found	High
High	Q9NZ45	CDGSH iron-sulfur domain-containing protein 1 OS=Homo sapiens OX=9606 GN=CISD1 PE=1 SV=1	CISD1	0	9.779	29	2	2	2	108	12.2	9.09	25	2	0	2.54162e+06	3.03908e+06	2.19954e+06	1834614	3.52185e+06	1.94551e+06	2.10495e+06	2.35197e+06	2.37133e+06	Peak Found	Peak Found	Peak Found	Peak Found	High	Peak Found	Peak Found	Peak Found	Peak Found
High	P35475	Alpha-L-iduronidase OS=Homo sapiens OX=9606 GN=IDUA PE=1 SV=2	IDUA	0	9.751	4	2	9	2	653	72.6	9.14	95	2	0	1.65866e+06	2.07344e+06	2.0839e+06	1.96255e+06	2.11188e+06	1.99027e+06	2.3497e+06	2.00849e+06	1.58413e+06	Peak Found	High	High	High	High	High	High	High	High
High	P14678	Small nuclear ribonucleoprotein-associated proteins B and B' OS=Homo sapiens OX=9606 GN=SNRPB PE=1 SV=2	SNRPB	0	9.707	11	3	11	3	240	24.6	11.19	156	3	0	7.81068e+06	6.55631e+06	5.34753e+06	4.48381e+06	5.58678e+06	6.06232e+06	5.2674e+06	4.81557e+06	4.88026e+06	High	High	Peak Found	High	High	High	High	High	High
High	Q9UM54	Unconventional myosin-VI OS=Homo sapiens OX=9606 GN=MYO6 PE=1 SV=4	MYO6	0	9.695	2	2	3	2	1294	149.6	8.53	63	2	0	282803	884957	849317	301759	305019	1.009e+06	847310	191530	620377	Peak Found	High	Peak Found	Peak Found	Peak Found	High	High	Peak Found	Peak Found
High	Q9H3N1	Thioredoxin-related transmembrane protein 1 OS=Homo sapiens OX=9606 GN=TMX1 PE=1 SV=1	TMX1	0	9.693	16	4	11	4	280	31.8	4.98	181	4	0	1.21378e+07	1.32446e+07	1.23089e+07	7.45797e+06	1.22182e+07	1.21433e+07	1.17025e+07	1.133e+07	1.10304e+07	High	High	High	Peak Found	High	High	High	High	High
High	P21953	2-oxoisovalerate dehydrogenase subunit beta, mitochondrial OS=Homo sapiens OX=9606 GN=BCKDHB PE=1 SV=2	BCKDHB	0	9.647	8	2	8	2	392	43.1	6.29	89	2	0	1.14129e+06	1.29374e+06	214514	1.87651e+06	151815	1.13331e+06	1.13149e+06	1.13011e+06	1.34272e+06	High	High	Peak Found	High	Peak Found	Peak Found	High	High	High
High	Q06323	Proteasome activator complex subunit 1 OS=Homo sapiens OX=9606 GN=PSME1 PE=1 SV=1	PSME1	0	9.647	12	3	4	3	249	28.7	6.02	64	3	0	1.63817e+06	1.3787e+06	1.33087e+06	1.35425e+06	1.01591e+06	1.45392e+06	1.40438e+06	1.4225e+06	2.32408e+06	Peak Found	Peak Found	High	Peak Found	Peak Found	Peak Found	Peak Found	Peak Found	High
High	Q99961	Endophilin-A2 OS=Homo sapiens OX=9606 GN=SH3GL1 PE=1 SV=1	SH3GL1	0	9.557	7	2	11	2	368	41.5	5.43	228	2	0	3.84503e+06	3.03047e+06	3.51286e+06	3.15872e+06	531902	3.08894e+06	4.07696e+06	3.74488e+06	4.08076e+06	High	Peak Found	High	High	Peak Found	High	High	High	High
High	O43684	Mitotic checkpoint protein BUB3 OS=Homo sapiens OX=9606 GN=BUB3 PE=1 SV=1	BUB3	0	9.556	8	2	7	2	328	37.1	6.84	51	2	0	1.88842e+06	2.59482e+06	1.50309e+06	2.38896e+06	1.14539e+06	1.99669e+06	2.8716e+06	2.57889e+06	2.30918e+06	High	High	Peak Found	High	Peak Found	Peak Found	High	High	High
High	Q13243	Serine/arginine-rich splicing factor 5 OS=Homo sapiens OX=9606 GN=SRSF5 PE=1 SV=1	SRSF5	0	9.534	9	2	10	2	272	31.2	11.59	114	2	0	2.66471e+06	2.74251e+06	2.71426e+06	2.35309e+06	2.37566e+06	2.14612e+06	2.4208e+06	2.79142e+06	3.32028e+06	High	High	High	High	High	High	High	High	High
High	Q99519	Sialidase-1 OS=Homo sapiens OX=9606 GN=NEU1 PE=1 SV=1	NEU1	0	9.534	11	3	3	3	415	45.4	5.88	41	3	0	756484	956586	676695	1.73575e+06	600193	331749	193295	921473	535048	Peak Found	Peak Found	Peak Found	High	Peak Found	Peak Found	Peak Found	Peak Found	Peak Found
High	O14495	Phospholipid phosphatase 3 OS=Homo sapiens OX=9606 GN=PLPP3 PE=1 SV=1	PLPP3	0	9.515	4	2	9	2	311	35.1	9.14	357	2	0	5.28784e+06	5.05011e+06	5.66758e+06	3.63572e+06	3.51652e+06	3.18808e+06	2.36133e+06	3.25811e+06	4.13568e+06	High	High	High	High	High	High	High	Peak Found	High
High	Q01995	Transgelin OS=Homo sapiens OX=9606 GN=TAGLN PE=1 SV=4	TAGLN	0	9.507	11	2	5	2	201	22.6	8.84	143	2	0	9.21135e+06	1.13603e+07	1.27e+07	5.2855e+06	5.00114e+06	9.83896e+06	6.14807e+06	7.37691e+06	1.07769e+07	High	High	High	Peak Found	Peak Found	High	Peak Found	Peak Found	High
High	P35442	Thrombospondin-2 OS=Homo sapiens OX=9606 GN=THBS2 PE=1 SV=2	THBS2	0	9.504	2	2	10	1	1172	129.9	4.83	259	2	0										Not Found	High	Not Found	Not Found	Not Found	Not Found	Not Found	Not Found	Not Found
High	P20290	Transcription factor BTF3 OS=Homo sapiens OX=9606 GN=BTF3 PE=1 SV=1	BTF3	0	9.477	9	1	1	1	206	22.2	9.38	61	1	0	1.59935e+06			2.72902e+06	1.15036e+06		2.06709e+06	2.05048e+06	3.01676e+06	Peak Found	Not Found	Not Found	High	Peak Found	Not Found	Peak Found	Peak Found	Peak Found
High	P28074	Proteasome subunit beta type-5 OS=Homo sapiens OX=9606 GN=PSMB5 PE=1 SV=3	PSMB5	0	9.455	5	1	6	1	263	28.5	6.92	192	1	0	3.96019e+06	3.90669e+06	3.68995e+06	3409193	2.19652e+06	3.11972e+06	4.80508e+06	4.85792e+06	4.41581e+06	High	Peak Found	High	High	Peak Found	Peak Found	High	High	High
High	P43897	Elongation factor Ts, mitochondrial OS=Homo sapiens OX=9606 GN=TSFM PE=1 SV=2	TSFM	0	9.435	10	2	7	2	325	35.4	8.38	134	2	0	1.11673e+06	2.26707e+06	1.91076e+06	1951263	2.24532e+06	1.975e+06	2.54206e+06	2.1987e+06	2.01158e+06	High	High	High	High	High	Peak Found	High	Peak Found	Peak Found
High	Q9Y6M9	NADH dehydrogenase [ubiquinone] 1 beta subcomplex subunit 9 OS=Homo sapiens OX=9606 GN=NDUFB9 PE=1 SV=3	NDUFB9	0	9.382	31	3	7	3	179	21.8	8.38	0	3	0	1.81134e+06	2.39712e+06	2.01632e+06	1.1328e+06	1.80678e+06	1.35565e+06	1.22509e+06	993776	1.1765e+06	High	High	High	High	High	Peak Found	Peak Found	Peak Found	Peak Found
High	Q15067	Peroxisomal acyl-coenzyme A oxidase 1 OS=Homo sapiens OX=9606 GN=ACOX1 PE=1 SV=3	ACOX1	0	9.379	3	2	9	2	660	74.4	8.16	32	2	0	322674	901866	180342	521422	470506	582226	411778	212810	245109	High	High	Peak Found	High	Peak Found	Peak Found	High	High	Peak Found
High	Q92484	Acid sphingomyelinase-like phosphodiesterase 3a OS=Homo sapiens OX=9606 GN=SMPDL3A PE=1 SV=2	SMPDL3A	0	9.368	4	2	4	2	453	51.2	6.33	77	2	0	1.71983e+06	1.47159e+06	1.61941e+06	1895345	1.96031e+06	1.82641e+06	1.07902e+06	1.42127e+06	1.38107e+06	High	Peak Found	Peak Found	High	High	High	Peak Found	Peak Found	Peak Found
High	Q14956	Transmembrane glycoprotein NMB OS=Homo sapiens OX=9606 GN=GPNMB PE=1 SV=2	GPNMB	0	9.349	4	3	16	3	572	63.9	6.64	249	3	0	5.11362e+07	4.10711e+07	4.46666e+07	6.32687e+07	5.0254e+07	5.03428e+07	4.67768e+07	5.73386e+07	4.92017e+07	High	High	High	High	High	High	High	High	High
High	Q92609	TBC1 domain family member 5 OS=Homo sapiens OX=9606 GN=TBC1D5 PE=1 SV=1	TBC1D5	0	9.328	2	1	10	1	795	88.9	6.54	80	1	0	553388	636847	681254	295208	458573	844792	232335	831552	895817	High	Peak Found	High	Peak Found	High	High	High	High	High
High	Q9Y676	28S ribosomal protein S18b, mitochondrial OS=Homo sapiens OX=9606 GN=MRPS18B PE=1 SV=1	MRPS18B	0	9.311	6	1	9	1	258	29.4	9.38	151	1	0	3.81083e+06	3.59168e+06	3.47585e+06	6.18056e+06	4.63963e+06	4.24357e+06	3.79287e+06	3.67925e+06	3.38203e+06	High	High	High	Peak Found	High	High	High	High	High
High	Q9BT09	Protein canopy homolog 3 OS=Homo sapiens OX=9606 GN=CNPY3 PE=1 SV=1	CNPY3	0	9.309	11	2	10	2	278	30.7	5.49	187	2	0	5.20466e+06	4.33919e+06	4.86369e+06	5.12977e+06	5.9674e+06	5.70633e+06	4.53786e+06	4.44768e+06	4.44958e+06	High	Peak Found	High	High	High	High	High	High	High
High	P68400	Casein kinase II subunit alpha OS=Homo sapiens OX=9606 GN=CSNK2A1 PE=1 SV=1	CSNK2A1	0	9.291	10	3	9	3	391	45.1	7.74	48	3	0	1.75505e+06	1.31276e+06	1.74542e+06	1.19589e+06	770135	1.04392e+06	1.52561e+06	1.5178e+06	910155	High	High	Peak Found	High	Peak Found	High	High	High	High
High	Q9Y3T9	Nucleolar complex protein 2 homolog OS=Homo sapiens OX=9606 GN=NOC2L PE=1 SV=4	NOC2L	0	9.23	2	2	23	2	749	84.9	5.62	108	2	0	1.45156e+06	1.87831e+06	1.81173e+06	986098	1.39286e+06	1.85101e+06	1.90396e+06	1.651e+06	1.46923e+06	High	High	High	High	High	High	High	High	High
High	Q3KQU3	MAP7 domain-containing protein 1 OS=Homo sapiens OX=9606 GN=MAP7D1 PE=1 SV=1	MAP7D1	0	9.161	8	3	4	3	841	92.8	10.11	13	3	0	1.64533e+06	887928	3.33529e+06	222350	2.84611e+06	3.0169e+06	1.57082e+06	180626	767342	Peak Found	Peak Found	Peak Found	High	High	Peak Found	Peak Found	Peak Found	High
High	Q15847	Adipogenesis regulatory factor OS=Homo sapiens OX=9606 GN=ADIRF PE=1 SV=1	ADIRF	0	9.121	30	1	2	1	76	7.9	5.31	34	1	0	736409	1.5891e+06	1.08314e+06	1.43811e+06	1.18046e+06	1.0567e+06	1.46688e+06	8.15793e+06	9.39099e+06	Peak Found	Peak Found	Peak Found	Peak Found	Peak Found	Peak Found	Peak Found	High	High
High	P02042	Hemoglobin subunit delta OS=Homo sapiens OX=9606 GN=HBD PE=1 SV=2	HBD	0	9.113	13	2	12	2	147	16	8.05	136	2	0	1.81256e+07	1.22314e+07	1.58126e+07	2.8791e+07	1.94224e+07	1.87215e+07	1.30347e+07	2.02344e+07	1.58348e+07	High	High	High	High	High	High	High	High	High
High	P09669	Cytochrome c oxidase subunit 6C OS=Homo sapiens OX=9606 GN=COX6C PE=1 SV=2	COX6C	0	9.107	37	4	5	4	75	8.8	10.39	30	4	0	1.19258e+07	1.31655e+07	1.1705e+07	9365642	1.22959e+07	1.08717e+07	1.03179e+07	8.52265e+06	8.68431e+06	High	High	Peak Found	Peak Found	High	Peak Found	Peak Found	Peak Found	High
High	P09543	2',3'-cyclic-nucleotide 3'-phosphodiesterase OS=Homo sapiens OX=9606 GN=CNP PE=1 SV=2	CNP	0	9.09	8	3	10	3	421	47.5	9.07	106	3	0	8.19032e+06	7.34788e+06	7.7741e+06	5.7517e+06	6.68954e+06	7.31523e+06	7.6989e+06	7.9592e+06	4.00324e+06	High	High	High	High	High	High	High	High	High
High	Q6PKG0	La-related protein 1 OS=Homo sapiens OX=9606 GN=LARP1 PE=1 SV=2	LARP1	0	9.08	6	2	4	2	1096	123.4	8.82	17	2	0	453753	2.18342e+06	2.29476e+06		1.66717e+06	777948	879338	235855	2.03332e+06	Peak Found	High	High	Not Found	Peak Found	Peak Found	Peak Found	High	Peak Found
High	Q9Y6I9	Testis-expressed protein 264 OS=Homo sapiens OX=9606 GN=TEX264 PE=1 SV=1	TEX264	0	9.077	9	3	7	3	313	34.2	4.86	33	3	0	3.98366e+06	4.74974e+06	3.91959e+06	3.3355e+06	4.25248e+06	4.63967e+06	5.0507e+06	4.08261e+06	3.79485e+06	High	High	Peak Found	High	High	High	High	Peak Found	Peak Found
High	O15127	Secretory carrier-associated membrane protein 2 OS=Homo sapiens OX=9606 GN=SCAMP2 PE=1 SV=2	SCAMP2	0	9.058	10	2	11	2	329	36.6	6.1	236	2	0	5.79604e+06	5.1404e+06	5.03358e+06	4.04108e+06	6.34935e+06	5.36541e+06	5.09195e+06	4.92748e+06	4.81847e+06	High	High	High	High	High	High	High	High	High
High	P56134	ATP synthase subunit f, mitochondrial OS=Homo sapiens OX=9606 GN=ATP5MF PE=1 SV=3	ATP5MF	0	9.001	26	2	8	2	94	10.9	9.67	112	2	0	766541	1.22459e+06	1.04385e+06	726826	984339	807394	908131	845677	888292	Peak Found	High	High	Peak Found	High	Peak Found	High	High	High
High	Q96GP6	Scavenger receptor class F member 2 OS=Homo sapiens OX=9606 GN=SCARF2 PE=1 SV=5	SCARF2	0	8.983	2	1	5	1	871	92.3	8.32	48	1	0	296806	352307	397317	354139	432145	611844	473647	387173	349818	High	Peak Found	Peak Found	High	High	High	Peak Found	Peak Found	Peak Found
High	Q01813	ATP-dependent 6-phosphofructokinase, platelet type OS=Homo sapiens OX=9606 GN=PFKP PE=1 SV=2	PFKP	0	8.964	3	2	5	2	784	85.5	7.55	68	2	0	7.88129e+06	8.05695e+06	7.89055e+06	5.66312e+06	7.29921e+06	7.31006e+06	7.54679e+06	6.4688e+06	6.79484e+06	High	High	Peak Found	Peak Found	Peak Found	High	High	Peak Found	Peak Found
High	Q6UW68	Transmembrane protein 205 OS=Homo sapiens OX=9606 GN=TMEM205 PE=1 SV=1	TMEM205	0	8.938	11	2	7	2	189	21.2	8.62	0	2	0	7.31632e+06	4.27047e+06	4.7927e+06	4332490	5.64275e+06	4.98973e+06	4.87685e+06	1.5408e+06	3.99606e+06	High	Peak Found	High	High	High	High	High	Peak Found	High
High	P01034	Cystatin-C OS=Homo sapiens OX=9606 GN=CST3 PE=1 SV=1	CST3	0	8.926	19	2	3	2	146	15.8	8.75	59	2	0	4.87204e+06	4.85706e+06	3.73644e+06	7.4224e+06	5.85816e+06	6.8205e+06	4.82675e+06	4.39751e+06	3.61674e+06	Peak Found	Peak Found	Peak Found	High	High	Peak Found	High	Peak Found	Peak Found
High	P50395	Rab GDP dissociation inhibitor beta OS=Homo sapiens OX=9606 GN=GDI2 PE=1 SV=2	GDI2	0	8.914	7	2	9	2	445	50.6	6.47	31	2	0	2.63766e+06	4.10761e+06	5.13586e+06	2.29193e+06	2.17733e+06	2.92787e+06	3.01462e+06	3.57196e+06	4.98206e+06	High	High	High	High	Peak Found	High	Peak Found	High	High
High	Q8N5G0	Small integral membrane protein 20 OS=Homo sapiens OX=9606 GN=SMIM20 PE=1 SV=3	SMIM20	0	8.912	34	3	5	3	67	7.7	9.86	38	3	0	2.41427e+06	3.16016e+06	2.65446e+06	1.80283e+06	2.32951e+06	2.79759e+06	2.15561e+06	798454	768956	Peak Found	Peak Found	High	Peak Found	Peak Found	High	High	Peak Found	Peak Found
High	O95793	Double-stranded RNA-binding protein Staufen homolog 1 OS=Homo sapiens OX=9606 GN=STAU1 PE=1 SV=2	STAU1	0	8.903	6	2	4	2	577	63.1	9.44	42	2	0	1.60881e+06	1.78842e+06	2.09341e+06	1.1013e+06	197022	1.14595e+06	2.01329e+06	1.83401e+06	1.66504e+06	High	Peak Found	High	Peak Found	Peak Found	Peak Found	High	High	Peak Found
High	O60763	General vesicular transport factor p115 OS=Homo sapiens OX=9606 GN=USO1 PE=1 SV=2	USO1	0	8.895	5	3	4	3	962	107.8	4.91	29	3	0	1.59122e+06	1.58259e+06	1.85415e+06	1.77043e+06	1.70518e+06	1.92093e+06	2.72846e+06	2.75272e+06	2.50604e+06	Peak Found	Peak Found	Peak Found	Peak Found	Peak Found	High	High	High	High
High	P55735	Protein SEC13 homolog OS=Homo sapiens OX=9606 GN=SEC13 PE=1 SV=3	SEC13	0	8.878	10	2	8	2	322	35.5	5.48	158	2	0	547266	1.51275e+06	1.12575e+06	1257764	1.16073e+06	1.62381e+06	1.46974e+06	1.77422e+06	1.53971e+06	High	High	Peak Found	High	High	High	Peak Found	High	High
High	Q9NRY5	Protein FAM114A2 OS=Homo sapiens OX=9606 GN=FAM114A2 PE=1 SV=4	FAM114A2	0	8.875	3	1	18	1	505	55.4	4.88	150	1	0	789412	1.04619e+06	1.05789e+06	390286	761202	871027	1.14278e+06	1.52461e+06	1.52168e+06	High	High	High	High	High	High	High	High	High
High	Q00577	Transcriptional activator protein Pur-alpha OS=Homo sapiens OX=9606 GN=PURA PE=1 SV=2	PURA	0	8.861	12	3	5	1	322	34.9	6.44	38	3	0										Not Found	Not Found	Not Found	Not Found	Not Found	High	Not Found	Not Found	Not Found
High	O00233	26S proteasome non-ATPase regulatory subunit 9 OS=Homo sapiens OX=9606 GN=PSMD9 PE=1 SV=3	PSMD9	0	8.825	14	3	7	3	223	24.7	6.95	40	3	0	1.05156e+06	944179	2.52904e+06		822383	2.92175e+06	3.56905e+06	3.00155e+06	3.67419e+06	Peak Found	High	High	Not Found	Peak Found	High	High	High	High
High	Q9HC07	Transmembrane protein 165 OS=Homo sapiens OX=9606 GN=TMEM165 PE=1 SV=1	TMEM165	0	8.817	8	1	8	1	324	34.9	7.02	341	1	0	4.72803e+06	3.58339e+06	4.3442e+06	4.44964e+06	4.89591e+06	5.01984e+06	3.62373e+06	2.43792e+06	2.08001e+06	High	Peak Found	High	High	High	High	High	High	High
High	Q9Y383	Putative RNA-binding protein Luc7-like 2 OS=Homo sapiens OX=9606 GN=LUC7L2 PE=1 SV=2	LUC7L2	0	8.815	8	2	2	2	392	46.5	10.01	21	2	0	2.93001e+06	1.58279e+06	1.9223e+06	1.14077e+06	1.06618e+06	2.77788e+06	3.20073e+06	3.44363e+06	2.93335e+06	Peak Found	Peak Found	Peak Found	Peak Found	Peak Found	Peak Found	High	Peak Found	High
High	Q15417	Calponin-3 OS=Homo sapiens OX=9606 GN=CNN3 PE=1 SV=1	CNN3	0	8.805	10	2	8	2	329	36.4	6.05	319	2	0	2.12135e+06	1.95578e+06	1.70839e+06	1.25471e+06	1.92915e+06	1.93459e+06	1.56943e+06	1.85848e+06	2.36841e+06	High	High	Peak Found	High	High	High	Peak Found	Peak Found	High
High	Q96A26	Protein FAM162A OS=Homo sapiens OX=9606 GN=FAM162A PE=1 SV=2	FAM162A	0	8.8	14	2	9	2	154	17.3	9.77	107	2	0	7.24534e+06	9.0152e+06	7.22466e+06	5.83419e+06	7.19779e+06	6.59845e+06	6.78669e+06	5.46507e+06	6.12882e+06	High	High	Peak Found	High	High	Peak Found	High	High	High
High	Q92520	Protein FAM3C OS=Homo sapiens OX=9606 GN=FAM3C PE=1 SV=1	FAM3C	0	8.799	10	2	3	2	227	24.7	8.29	68	2	0		781257		954564	788163	861218			346037	Peak Found	Peak Found	Peak Found	High	High	High	Peak Found	Peak Found	Peak Found
High	Q6NUM9	All-trans-retinol 13,14-reductase OS=Homo sapiens OX=9606 GN=RETSAT PE=1 SV=2	RETSAT	0	8.79	5	2	8	2	610	66.8	8.28	90	2	0	5.44746e+06	5.74052e+06	4.45454e+06	2.63918e+06	4.05898e+06	3.32005e+06	3.15439e+06	3.33089e+06	2.77194e+06	High	High	High	High	High	High	High	Peak Found	Peak Found
High	Q5JRA6	Transport and Golgi organization protein 1 homolog OS=Homo sapiens OX=9606 GN=MIA3 PE=1 SV=1	MIA3	0	8.766	1	2	2	2	1907	213.6	4.84	32	2	0	995204	1.2194e+06	760926	532190	1.16381e+06	1.0611e+06	684831	529973	760534	Peak Found	High	Peak Found	Peak Found	Peak Found	High	Peak Found	Peak Found	Peak Found
High	Q14160	Protein scribble homolog OS=Homo sapiens OX=9606 GN=SCRIB PE=1 SV=5	SCRIB	0	8.751	2	3	6	3	1630	174.8	5.07	52	3	0	1.00786e+06	1.24164e+06	1.15113e+06	618066	740917	1.10926e+06	1.21468e+06	542593	1.0464e+06	High	Peak Found	Peak Found	Peak Found	High	High	High	High	Peak Found
High	P52789	Hexokinase-2 OS=Homo sapiens OX=9606 GN=HK2 PE=1 SV=2	HK2	0	8.747	2	2	16	1	917	102.3	6.05	381	2	0		396868	422596	341045	539615	626458	909585	819137	805210	Not Found	High	Peak Found	High	High	High	High	High	High
High	Q7Z4I7	LIM and senescent cell antigen-like-containing domain protein 2 OS=Homo sapiens OX=9606 GN=LIMS2 PE=1 SV=1	LIMS2	0	8.689	7	2	10	2	341	38.9	8.05	116	2	0	3.18945e+06	3.48821e+06	4.61011e+06	2.49183e+06	2.85819e+06	3.82372e+06	4.4339e+06	5.3341e+06	4.51072e+06	High	High	High	High	High	Peak Found	High	High	High
High	Q9Y678	Coatomer subunit gamma-1 OS=Homo sapiens OX=9606 GN=COPG1 PE=1 SV=1	COPG1	0	8.668	4	3	6	3	874	97.7	5.47	47	3	0	3.82723e+06	3.49087e+06	4.13755e+06	2.039e+06	2.36986e+06	3.60335e+06	3.92318e+06	3.9686e+06	3.51483e+06	High	Peak Found	High	Peak Found	Peak Found	High	High	High	High
High	O15511	Actin-related protein 2/3 complex subunit 5 OS=Homo sapiens OX=9606 GN=ARPC5 PE=1 SV=3	ARPC5	0	8.662	21	2	6	2	151	16.3	5.67	101	2	0	8.10225e+06	8.21643e+06	8.42841e+06	9.48498e+06	6.19922e+06	7.77908e+06	8.67739e+06	8.84848e+06	1.09214e+07	High	Peak Found	Peak Found	High	Peak Found	Peak Found	High	High	High
High	Q9NX40	OCIA domain-containing protein 1 OS=Homo sapiens OX=9606 GN=OCIAD1 PE=1 SV=1	OCIAD1	0	8.653	21	3	11	3	245	27.6	7.49	27	3	0	6.76026e+06	8.24097e+06	1.04549e+07	5.67754e+06	8.79047e+06	7.26967e+06	9.38099e+06	9.84568e+06	7.81788e+06	High	High	High	Peak Found	Peak Found	Peak Found	High	High	High
High	P05067	Amyloid-beta precursor protein OS=Homo sapiens OX=9606 GN=APP PE=1 SV=3	APP	0	8.647	3	2	10	2	770	86.9	4.82	437	2	0	1.85022e+06	2.01069e+06	1.3164e+06	3.3302e+06	3.21027e+06	3.08755e+06	2.46364e+06	2.68013e+06	2.04296e+06	High	High	High	High	High	High	High	High	High
High	Q9Y5J9	Mitochondrial import inner membrane translocase subunit Tim8 B OS=Homo sapiens OX=9606 GN=TIMM8B PE=1 SV=1	TIMM8B	0	8.607	27	2	8	2	83	9.3	5.12	190	2	0	5.34491e+06	3.86882e+06	3.98631e+06	1.02561e+07	5.36911e+06	4.15905e+06	3.9547e+06	4.40518e+06	5.17119e+06	High	Peak Found	High	High	High	Peak Found	High	High	High
High	P29558	RNA-binding motif, single-stranded-interacting protein 1 OS=Homo sapiens OX=9606 GN=RBMS1 PE=1 SV=3	RBMS1	0	8.561	7	2	8	2	406	44.5	8.79	212	2	0	3.20673e+06	2.75302e+06	3.14732e+06	1.35439e+06	1.96347e+06	2.44036e+06	2.31075e+06	2.23047e+06	2.75461e+06	High	High	High	Peak Found	High	High	High	Peak Found	High
High	P48637	Glutathione synthetase OS=Homo sapiens OX=9606 GN=GSS PE=1 SV=1	GSS	0	8.556	6	2	3	2	474	52.4	5.92	62	2	0	1.02124e+06	1.10455e+06	648969		431836	1.19422e+06	1.37736e+06	2.14104e+06	2.43434e+06	Peak Found	Peak Found	Peak Found	Not Found	Peak Found	Peak Found	Peak Found	High	High
High	O00193	Small acidic protein OS=Homo sapiens OX=9606 GN=SMAP PE=1 SV=1	SMAP	0	8.523	9	1	5	1	183	20.3	4.72	213	1	0	1.20529e+06	844015	869187			736182	1.32815e+06	1.29241e+06	1.4157e+06	High	Peak Found	Peak Found	High	Not Found	Peak Found	High	High	High
High	Q01831	DNA repair protein complementing XP-C cells OS=Homo sapiens OX=9606 GN=XPC PE=1 SV=4	XPC	0	8.516	4	2	5	2	940	105.9	8.9	39	2	0	3.32396e+06	2.83855e+06	3.46068e+06	3.03786e+06	3.28497e+06	2.9863e+06	3.78235e+06	3.7396e+06	3.46698e+06	Peak Found	High	Peak Found	Peak Found	Peak Found	High	High	Peak Found	Peak Found
High	Q9Y3C1	Nucleolar protein 16 OS=Homo sapiens OX=9606 GN=NOP16 PE=1 SV=2	NOP16	0	8.505	16	3	10	3	178	21.2	9.94	0	3	0	3.98585e+06	3.96429e+06	3.5473e+06	3.7898e+06	4.33302e+06	3.64455e+06	6.16793e+06	4.99206e+06	5.235e+06	High	Peak Found	Peak Found	High	High	High	High	High	High
High	Q08257	Quinone oxidoreductase OS=Homo sapiens OX=9606 GN=CRYZ PE=1 SV=1	CRYZ	0	8.504	5	1	9	1	329	35.2	8.44	188	1	0	2.74642e+06	2.69542e+06	2.88742e+06	2.7798e+06	1.7737e+06	2.65688e+06	2.84303e+06	2.75746e+06	2.53289e+06	High	High	High	High	High	High	High	High	High
High	P05783	Keratin, type I cytoskeletal 18 OS=Homo sapiens OX=9606 GN=KRT18 PE=1 SV=2	KRT18	0.001	8.463	9	2	9	1	430	48	5.45	90	2	0	1.32648e+06	1.21408e+06	1.57666e+06		1.84772e+06				1.36968e+06	High	High	High	Not Found	High	High	High	Not Found	High
High	Q9BXP2	Solute carrier family 12 member 9 OS=Homo sapiens OX=9606 GN=SLC12A9 PE=1 SV=1	SLC12A9	0.001	8.463	3	2	9	2	914	96	8.07	135	2	0	1.03536e+06	1.20577e+06	1.39663e+06	1344272	1.4604e+06	1.46682e+06	1.61204e+06	1.49221e+06	1.327e+06	Peak Found	High	High	High	High	High	High	High	High
High	P08754	Guanine nucleotide-binding protein G(i) subunit alpha-3 OS=Homo sapiens OX=9606 GN=GNAI3 PE=1 SV=3	GNAI3	0.001	8.457	7	2	12	1	354	40.5	5.69	480	2	0	1.12195e+06	756364	978785		666359		872080	768716	736750	High	High	High	Not Found	Peak Found	Not Found	Peak Found	Peak Found	Peak Found
High	Q96BP2	Coiled-coil-helix-coiled-coil-helix domain-containing protein 1 OS=Homo sapiens OX=9606 GN=CHCHD1 PE=1 SV=1	CHCHD1	0.001	8.453	33	3	5	3	118	13.5	10.21	33	3	0	4.12233e+06	4.20767e+06	3.38108e+06	3.62344e+06	4.47952e+06	3.69821e+06	3.36371e+06	3.51708e+06	2.74597e+06	High	Peak Found	High	High	Peak Found	Peak Found	High	High	Peak Found
High	P51116	RNA-binding protein FXR2 OS=Homo sapiens OX=9606 GN=FXR2 PE=1 SV=2	FXR2	0.001	8.426	7	3	9	3	673	74.2	6.23	42	3	0	2.5463e+06	3.05917e+06	3.11179e+06	1.15202e+06	1.64666e+06	2.05128e+06	3.5514e+06	2.88146e+06	2.8657e+06	High	High	High	Peak Found	Peak Found	Peak Found	High	High	High
High	Q9NZL9	Methionine adenosyltransferase 2 subunit beta OS=Homo sapiens OX=9606 GN=MAT2B PE=1 SV=1	MAT2B	0.001	8.371	4	2	5	2	334	37.5	7.36	79	2	0	340170	538835	534844	673820	350941	676966	795599	1.00536e+06	1.51761e+06	Peak Found	High	Peak Found	Peak Found	Peak Found	High	Peak Found	High	High
High	O75381	Peroxisomal membrane protein PEX14 OS=Homo sapiens OX=9606 GN=PEX14 PE=1 SV=1	PEX14	0.001	8.365	7	2	14	2	377	41.2	4.94	25	2	0	3.94326e+06	4.67896e+06	4.82963e+06	3.84338e+06	4.82205e+06	4.62998e+06	4.4004e+06	4.83005e+06	4.20185e+06	High	High	High	High	High	High	High	High	High
High	Q9NY12	H/ACA ribonucleoprotein complex subunit 1 OS=Homo sapiens OX=9606 GN=GAR1 PE=1 SV=1	GAR1	0.001	8.319	15	2	7	2	217	22.3	10.92	15	2	0	86536.1	129024	156577	135796	106951	98205.1	115485	107288	158744	Peak Found	High	High	High	High	High	High	High	Peak Found
High	Q9Y5Z4	Heme-binding protein 2 OS=Homo sapiens OX=9606 GN=HEBP2 PE=1 SV=1	HEBP2	0.001	8.295	6	2	3	2	205	22.9	4.63	31	2	0	1.13915e+06	892972				1.07729e+06	916216		1.48426e+06	Peak Found	Peak Found	Not Found	Not Found	Not Found	Peak Found	Peak Found	High	High
High	Q15008	26S proteasome non-ATPase regulatory subunit 6 OS=Homo sapiens OX=9606 GN=PSMD6 PE=1 SV=1	PSMD6	0.001	8.274	4	1	8	1	389	45.5	5.62	272	1	0	4.59052e+06	4.50958e+06	3.93431e+06	2420660	3.062e+06	3.83582e+06	4.20783e+06	4.46228e+06	4.52239e+06	High	High	High	High	Peak Found	High	High	High	High
High	P05997	Collagen alpha-2(V) chain OS=Homo sapiens OX=9606 GN=COL5A2 PE=1 SV=3	COL5A2	0.001	8.269	2	2	8	2	1499	144.8	6.46	134	2	0	3.14982e+06	5.48157e+06	4.19528e+06	4.22423e+06	5.64768e+06	6.63165e+06	3.76832e+06	3.46759e+06	3.16975e+06	High	High	Peak Found	High	High	High	Peak Found	Peak Found	Peak Found
High	P04004	Vitronectin OS=Homo sapiens OX=9606 GN=VTN PE=1 SV=1	VTN	0.001	8.265	5	2	13	2	478	54.3	5.8	115	2	0	1.04444e+06	2.00186e+06	2.81658e+06	2.46132e+06	2.50143e+06	2.70046e+06	1.81775e+06	2.98415e+06	2.58282e+06	High	High	High	High	High	High	Peak Found	High	Peak Found
High	O43396	Thioredoxin-like protein 1 OS=Homo sapiens OX=9606 GN=TXNL1 PE=1 SV=3	TXNL1	0.001	8.254	10	2	14	2	289	32.2	4.96	107	2	0	2.89384e+06	3.31269e+06	3.18737e+06	3.64915e+06	1.73045e+06	2.93041e+06	3.84332e+06	3.75252e+06	3.75839e+06	High	High	High	High	High	High	High	High	High
High	Q9NWM8	Peptidyl-prolyl cis-trans isomerase FKBP14 OS=Homo sapiens OX=9606 GN=FKBP14 PE=1 SV=1	FKBP14	0.001	8.253	11	2	4	2	211	24.2	6.07	32	2	0	2.20732e+06	2.53317e+06	2.3239e+06	3787560	2.4582e+06	2.33368e+06	1.74201e+06	1.17575e+06	635590	Peak Found	Peak Found	Peak Found	High	High	High	Peak Found	Peak Found	Peak Found
High	Q9BRL6	Serine/arginine-rich splicing factor 8 OS=Homo sapiens OX=9606 GN=SRSF8 PE=1 SV=1	SRSF8	0.001	8.245	4	2	12	2	282	32.3	11.72	283	2	0	1.07861e+07	1.5433e+07	2.07759e+07	11138527	1.3849e+07	1.62718e+07	1.86218e+07	2.27275e+07	2.56236e+07	High	High	High	High	High	High	High	High	High
High	Q15286	Ras-related protein Rab-35 OS=Homo sapiens OX=9606 GN=RAB35 PE=1 SV=1	RAB35	0.001	8.24	6	2	3	2	201	23	8.29	43	2	0	3.09588e+06	2.06811e+06	2.97312e+06	2.07067e+06	2.6309e+06	3.05334e+06	2.99689e+06	2.29112e+06	2.96073e+06	High	Peak Found	High	Peak Found	High	Peak Found	Peak Found	Peak Found	Peak Found
High	Q13148	TAR DNA-binding protein 43 OS=Homo sapiens OX=9606 GN=TARDBP PE=1 SV=1	TARDBP	0.001	8.223	4	1	8	1	414	44.7	6.19	454	1	0	2.91018e+06	3.23587e+06	3.64437e+06	1.83729e+06	2.37223e+06	3.02457e+06	3.36303e+06	3.12016e+06	2.85453e+06	High	High	High	Peak Found	High	High	High	High	High
High	P62847	40S ribosomal protein S24 OS=Homo sapiens OX=9606 GN=RPS24 PE=1 SV=1	RPS24	0.001	8.2	12	2	10	2	133	15.4	10.78	107	2	0	5.50199e+06	5.01171e+06	4.26261e+06	2.67871e+06	3.793e+06	4.3883e+06	4.98849e+06	4.50372e+06	4.54479e+06	High	High	High	High	High	High	High	High	High
High	Q9Y5S2	Serine/threonine-protein kinase MRCK beta OS=Homo sapiens OX=9606 GN=CDC42BPB PE=1 SV=2	CDC42BPB	0.001	8.182	2	3	4	3	1711	194.2	6.37	39	3	0	1.01976e+06	1.09467e+06	1.56935e+06	975532	1.00773e+06	2.13468e+06	1.20919e+06	1.0915e+06	810234	Peak Found	Peak Found	High	High	Peak Found	High	Peak Found	High	Peak Found
High	P10301	Ras-related protein R-Ras OS=Homo sapiens OX=9606 GN=RRAS PE=1 SV=1	RRAS	0.001	8.162	12	2	2	1	218	23.5	6.93	29	2	0	4.92049e+06	9.23165e+06	6.86671e+06	5.41407e+06	7.15292e+06	9.68306e+06	5.04822e+06	4.41666e+06	3.51839e+06	High	Peak Found	Peak Found	Peak Found	Peak Found	Peak Found	Peak Found	Peak Found	Peak Found
High	Q99571	P2X purinoceptor 4 OS=Homo sapiens OX=9606 GN=P2RX4 PE=1 SV=2	P2RX4	0.001	8.137	5	1	8	1	388	43.3	7.99	362	1	0	1.58242e+06	976974	1.09258e+06	1152987	1.72887e+06	1.44882e+06	1.37577e+06	1.24516e+06	1.3642e+06	High	Peak Found	High	High	High	High	High	High	High
High	O60313	Dynamin-like 120 kDa protein, mitochondrial OS=Homo sapiens OX=9606 GN=OPA1 PE=1 SV=3	OPA1	0.001	8.113	2	2	5	2	960	111.6	7.87	51	2	0	2.55463e+06	2.37563e+06	1.46425e+06	1.02149e+06	1.1338e+06	1.87894e+06	1.73575e+06	1.15638e+06	1.10002e+06	High	Peak Found	Peak Found	High	High	High	Peak Found	Peak Found	Peak Found
High	P36543	V-type proton ATPase subunit E 1 OS=Homo sapiens OX=9606 GN=ATP6V1E1 PE=1 SV=1	ATP6V1E1	0.001	8.109	10	2	3	2	226	26.1	8	75	2	0	1.01454e+06	912211	3.31449e+06	2.44729e+06	2.64527e+06	2.93166e+06	4.24265e+06	3.8453e+06	3.28743e+06	Peak Found	Peak Found	Peak Found	Peak Found	Peak Found	Peak Found	High	High	Peak Found
High	P11216	Glycogen phosphorylase, brain form OS=Homo sapiens OX=9606 GN=PYGB PE=1 SV=5	PYGB	0.001	8.098	3	2	2	2	843	96.6	6.86	20	2	0	840921	1.35015e+06	1.02552e+06	871233	1.0243e+06	1.11225e+06	1.50124e+06	1.5476e+06	1.9622e+06	Peak Found	Peak Found	Peak Found	Peak Found	Peak Found	Peak Found	Peak Found	Peak Found	High
High	P01111	GTPase NRas OS=Homo sapiens OX=9606 GN=NRAS PE=1 SV=1	NRAS	0.001	8.095	21	3	6	3	189	21.2	5.17	120	3	0	2.26026e+06	1.47873e+06	796567	925999	1.35077e+06	1.19897e+06	941573	674574	1.2768e+06	High	High	Peak Found	High	Peak Found	High	Peak Found	High	High
High	A8MWX3	Putative WAS protein family homolog 4 OS=Homo sapiens OX=9606 GN=WASH4P PE=5 SV=1	WASH4P	0.001	8.092	6	2	10	2	477	51.6	6.67	313	2	0	654529	788727	757021	649075	744857	1.04454e+06	1.35346e+06	1.10089e+06	1.58901e+06	High	Peak Found	High	Peak Found	High	High	High	High	High
High	P05362	Intercellular adhesion molecule 1 OS=Homo sapiens OX=9606 GN=ICAM1 PE=1 SV=2	ICAM1	0.001	8.091	8	3	5	3	532	57.8	7.99	47	3	0	3.28025e+06	2.29615e+06	2.69616e+06	3.04063e+06	3.20371e+06	3.2729e+06	2.90421e+06	2.56088e+06	2.87662e+06	Peak Found	High	Peak Found	Peak Found	Peak Found	High	Peak Found	Peak Found	High
High	Q9BT22	Chitobiosyldiphosphodolichol beta-mannosyltransferase OS=Homo sapiens OX=9606 GN=ALG1 PE=1 SV=2	ALG1	0.001	8.087	5	2	5	2	464	52.5	7.23	54	2	0	4.96647e+06	4.1312e+06	3.54584e+06	3.75378e+06	3.84389e+06	4.57218e+06	3.42908e+06	3.48638e+06	3.44275e+06	High	High	Peak Found	High	High	Peak Found	Peak Found	High	Peak Found
High	Q70UQ0	Inhibitor of nuclear factor kappa-B kinase-interacting protein OS=Homo sapiens OX=9606 GN=IKBIP PE=1 SV=1	IKBIP	0.001	8.077	7	2	9	2	350	39.3	9.17	123	2	0	3.02822e+06	3.19738e+06	2.53048e+06	2.45849e+06	2.47747e+06	2.67175e+06	1.86699e+06	1.82352e+06	1.91495e+06	High	High	High	High	High	High	Peak Found	High	High
High	Q9Y5S9	RNA-binding protein 8A OS=Homo sapiens OX=9606 GN=RBM8A PE=1 SV=1	RBM8A	0.001	8.075	11	1	8	1	174	19.9	5.72	355	1	0	2.57874e+06	3.10134e+06	2.66931e+06	3.81443e+06	2.66952e+06	3.1998e+06	3.49263e+06	4.00119e+06	3.63149e+06	High	Peak Found	High	High	High	High	High	High	High
High	O14561	Acyl carrier protein, mitochondrial OS=Homo sapiens OX=9606 GN=NDUFAB1 PE=1 SV=3	NDUFAB1	0.001	8.058	12	2	2	2	156	17.4	4.93	29	2	0	3.36799e+06	2.33103e+06	1.48348e+06	2.74582e+06	2.349e+06	1.92774e+06	1.41822e+06	1.9618e+06	1.83518e+06	High	Peak Found	Peak Found	High	Peak Found	Peak Found	Peak Found	Peak Found	Peak Found
High	O75438	NADH dehydrogenase [ubiquinone] 1 beta subcomplex subunit 1 OS=Homo sapiens OX=9606 GN=NDUFB1 PE=1 SV=1	NDUFB1	0.001	8.047	33	2	10	2	58	7	8.92	229	2	0	9.04898e+06	1.22076e+07	1.17588e+07	6292263	1.20828e+07	1.0194e+07	1.03261e+07	9.77215e+06	8.27919e+06	High	High	High	High	High	High	High	High	High
High	Q9BZF9	Uveal autoantigen with coiled-coil domains and ankyrin repeats OS=Homo sapiens OX=9606 GN=UACA PE=1 SV=2	UACA	0.001	8.02	1	1	2	1	1416	162.4	7.03	0	1	0	495069	677113	698681	515329	409458	450893	656441	675017	635787	Peak Found	High	Peak Found	Peak Found	Peak Found	Peak Found	Peak Found	High	Peak Found
High	Q9UKK9	ADP-sugar pyrophosphatase OS=Homo sapiens OX=9606 GN=NUDT5 PE=1 SV=1	NUDT5	0.001	7.991	9	2	4	2	219	24.3	4.94	51	2	0	686364	1.06679e+06	1.37489e+06	3.14481e+06	1.54271e+06	1.52391e+06	1.7339e+06	3.64892e+06	3.25509e+06	Peak Found	Peak Found	Peak Found	High	Peak Found	Peak Found	High	High	High
High	P43490	Nicotinamide phosphoribosyltransferase OS=Homo sapiens OX=9606 GN=NAMPT PE=1 SV=1	NAMPT	0.001	7.972	5	2	4	2	491	55.5	7.15	31	2	0	1.17285e+06	1.55319e+06	2.27668e+06	1.13773e+06	1.20561e+06	2.41893e+06	2.46881e+06	2.33176e+06	3.14115e+06	Peak Found	Peak Found	Peak Found	Peak Found	Peak Found	Peak Found	High	High	High
High	Q9UG63	ATP-binding cassette sub-family F member 2 OS=Homo sapiens OX=9606 GN=ABCF2 PE=1 SV=2	ABCF2	0.001	7.963	2	1	7	1	623	71.2	7.37	105	1	0	357724	553930	584072	277772	386532	473962	568390	545226	576001	Peak Found	High	High	Peak Found	High	High	High	High	High
High	Q8TCZ2	CD99 antigen-like protein 2 OS=Homo sapiens OX=9606 GN=CD99L2 PE=1 SV=1	CD99L2	0.001	7.96	8	2	3	2	262	28	5.14	29	2	0	2.39574e+06	5.08508e+06	3.05635e+06	2.56707e+06	5.58799e+06	5.31872e+06	4.76448e+06	3.45278e+06	4.50507e+06	Peak Found	Peak Found	High	Peak Found	High	High	Peak Found	Peak Found	Peak Found
High	Q9BQ39	ATP-dependent RNA helicase DDX50 OS=Homo sapiens OX=9606 GN=DDX50 PE=1 SV=1	DDX50	0.001	7.922	4	2	11	1	737	82.5	9.17	185	2	0	229036	273642	262230	245278	245776	263286	224576	176937	188058	Peak Found	Peak Found	Peak Found	High	Peak Found	High	Peak Found	Peak Found	Peak Found
High	P10109	Adrenodoxin, mitochondrial OS=Homo sapiens OX=9606 GN=FDX1 PE=1 SV=1	FDX1	0.001	7.898	10	2	7	2	184	19.4	5.83	135	2	0	1.82324e+06	4.83639e+06	4.63771e+06	6.36314e+06	4.3843e+06	4.40329e+06	5.53851e+06	6.70504e+06	5.63137e+06	High	High	Peak Found	High	High	High	Peak Found	Peak Found	High
High	Q9P0P8	Mitochondrial transcription rescue factor 1 OS=Homo sapiens OX=9606 GN=MTRES1 PE=1 SV=1	MTRES1	0.001	7.894	8	2	5	2	240	27.9	9.29	110	2	0	2.55042e+06	1.93107e+06	1.73777e+06	3.35032e+06	1.94787e+06	2.11047e+06	1.29144e+06	1.70945e+06	1.6508e+06	High	High	Peak Found	High	Peak Found	High	Peak Found	Peak Found	High
High	P53701	Holocytochrome c-type synthase OS=Homo sapiens OX=9606 GN=HCCS PE=1 SV=1	HCCS	0.001	7.887	7	2	4	2	268	30.6	6.68	34	2	0	1.22547e+06	1.18142e+06	1.00364e+06	1.0132e+06	1.37255e+06	1.26192e+06	1.35361e+06	1.16353e+06	1.17923e+06	Peak Found	High	Peak Found	Peak Found	Peak Found	Peak Found	Peak Found	High	High
High	Q9Y696	Chloride intracellular channel protein 4 OS=Homo sapiens OX=9606 GN=CLIC4 PE=1 SV=4	CLIC4	0.001	7.853	8	2	12	2	253	28.8	5.59	262	2	0	6.46181e+06	5.76501e+06	8.59027e+06	3.46485e+06	3.01701e+06	5.29432e+06	4.32519e+06	4.94898e+06	6.84072e+06	High	High	High	High	High	High	High	High	High
High	Q9Y2Q9	28S ribosomal protein S28, mitochondrial OS=Homo sapiens OX=9606 GN=MRPS28 PE=1 SV=1	MRPS28	0.001	7.809	11	2	3	2	187	20.8	9.1	69	2	0	5.95056e+06	6.53482e+06	6.3347e+06	5.49471e+06	7.3077e+06	6.91845e+06	6.40293e+06	6.28467e+06	5.68424e+06	High	Peak Found	Peak Found	High	Peak Found	Peak Found	High	Peak Found	Peak Found
High	Q14692	Ribosome biogenesis protein BMS1 homolog OS=Homo sapiens OX=9606 GN=BMS1 PE=1 SV=1	BMS1	0.001	7.805	2	2	8	2	1282	145.7	6.44	33	2	0	1.72193e+06	2.21211e+06	2.13787e+06	1.4616e+06	644686	1.6433e+06	973749	1.40708e+06	1.77446e+06	High	High	Peak Found	High	High	Peak Found	High	High	High
High	P61221	ATP-binding cassette sub-family E member 1 OS=Homo sapiens OX=9606 GN=ABCE1 PE=1 SV=1	ABCE1	0.001	7.79	4	2	6	2	599	67.3	8.34	69	2	0	1.38339e+06	1.17512e+06	1.45373e+06	795257	1.02474e+06	1.15933e+06	1.1158e+06	1.18009e+06	994529	High	Peak Found	High	Peak Found	Peak Found	High	Peak Found	High	High
High	Q8IXS6	Paralemmin-2 OS=Homo sapiens OX=9606 GN=PALM2 PE=1 SV=3	PALM2	0.001	7.784	4	1	7	1	379	42.2	5.1	252	1	0	884851	943298	1.02527e+06	1.03781e+06	935969	1.03519e+06	1.1781e+06	1.07695e+06	1.29363e+06	High	Peak Found	Peak Found	High	High	High	High	High	High
High	P51114	RNA-binding protein FXR1 OS=Homo sapiens OX=9606 GN=FXR1 PE=1 SV=3	FXR1	0.001	7.78	4	1	1	1	621	69.7	6.15	41	1	0	2.53247e+06	3.03263e+06	3.42901e+06	1.7272e+06	2.61169e+06	3.03962e+06	4.11074e+06	3.20857e+06	2.99999e+06	Peak Found	Peak Found	Peak Found	Peak Found	Peak Found	Peak Found	High	Peak Found	Peak Found
High	Q14444	Caprin-1 OS=Homo sapiens OX=9606 GN=CAPRIN1 PE=1 SV=2	CAPRIN1	0.001	7.777	3	2	4	2	709	78.3	5.25	22	2	0	1.1971e+06	455733	408386	503081	249364	392249	547824	1.05685e+06	2.25796e+06	Peak Found	Peak Found	Peak Found	High	Peak Found	Peak Found	High	High	High
High	O00231	26S proteasome non-ATPase regulatory subunit 11 OS=Homo sapiens OX=9606 GN=PSMD11 PE=1 SV=3	PSMD11	0.001	7.767	6	2	8	2	422	47.4	6.48	44	2	0	1.84245e+06	1.73424e+06	1.71113e+06	1.38325e+06	1.32338e+06	2.02927e+06	1.91462e+06	1.83899e+06	1.66361e+06	High	High	Peak Found	High	High	High	High	Peak Found	Peak Found
High	P12004	Proliferating cell nuclear antigen OS=Homo sapiens OX=9606 GN=PCNA PE=1 SV=1	PCNA	0.001	7.762	11	2	4	2	261	28.8	4.69	72	2	0	4.82804e+06	3.992e+06	4.27724e+06	3.40254e+06	3.76701e+06	3.86661e+06	4.13521e+06	3.89454e+06	3.44326e+06	High	High	High	High	Peak Found	Peak Found	Peak Found	Peak Found	Peak Found
High	Q9Y5J1	U3 small nucleolar RNA-associated protein 18 homolog OS=Homo sapiens OX=9606 GN=UTP18 PE=1 SV=3	UTP18	0.001	7.744	3	1	7	1	556	62	8.76	276	1	0	1.54625e+06	1.66455e+06	1.42013e+06	1.22897e+06	1.32225e+06	1.451e+06	1.65442e+06	1.37628e+06	1.57654e+06	Peak Found	High	High	High	High	Peak Found	High	High	High
High	Q9BRR6	ADP-dependent glucokinase OS=Homo sapiens OX=9606 GN=ADPGK PE=1 SV=1	ADPGK	0.001	7.741	3	1	3	1	497	54.1	6.2	159	1	0	2.03627e+06	2.2721e+06	1.95884e+06	1378011	1.83296e+06	2.09344e+06	1.86794e+06	1.57928e+06		High	Peak Found	High	Peak Found	Peak Found	High	Peak Found	Peak Found	Not Found
High	P78417	Glutathione S-transferase omega-1 OS=Homo sapiens OX=9606 GN=GSTO1 PE=1 SV=2	GSTO1	0.001	7.737	12	2	3	2	241	27.5	6.6	49	2	0	2.25445e+06	2.38213e+06	3.88003e+06	2.11389e+06	1.74394e+06	2.042e+06	3.94281e+06	5.28435e+06	5.28934e+06	Peak Found	Peak Found	Peak Found	Peak Found	Peak Found	Peak Found	Peak Found	High	High
High	O95563	Mitochondrial pyruvate carrier 2 OS=Homo sapiens OX=9606 GN=MPC2 PE=1 SV=1	MPC2	0.001	7.728	19	2	3	2	127	14.3	10.43	17	2	0	3.12814e+06	2.11692e+06	965523	1.41269e+06	1.56862e+06	1.66992e+06	1.30867e+06	891426	1.18175e+06	Peak Found	High	Peak Found	High	High	Peak Found	Peak Found	Peak Found	Peak Found
High	Q9HD45	Transmembrane 9 superfamily member 3 OS=Homo sapiens OX=9606 GN=TM9SF3 PE=1 SV=2	TM9SF3	0.001	7.727	2	2	8	2	589	67.8	7.21	30	2	0	368393	383970	287481	356972	467605	475723	278846	216061	326345	High	Peak Found	Peak Found	High	High	High	High	High	High
High	Q9H2D6	TRIO and F-actin-binding protein OS=Homo sapiens OX=9606 GN=TRIOBP PE=1 SV=3	TRIOBP	0.001	7.721	1	2	2	2	2365	261.2	8.48	33	2	0	2.70438e+06	2.42902e+06	2.97654e+06	2.30947e+06	2.44686e+06	2.10737e+06	2.81581e+06	2.7617e+06	2.62805e+06	Peak Found	Peak Found	Peak Found	High	Peak Found	Peak Found	Peak Found	High	Peak Found
[truncated: 862 more rows]
