# Supplementary material for: Integrative proteomic and lipidomic analysis of GNB1 and SCARB2 knockdown in human subcutaneous adipocytes
Source: PLoS One. 2025 Mar 24;20(3):e0319163. doi: 10.1371/journal.pone.0319163 (PMC11932494; doi:10.1371/journal.pone.0319163)
Supplement: S7 Table — Proteins and normalized abundance values. (CSV) [file pone.0319163.s012.csv]

Sample	gene	AHNAK	FLNA	VIM	FN1	PLEC	MYH9	LMNA	TNC	HSPA5	CALD1	P4HB	COL1A1	RRBP1	AKAP12	HSPD1	ACTG2	TPM4	SPTAN1	FLNB	BASP1	CALR	GAPDH	COL1A2	ANXA2	CAVIN1	LIMA1	CALU	HSPA9	NCL	PDIA3	TPM1	PPIB	CKAP4	HSP90B1	HSPA8	ACO2	ANPEP	TPM2	EPB41L3	SPTBN1	FLNC	HSPG2	GANAB	ATP5F1A	RPL4	MDH2	NPM1	SERPINH1
C1	NegativeControl	2161931280	1442992566	19509275363	1412222867	729296481.9	707594528.9	1896855708	640361000.7	1245517663	1125220252	1660758358	625892403.5	284463108.3	224842948.8	1111318596	126554374.3	1443816878	214033816.5	260975463.4	973624202.8	902393049.4	974754335.3	218524112.6	1003690274	700457961.6	335870948.1	1314880253	569508434.6	309184398.2	1073691808	358248415.7	1309509310	284758716.4	587457524.1	266007042.7	399093771.9	533276060.2	91066392.46	195391934.9	159272878	95753429.64	105751204.8	332916975	780130638.3	337625135.3	471898286	728652689.9	608833389.2
C2	NegativeControl	2293511840	1581524884	17681528886	1173566243	767339492.2	673709369	2101397926	537277892.4	1176785330	1486977148	1452027999	758740620.3	299097075.3	215137185.4	986642369.7	101577626.6	1721658927	194176421.7	239596649.8	858909216.1	795981206.8	985466039.8	290254038.6	842611020.7	726364140.3	332368856	1295660649	646941102.2	303287554.2	1084496738	406297590	906959533.6	266451054	580988746.3	268698935.5	436458392.5	404610782.3	137731241.1	191053390.7	164380575.8	95374659.35	119878528.3	324357108.4	755154425.3	372573520.6	495860763.1	695310405.7	594382297.6
C3	NegativeControl	1897216587	1623954313	18669528200	1170204802	650831651.8	609960314.5	1874152420	564223498.2	1077391782	1414405162	1445388375	567752487.1	221886000.3	220491812.2	876374766.6	93228920.84	1748384420	206198235	220565604.5	992602845	714586377.8	1205675942	212002338.6	1046963653	687106492.5	310130749.9	1282989222	552285656.2	340686341.3	984686856.5	340219535.2	952617167.3	254911680.9	528893342	272214392.9	363576562.4	392296655.8	115620417.4	189984732.3	153337164	101763595.4	101607194.1	287286029.5	641580999.5	349813709.8	415815845	726403707.9	493722984.5
G1	GNB1	1650119059	938557702.8	23957937319	1332460471	588912894.6	454095334.9	2023022714	365482401.2	1219993968	1296388232	1964908985	672390397.8	296674178.2	196494485.7	1046233584	86552155.25	2406852516	136659261.8	148319940.4	673635109.6	1165269417	611452062.3	259437553.2	817409820.9	823677294.4	393182865.4	1578065351	595951458.3	313851662	868487840.8	644105681.9	1044475081	246749919.6	579513186.3	201786215.3	503967364.1	436391576.5	179898499	183913574.4	102896748.7	59160225	75735459.77	541433856.3	447661581.3	185309333	784180482.9	860686738.6	507424488.3
G2	GNB1	2078041392	1380374791	20350443630	1431249291	646738501.7	570167065.1	1676345227	535953910.1	1315430674	1451874008	1962957599	907232203.6	291394288.8	240075742.1	1098971862	139089573	2003389818	173777503.4	168463922.3	914396102.1	958811302.2	759385042.5	343359614.3	672971219.4	778258533.1	399094508.4	1461008450	566678812.2	293378312.5	960057354.5	516622945.6	1030359883	272196499.6	694547316.2	212982429.1	383011021	455098301.9	153058935	212246489	132191146.3	74575262.9	106850175.4	368467324	551964488.7	285101948.8	500801342.2	788298003.3	555488865.5
G3	GNB1	2151963375	1639863708	18864872715	1462986662	694968189.4	569887442.6	1947206686	520837132.9	1211946036	1605862299	1719287125	983514767.3	281022734.9	226505119.7	897230299.8	113919604.6	1649622923	170446176.2	188768877.9	926605170.4	979377363.1	976764798.3	381134631.2	815991105.2	698887975.5	368068264.4	1093701719	541810000.4	288686920.7	893189344.2	403357748.2	924674325.8	292197324.1	638294372.6	249788490.4	380259728.2	419356641.4	135624371.3	183807675.4	145368367.8	83066071.1	100776145.1	391895511.1	532869832.5	328787966.4	527023579.1	708428388.1	564551808.5
S1	SCARB2	2164422494	1721024552	20897242680	1059996745	658613188.8	582508488.7	1714309040	501809486.1	1272141193	1319157909	1361278388	493284158.5	228514417.7	202785352.7	1085893330	63541043.88	1579375182	177210974.4	257529774.9	1219382253	735704069.1	1096358425	189260207	1141628243	782745215.4	304424944.4	1255385888	621097924.4	354185552.9	1089642748	258098497.1	1045779265	231506646.1	574424053.2	302598827.9	361070937	537052239.8	72755573.17	232311427	146209371	109460167.1	78709975.97	346121517.5	658274136.3	366230506.6	536308440.7	867458030.1	492949582.5
S2	SCARB2	1936975765	1643517753	19912856548	1033742799	529479198.3	556907524.4	1465711653	435653527.2	1142898006	1439961449	1394265723	474551038.2	212613122.2	205163440	957619929.4	63113066.14	1890065649	159114778.4	203476807.7	1188649158	725910643.1	1338467306	170302228.4	1080885819	749782866.7	266679325.5	1340123214	582377504.1	397313684.1	1066511042	306496138.1	1000746210	217711835.5	519022715.6	307276550.4	366830817.8	495984142.8	83898246.96	224209892.7	131603804	101429003.1	84067976.8	380542554.4	565680372.2	332645569.2	519447607.3	898494042.7	388205929.4
S3	SCARB2	2097019376	1658410575	20556798457	874834354.4	496205328.5	513387589.7	1423830021	420387523.7	1122762196	1274894559	1221596894	402026577	202997010.5	184921376.9	938869455.5	97313011.59	1830289324	153401170.6	214925588	1146225232	710515937.5	1446360351	140391165.5	1270421791	696141530.1	238270884.2	1183388673	601955131.3	384395986.8	980136488	261059326.6	929467151.7	194378440.2	471995930.9	320801227.6	334011800.4	472973617.2	72293796.46	199503650.9	128200846.6	99612414.94	67914404.91	390540268.2	521491562	327602618.7	520627303	869245852.8	355488788.3
[truncated: 1,307 more columns]
